# Supplementary material for: Data-Driven MOX Chemosensing for Beer Discrimination: Towards Rapid Food Quality Screening
Source: Micromachines (Basel). 2026 Jul 15;17(7):840. doi: 10.3390/mi17070840 (PMC13413555; doi:10.3390/mi17070840)
Supplement: Supplementary file 1 [file micromachines-17-00840-s001.zip]

Archive with 35 entries (35 files):
- Figure S1.png
- Figure S12.png
- Figure S13.png
- Figure S14.png
- Figure S15.png
- Figure S16.png
- Figure S17.png
- Figure S18.png
- Figure S19.png
- Figure S2.png
- Figure S20.png
- Figure S21.png
- Figure S22.png
- Figure S23.png
- S10.csv
- S11.csv
- S24.csv
- S25.csv
- S26.csv
- S27.csv
- S28.csv
- S29.csv
- S6.csv
- S7.csv
- S8.csv
- S9.csv
- Table S3.pdf
- Table S30_MRTvsMRT_0.csv
- Table S31_FRSTvsFRST_0.csv
- Table S32_HNKvsHNK_0.csv
- Table S33_NAvsNA_0.csv
- Table S34_Alcoholic_beers_importance.csv
- Table S35_Alcohol_free_beers_importance.csv
- Table S4.pdf
- Table S5.pdf
