# Supplementary material for: Data-Driven MOX Chemosensing for Beer Discrimination: Towards Rapid Food Quality Screening
Source: Micromachines (Basel). 2026 Jul 15;17(7):840. doi: 10.3390/mi17070840 (PMC13413555; doi:10.3390/mi17070840)
Supplement: Supplementary file 1 [file micromachines-17-00840-s001.zip › S10.csv]

	features	number_of_features	labels	file_features	test_size	random_state	best_params	AUC	accuracy	model
0	['standard__S4_mad', 'standard__S5_hilbert_amplitude_std', 'standard__S5_stdev', 'standard__S6_energy', 'standard__S6_rms', 'standard__S6_mad', 'standard__S5_spectral_entropy', 'standard__S6_hilbert_amplitude_std', 'standard__S6_wavelet_energy', 'standard__S4_skewness', 'standard__S5_sharpe_foward50', 'standard__S1_stdev', 'standard__S6_integral', 'standard__S5_mad', 'standard__S6_stdev', 'standa…	77	{'FRST': 0, 'HNK': 1, 'MRT': 2, 'NA': 3}	output\Beer1_si_alcool_100iter_30sample\features_only\df_features_labels_Beer1_si_alcool_100iter_standard_0.1_0.5.csv	0.3	42	{'model__weights': 'distance', 'model__p': 2, 'model__n_neighbors': np.int64(2), 'model__n_jobs': -1, 'model__metric': 'euclidean', 'model__leaf_size': np.int64(260), 'model__algorithm': 'kd_tree'}		0.8548387096774194	KNN
1	['standard__S4_mad', 'standard__S5_hilbert_amplitude_std', 'standard__S5_stdev', 'standard__S6_energy', 'standard__S6_rms', 'standard__S6_mad', 'standard__S5_spectral_entropy', 'standard__S6_hilbert_amplitude_std', 'standard__S6_wavelet_energy', 'standard__S4_skewness', 'standard__S5_sharpe_foward50', 'standard__S1_stdev', 'standard__S6_integral', 'standard__S5_mad', 'standard__S6_stdev', 'standa…	77	{'FRST': 0, 'HNK': 1, 'MRT': 2, 'NA': 3}	output\Beer1_si_alcool_100iter_30sample\features_only\df_features_labels_Beer1_si_alcool_100iter_standard_0.1_0.5.csv	0.3	42	{'model__random_state': 42, 'model__oob_score': False, 'model__n_estimators': np.int64(100), 'model__min_samples_split': 2, 'model__min_samples_leaf': 1, 'model__max_features': 'sqrt', 'model__max_depth': np.int64(15), 'model__criterion': 'entropy', 'model__bootstrap': False}		0.7983870967741935	RF
2	['standard__S4_mad', 'standard__S5_hilbert_amplitude_std', 'standard__S5_stdev', 'standard__S6_energy', 'standard__S6_rms', 'standard__S6_mad', 'standard__S5_spectral_entropy', 'standard__S6_hilbert_amplitude_std', 'standard__S6_wavelet_energy', 'standard__S4_skewness', 'standard__S5_sharpe_foward50', 'standard__S1_stdev', 'standard__S6_integral', 'standard__S5_mad', 'standard__S6_stdev', 'standa…	77	{'FRST': 0, 'HNK': 1, 'MRT': 2, 'NA': 3}	output\Beer1_si_alcool_100iter_30sample\features_only\df_features_labels_Beer1_si_alcool_100iter_standard_0.1_0.5.csv	0.3	42	{'model__splitter': 'best', 'model__random_state': 42, 'model__min_samples_split': 2, 'model__min_samples_leaf': 2, 'model__max_features': 'sqrt', 'model__max_depth': None, 'model__criterion': 'entropy'}		0.6370967741935484	DT
3	['standard__S4_mad', 'standard__S5_hilbert_amplitude_std', 'standard__S5_stdev', 'standard__S6_energy', 'standard__S6_rms', 'standard__S6_mad', 'standard__S5_spectral_entropy', 'standard__S6_hilbert_amplitude_std', 'standard__S6_wavelet_energy', 'standard__S4_skewness', 'standard__S5_sharpe_foward50', 'standard__S1_stdev', 'standard__S6_integral', 'standard__S5_mad', 'standard__S6_stdev', 'standa…	77	{'FRST': 0, 'HNK': 1, 'MRT': 2, 'NA': 3}	output\Beer1_si_alcool_100iter_30sample\features_only\df_features_labels_Beer1_si_alcool_100iter_standard_0.1_0.5.csv	0.3	42	{'model__C': np.float64(4.0877142216887865), 'model__class_weight': 'balanced', 'model__degree': 3, 'model__gamma': np.float64(0.4927358714611056), 'model__kernel': 'poly', 'model__max_iter': 50000, 'model__probability': True, 'model__shrinking': False}		0.717741935483871	SVC
4	['standard__S4_mad', 'standard__S5_hilbert_amplitude_std', 'standard__S5_stdev', 'standard__S6_energy', 'standard__S6_rms', 'standard__S6_mad', 'standard__S5_spectral_entropy', 'standard__S6_hilbert_amplitude_std', 'standard__S6_wavelet_energy', 'standard__S4_skewness', 'standard__S5_sharpe_foward50', 'standard__S1_stdev', 'standard__S6_integral', 'standard__S5_mad', 'standard__S6_stdev', 'standa…	77	{'FRST': 0, 'HNK': 1, 'MRT': 2, 'NA': 3}	output\Beer1_si_alcool_100iter_30sample\features_only\df_features_labels_Beer1_si_alcool_100iter_standard_0.1_0.5.csv	0.3	42	{'model__gamma': np.float64(0.01883862374976164), 'model__learning_rate': np.float64(0.13331753327245607), 'model__max_depth': np.int64(2), 'model__n_estimators': np.int64(200), 'model__reg_alpha': np.float64(0.05575646490079744), 'model__reg_lambda': np.float64(0.2175125902381002)}		0.8064516129032258	XGB
5	['standard__S4_mad', 'standard__S5_hilbert_amplitude_std', 'standard__S5_stdev', 'standard__S6_energy', 'standard__S6_rms', 'standard__S6_mad', 'standard__S5_spectral_entropy', 'standard__S6_hilbert_amplitude_std', 'standard__S6_wavelet_energy', 'standard__S4_skewness', 'standard__S5_sharpe_foward50', 'standard__S1_stdev', 'standard__S6_integral', 'standard__S5_mad', 'standard__S6_stdev', 'standa…	77	{'FRST': 0, 'HNK': 1, 'MRT': 2, 'NA': 3}	output\Beer1_si_alcool_100iter_30sample\features_only\df_features_labels_Beer1_si_alcool_100iter_standard_0.1_0.5.csv	0.3	42	{'model__lda__n_components': 3, 'model__svc__C': np.float64(1.1020098225334973), 'model__svc__class_weight': 'balanced', 'model__svc__degree': 4, 'model__svc__gamma': np.float64(0.3570307246186661), 'model__svc__kernel': 'rbf', 'model__svc__max_iter': 50000, 'model__svc__probability': True}		0.6774193548387096	LSVC
6	['standard__S4_mad', 'standard__S5_hilbert_amplitude_std', 'standard__S5_stdev', 'standard__S6_energy', 'standard__S6_rms', 'standard__S6_mad', 'standard__S5_spectral_entropy', 'standard__S6_hilbert_amplitude_std', 'standard__S6_wavelet_energy', 'standard__S4_skewness', 'standard__S5_sharpe_foward50', 'standard__S1_stdev', 'standard__S6_integral', 'standard__S5_mad', 'standard__S6_stdev', 'standa…	77	{'FRST': 0, 'HNK': 1, 'MRT': 2, 'NA': 3}	output\Beer1_si_alcool_100iter_30sample\features_only\df_features_labels_Beer1_si_alcool_100iter_standard_0.1_0.5.csv	0.3	42	{'model__C': np.float64(9.292759571329414), 'model__class_weight': 'balanced', 'model__fit_intercept': True, 'model__max_iter': 10000, 'model__solver': 'lbfgs', 'model__tol': 0.001}		0.6209677419354839	LgRg
7	['standard__S4_mad', 'standard__S5_hilbert_amplitude_std', 'standard__S5_stdev', 'standard__S6_energy', 'standard__S6_rms', 'standard__S6_mad', 'standard__S5_spectral_entropy', 'standard__S6_hilbert_amplitude_std', 'standard__S6_wavelet_energy', 'standard__S4_skewness', 'standard__S5_sharpe_foward50', 'standard__S1_stdev', 'standard__S6_integral', 'standard__S5_mad', 'standard__S6_stdev', 'standa…	77	{'FRST': 0, 'HNK': 1, 'MRT': 2, 'NA': 3}	output\Beer1_si_alcool_100iter_30sample\features_only\df_features_labels_Beer1_si_alcool_100iter_standard_0.1_0.5.csv	0.3	42	{'model__learning_rate': np.float64(0.13968738086670288), 'model__max_depth': np.int64(5), 'model__min_samples_leaf': 1, 'model__min_samples_split': 2, 'model__n_estimators': 100, 'model__subsample': 0.5}		0.7903225806451613	GB
8	['standard__S4_mad', 'standard__S5_hilbert_amplitude_std', 'standard__S5_stdev', 'standard__S6_energy', 'standard__S6_rms', 'standard__S6_mad', 'standard__S5_spectral_entropy', 'standard__S6_hilbert_amplitude_std', 'standard__S6_wavelet_energy', 'standard__S4_skewness', 'standard__S5_sharpe_foward50', 'standard__S1_stdev', 'standard__S6_integral', 'standard__S5_mad', 'standard__S6_stdev', 'standa…	77	{'FRST': 0, 'HNK': 1, 'MRT': 2, 'NA': 3}	output\Beer1_si_alcool_100iter_30sample\features_only\df_features_labels_Beer1_si_alcool_100iter_standard_0.1_0.5.csv	0.3	42	{'model__solver': 'adam', 'model__n_iter_no_change': 20, 'model__momentum': 0.95, 'model__max_iter': 10000, 'model__learning_rate': 'constant', 'model__hidden_layer_sizes': (154,), 'model__early_stopping': True, 'model__batch_size': 64, 'model__alpha': 0.0001, 'model__activation': 'relu'}		0.5725806451612904	MLP
9	['standard__S4_mad', 'standard__S5_hilbert_amplitude_std', 'standard__S5_stdev', 'standard__S6_energy', 'standard__S6_rms', 'standard__S6_mad', 'standard__S5_spectral_entropy', 'standard__S6_hilbert_amplitude_std', 'standard__S6_wavelet_energy', 'standard__S4_skewness', 'standard__S5_sharpe_foward50', 'standard__S1_stdev', 'standard__S6_integral', 'standard__S5_mad', 'standard__S6_stdev', 'standa…	77	{'FRST': 0, 'HNK': 1, 'MRT': 2, 'NA': 3}	output\Beer1_si_alcool_100iter_30sample\features_only\df_features_labels_Beer1_si_alcool_100iter_standard_0.1_0.5.csv	0.3	42	{'model__learning_rate': np.float64(0.1091329751403934), 'model__n_estimators': np.int64(250)}		0.45161290322580644	Ada
10	['standard__S4_mad', 'standard__S5_hilbert_amplitude_std', 'standard__S5_stdev', 'standard__S6_energy', 'standard__S6_rms', 'standard__S6_mad', 'standard__S5_spectral_entropy', 'standard__S6_hilbert_amplitude_std', 'standard__S6_wavelet_energy', 'standard__S4_skewness', 'standard__S5_sharpe_foward50', 'standard__S1_stdev', 'standard__S6_integral', 'standard__S5_mad', 'standard__S6_stdev', 'standa…	77	{'FRST': 0, 'HNK': 1, 'MRT': 2, 'NA': 3}	output\Beer1_si_alcool_100iter_30sample\features_only\df_features_labels_Beer1_si_alcool_100iter_standard_0.1_0.5.csv	0.3	42	{'model__n_estimators': np.int64(200), 'model__min_samples_split': 2, 'model__min_samples_leaf': 1, 'model__max_features': 'log2', 'model__max_depth': np.int64(25), 'model__criterion': 'gini', 'model__bootstrap': False}		0.8387096774193549	ExTr
11	['standard__S4_mad', 'standard__S5_hilbert_amplitude_std', 'standard__S5_stdev', 'standard__S6_energy', 'standard__S6_rms', 'standard__S6_mad', 'standard__S5_spectral_entropy', 'standard__S6_hilbert_amplitude_std', 'standard__S6_wavelet_energy', 'standard__S4_skewness', 'standard__S5_sharpe_foward50', 'standard__S1_stdev', 'standard__S6_integral', 'standard__S5_mad', 'standard__S6_stdev', 'standa…	77	{'FRST': 0, 'HNK': 1, 'MRT': 2, 'NA': 3}	output\Beer1_si_alcool_100iter_30sample\features_only\df_features_labels_Beer1_si_alcool_100iter_standard_0.1_0.5.csv	0.3	42	{'model__kmeans__n_clusters': 5, 'model__logreg__C': np.float64(6.739386476500326), 'model__logreg__class_weight': 'balanced', 'model__logreg__max_iter': 10000, 'model__logreg__penalty': 'l2', 'model__logreg__solver': 'lbfgs'}		0.3467741935483871	KMLR
12	['standard__S4_mad', 'standard__S5_hilbert_amplitude_std', 'standard__S5_stdev', 'standard__S6_energy', 'standard__S6_rms', 'standard__S6_mad', 'standard__S5_spectral_entropy', 'standard__S6_hilbert_amplitude_std', 'standard__S6_wavelet_energy', 'standard__S4_skewness', 'standard__S5_sharpe_foward50', 'standard__S1_stdev', 'standard__S6_integral', 'standard__S5_mad', 'standard__S6_stdev', 'standa…	77	{'FRST': 0, 'HNK': 1, 'MRT': 2, 'NA': 3}	output\Beer1_si_alcool_100iter_30sample\features_only\df_features_labels_Beer1_si_alcool_100iter_standard_0.1_0.5.csv	0.3	42	{'model__C': np.float64(4.853994228072963), 'model__class_weight': 'balanced', 'model__coef0': 0.0, 'model__degree': 3, 'model__gamma': np.float64(0.8573480770928588), 'model__max_iter': 20000, 'model__probability': True, 'model__shrinking': False}		0.7580645161290323	PSVM
13	['standard__S4_mad', 'standard__S5_hilbert_amplitude_std', 'standard__S5_stdev', 'standard__S6_energy', 'standard__S6_rms', 'standard__S6_mad', 'standard__S5_spectral_entropy', 'standard__S6_hilbert_amplitude_std', 'standard__S6_wavelet_energy', 'standard__S4_skewness', 'standard__S5_sharpe_foward50', 'standard__S1_stdev', 'standard__S6_integral', 'standard__S5_mad', 'standard__S6_stdev', 'standa…	77	{'FRST': 0, 'HNK': 1, 'MRT': 2, 'NA': 3}	output\Beer1_si_alcool_100iter_30sample\features_only\df_features_labels_Beer1_si_alcool_100iter_standard_0.1_0.5.csv	0.3	42	{'model__C': np.float64(9.532695843306762), 'model__class_weight': 'balanced', 'model__gamma': np.float64(0.6257355793100745), 'model__max_iter': 100000, 'model__probability': True, 'model__shrinking': False}		0.7419354838709677	RSVM
14	['standard__S4_mad', 'standard__S5_hilbert_amplitude_std', 'standard__S5_stdev', 'standard__S6_energy', 'standard__S6_rms', 'standard__S6_mad', 'standard__S5_spectral_entropy', 'standard__S6_hilbert_amplitude_std', 'standard__S6_wavelet_energy', 'standard__S4_skewness', 'standard__S5_sharpe_foward50', 'standard__S1_stdev', 'standard__S6_integral', 'standard__S5_mad', 'standard__S6_stdev', 'standa…	77	{'FRST': 0, 'HNK': 1, 'MRT': 2, 'NA': 3}	output\Beer1_si_alcool_100iter_30sample\features_only\df_features_labels_Beer1_si_alcool_100iter_standard_0.1_0.5.csv	0.3	42	{'_fallback': 'empty_param_grid'}		0.31451612903225806	NB
15	['standard__S4_mad', 'standard__S5_hilbert_amplitude_std', 'standard__S5_stdev', 'standard__S6_energy', 'standard__S6_rms', 'standard__S6_mad', 'standard__S5_spectral_entropy', 'standard__S6_hilbert_amplitude_std', 'standard__S6_wavelet_energy', 'standard__S4_skewness', 'standard__S5_sharpe_foward50', 'standard__S1_stdev', 'standard__S6_integral', 'standard__S5_mad', 'standard__S6_stdev', 'standa…	77	{'FRST': 0, 'HNK': 1, 'MRT': 2, 'NA': 3}	output\Beer1_si_alcool_100iter_30sample\features_only\df_features_labels_Beer1_si_alcool_100iter_standard_0.1_0.5.csv	0.3	42	{'_fallback': 'empty_param_grid'}		0.3548387096774194	QDA
16	['standard__S4_mad', 'standard__S5_hilbert_amplitude_std', 'standard__S5_stdev', 'standard__S6_energy', 'standard__S6_rms', 'standard__S6_mad', 'standard__S5_spectral_entropy', 'standard__S6_hilbert_amplitude_std', 'standard__S6_wavelet_energy', 'standard__S4_skewness', 'standard__S5_sharpe_foward50', 'standard__S1_stdev', 'standard__S6_integral', 'standard__S5_mad', 'standard__S6_stdev', 'standa…	77	{'FRST': 0, 'HNK': 1, 'MRT': 2, 'NA': 3}	output\Beer1_si_alcool_100iter_30sample\features_only\df_features_labels_Beer1_si_alcool_100iter_standard_0.1_0.5.csv	0.3	42	{'mode_requested': 'soft', 'mode_used': 'soft', 'models': [{'model': 'extra_trees', 'acc_test': 0.8387096774193549, 'acc_val': 0.8757062146892656, 'acc_selection': 0.8757062146892656}, {'model': 'random_forest', 'acc_test': 0.7983870967741935, 'acc_val': 0.8361581920903954, 'acc_selection': 0.8361581920903954}]}		0.8387096774193549	ExTr+RF
17	['standard__S4_mad', 'standard__S5_hilbert_amplitude_std', 'standard__S5_stdev', 'standard__S6_energy', 'standard__S6_rms', 'standard__S6_mad', 'standard__S5_spectral_entropy', 'standard__S6_hilbert_amplitude_std', 'standard__S6_wavelet_energy', 'standard__S4_skewness', 'standard__S5_sharpe_foward50', 'standard__S1_stdev', 'standard__S6_integral', 'standard__S5_mad', 'standard__S6_stdev', 'standa…	77	{'FRST': 0, 'HNK': 1, 'MRT': 2, 'NA': 3}	output\Beer1_si_alcool_100iter_30sample\features_only\df_features_labels_Beer1_si_alcool_100iter_standard_0.1_0.5.csv	0.3	42	{'mode_requested': 'soft', 'mode_used': 'soft', 'models': [{'model': 'extra_trees', 'acc_test': 0.8387096774193549, 'acc_val': 0.8757062146892656, 'acc_selection': 0.8757062146892656}, {'model': 'random_forest', 'acc_test': 0.7983870967741935, 'acc_val': 0.8361581920903954, 'acc_selection': 0.8361581920903954}, {'model': 'gradient_boosting', 'acc_test': 0.7903225806451613, 'acc_val': 0.8361581920…		0.8145161290322581	ExTr+RF+GB
18	['standard__S4_mad', 'standard__S5_hilbert_amplitude_std', 'standard__S5_stdev', 'standard__S6_energy', 'standard__S6_rms', 'standard__S6_mad', 'standard__S5_spectral_entropy', 'standard__S6_hilbert_amplitude_std', 'standard__S6_wavelet_energy', 'standard__S4_skewness', 'standard__S5_sharpe_foward50', 'standard__S1_stdev', 'standard__S6_integral', 'standard__S5_mad', 'standard__S6_stdev', 'standa…	77	{'FRST': 0, 'HNK': 1, 'MRT': 2, 'NA': 3}	output\Beer1_si_alcool_100iter_30sample\features_only\df_features_labels_Beer1_si_alcool_100iter_standard_0.1_0.5.csv	0.3	42	{'mode_requested': 'soft', 'mode_used': 'soft', 'models': [{'model': 'extra_trees', 'acc_test': 0.8387096774193549, 'acc_val': 0.8757062146892656, 'acc_selection': 0.8757062146892656}, {'model': 'random_forest', 'acc_test': 0.7983870967741935, 'acc_val': 0.8361581920903954, 'acc_selection': 0.8361581920903954}, {'model': 'gradient_boosting', 'acc_test': 0.7903225806451613, 'acc_val': 0.8361581920…		0.8467741935483871	ExTr+RF+GB+KNN
19	['standard__S4_mad', 'standard__S5_hilbert_amplitude_std', 'standard__S5_stdev', 'standard__S6_energy', 'standard__S6_rms', 'standard__S6_mad', 'standard__S5_spectral_entropy', 'standard__S6_hilbert_amplitude_std', 'standard__S6_wavelet_energy', 'standard__S4_skewness', 'standard__S5_sharpe_foward50', 'standard__S1_stdev', 'standard__S6_integral', 'standard__S5_mad', 'standard__S6_stdev', 'standa…	77	{'FRST': 0, 'HNK': 1, 'MRT': 2, 'NA': 3}	output\Beer1_si_alcool_100iter_30sample\features_only\df_features_labels_Beer1_si_alcool_100iter_standard_0.1_0.5.csv	0.3	42	{'mode_requested': 'soft', 'mode_used': 'soft', 'models': [{'model': 'extra_trees', 'acc_test': 0.8387096774193549, 'acc_val': 0.8757062146892656, 'acc_selection': 0.8757062146892656}, {'model': 'random_forest', 'acc_test': 0.7983870967741935, 'acc_val': 0.8361581920903954, 'acc_selection': 0.8361581920903954}, {'model': 'gradient_boosting', 'acc_test': 0.7903225806451613, 'acc_val': 0.8361581920…		0.8306451612903226	ExTr+RF+GB+KNN+PSVM
