# Supplementary material for: Data-Driven MOX Chemosensing for Beer Discrimination: Towards Rapid Food Quality Screening
Source: Micromachines (Basel). 2026 Jul 15;17(7):840. doi: 10.3390/mi17070840 (PMC13413555; doi:10.3390/mi17070840)
Supplement: Supplementary file 1 [file micromachines-17-00840-s001.zip › S11.csv]

	features	number_of_features	labels	file_features	test_size	random_state	best_params	AUC	accuracy	model
0	['standard__S2_integral', 'standard__S2_wavelet_energy', 'standard__S2_sharpe_foward50', 'standard__S2_energy', 'standard__S2_entropy', 'standard__S6_sharpe_foward25', 'standard__S2_sharpe_foward25', 'standard__S1_integral', 'standard__S1_wavelet_energy', 'standard__S5_kurtosis', 'standard__S6_energy', 'standard__S4_kurtosis', 'standard__S6_kurtosis', 'standard__S1_energy', 'standard__S6_wavelet_…	46	{'FRST_0': 0, 'HNK_0': 1, 'MRT_0': 2, 'NA_0': 3}	output\Beer2_no_alcool_100iter_100sample\features_only\df_features_labels_Beer2_no_alcool_100iter_standard_0.7_0.1.csv	0.3	42	{'model__weights': 'distance', 'model__p': 1, 'model__n_neighbors': np.int64(2), 'model__n_jobs': -1, 'model__metric': 'chebyshev', 'model__leaf_size': np.int64(110), 'model__algorithm': 'brute'}		0.825	KNN
1	['standard__S2_integral', 'standard__S2_wavelet_energy', 'standard__S2_sharpe_foward50', 'standard__S2_energy', 'standard__S2_entropy', 'standard__S6_sharpe_foward25', 'standard__S2_sharpe_foward25', 'standard__S1_integral', 'standard__S1_wavelet_energy', 'standard__S5_kurtosis', 'standard__S6_energy', 'standard__S4_kurtosis', 'standard__S6_kurtosis', 'standard__S1_energy', 'standard__S6_wavelet_…	46	{'FRST_0': 0, 'HNK_0': 1, 'MRT_0': 2, 'NA_0': 3}	output\Beer2_no_alcool_100iter_100sample\features_only\df_features_labels_Beer2_no_alcool_100iter_standard_0.7_0.1.csv	0.3	42	{'model__random_state': 42, 'model__oob_score': False, 'model__n_estimators': np.int64(100), 'model__min_samples_split': 2, 'model__min_samples_leaf': 2, 'model__max_features': 'sqrt', 'model__max_depth': np.int64(20), 'model__criterion': 'gini', 'model__bootstrap': False}		0.7833333333333333	RF
2	['standard__S2_integral', 'standard__S2_wavelet_energy', 'standard__S2_sharpe_foward50', 'standard__S2_energy', 'standard__S2_entropy', 'standard__S6_sharpe_foward25', 'standard__S2_sharpe_foward25', 'standard__S1_integral', 'standard__S1_wavelet_energy', 'standard__S5_kurtosis', 'standard__S6_energy', 'standard__S4_kurtosis', 'standard__S6_kurtosis', 'standard__S1_energy', 'standard__S6_wavelet_…	46	{'FRST_0': 0, 'HNK_0': 1, 'MRT_0': 2, 'NA_0': 3}	output\Beer2_no_alcool_100iter_100sample\features_only\df_features_labels_Beer2_no_alcool_100iter_standard_0.7_0.1.csv	0.3	42	{'model__splitter': 'best', 'model__random_state': 42, 'model__min_samples_split': 2, 'model__min_samples_leaf': 4, 'model__max_features': None, 'model__max_depth': None, 'model__criterion': 'entropy'}		0.7333333333333333	DT
3	['standard__S2_integral', 'standard__S2_wavelet_energy', 'standard__S2_sharpe_foward50', 'standard__S2_energy', 'standard__S2_entropy', 'standard__S6_sharpe_foward25', 'standard__S2_sharpe_foward25', 'standard__S1_integral', 'standard__S1_wavelet_energy', 'standard__S5_kurtosis', 'standard__S6_energy', 'standard__S4_kurtosis', 'standard__S6_kurtosis', 'standard__S1_energy', 'standard__S6_wavelet_…	46	{'FRST_0': 0, 'HNK_0': 1, 'MRT_0': 2, 'NA_0': 3}	output\Beer2_no_alcool_100iter_100sample\features_only\df_features_labels_Beer2_no_alcool_100iter_standard_0.7_0.1.csv	0.3	42	{'model__C': np.float64(2.789957971979799), 'model__class_weight': 'balanced', 'model__degree': 2, 'model__gamma': np.float64(0.6122782507125972), 'model__kernel': 'linear', 'model__max_iter': 50000, 'model__probability': True, 'model__shrinking': False}		0.9	SVC
4	['standard__S2_integral', 'standard__S2_wavelet_energy', 'standard__S2_sharpe_foward50', 'standard__S2_energy', 'standard__S2_entropy', 'standard__S6_sharpe_foward25', 'standard__S2_sharpe_foward25', 'standard__S1_integral', 'standard__S1_wavelet_energy', 'standard__S5_kurtosis', 'standard__S6_energy', 'standard__S4_kurtosis', 'standard__S6_kurtosis', 'standard__S1_energy', 'standard__S6_wavelet_…	46	{'FRST_0': 0, 'HNK_0': 1, 'MRT_0': 2, 'NA_0': 3}	output\Beer2_no_alcool_100iter_100sample\features_only\df_features_labels_Beer2_no_alcool_100iter_standard_0.7_0.1.csv	0.3	42	{'model__gamma': np.float64(0.3356604582249989), 'model__learning_rate': np.float64(0.10940487536487412), 'model__max_depth': np.int64(2), 'model__n_estimators': np.int64(200), 'model__reg_alpha': np.float64(0.37370719392325225), 'model__reg_lambda': np.float64(0.4891933252848022)}		0.85	XGB
5	['standard__S2_integral', 'standard__S2_wavelet_energy', 'standard__S2_sharpe_foward50', 'standard__S2_energy', 'standard__S2_entropy', 'standard__S6_sharpe_foward25', 'standard__S2_sharpe_foward25', 'standard__S1_integral', 'standard__S1_wavelet_energy', 'standard__S5_kurtosis', 'standard__S6_energy', 'standard__S4_kurtosis', 'standard__S6_kurtosis', 'standard__S1_energy', 'standard__S6_wavelet_…	46	{'FRST_0': 0, 'HNK_0': 1, 'MRT_0': 2, 'NA_0': 3}	output\Beer2_no_alcool_100iter_100sample\features_only\df_features_labels_Beer2_no_alcool_100iter_standard_0.7_0.1.csv	0.3	42	{'model__lda__n_components': 3, 'model__svc__C': np.float64(4.329567771756573), 'model__svc__class_weight': 'balanced', 'model__svc__degree': 3, 'model__svc__gamma': np.float64(0.06348162628456283), 'model__svc__kernel': 'poly', 'model__svc__max_iter': 20000, 'model__svc__probability': True}		0.7916666666666666	LSVC
6	['standard__S2_integral', 'standard__S2_wavelet_energy', 'standard__S2_sharpe_foward50', 'standard__S2_energy', 'standard__S2_entropy', 'standard__S6_sharpe_foward25', 'standard__S2_sharpe_foward25', 'standard__S1_integral', 'standard__S1_wavelet_energy', 'standard__S5_kurtosis', 'standard__S6_energy', 'standard__S4_kurtosis', 'standard__S6_kurtosis', 'standard__S1_energy', 'standard__S6_wavelet_…	46	{'FRST_0': 0, 'HNK_0': 1, 'MRT_0': 2, 'NA_0': 3}	output\Beer2_no_alcool_100iter_100sample\features_only\df_features_labels_Beer2_no_alcool_100iter_standard_0.7_0.1.csv	0.3	42	{'model__C': np.float64(6.745915436541632), 'model__class_weight': 'balanced', 'model__fit_intercept': True, 'model__max_iter': 10000, 'model__solver': 'newton-cg', 'model__tol': 0.0001}		0.8833333333333333	LgRg
7	['standard__S2_integral', 'standard__S2_wavelet_energy', 'standard__S2_sharpe_foward50', 'standard__S2_energy', 'standard__S2_entropy', 'standard__S6_sharpe_foward25', 'standard__S2_sharpe_foward25', 'standard__S1_integral', 'standard__S1_wavelet_energy', 'standard__S5_kurtosis', 'standard__S6_energy', 'standard__S4_kurtosis', 'standard__S6_kurtosis', 'standard__S1_energy', 'standard__S6_wavelet_…	46	{'FRST_0': 0, 'HNK_0': 1, 'MRT_0': 2, 'NA_0': 3}	output\Beer2_no_alcool_100iter_100sample\features_only\df_features_labels_Beer2_no_alcool_100iter_standard_0.7_0.1.csv	0.3	42	{'model__learning_rate': np.float64(0.14375481958163416), 'model__max_depth': np.int64(5), 'model__min_samples_leaf': 1, 'model__min_samples_split': 2, 'model__n_estimators': 100, 'model__subsample': 0.5}		0.7916666666666666	GB
8	['standard__S2_integral', 'standard__S2_wavelet_energy', 'standard__S2_sharpe_foward50', 'standard__S2_energy', 'standard__S2_entropy', 'standard__S6_sharpe_foward25', 'standard__S2_sharpe_foward25', 'standard__S1_integral', 'standard__S1_wavelet_energy', 'standard__S5_kurtosis', 'standard__S6_energy', 'standard__S4_kurtosis', 'standard__S6_kurtosis', 'standard__S1_energy', 'standard__S6_wavelet_…	46	{'FRST_0': 0, 'HNK_0': 1, 'MRT_0': 2, 'NA_0': 3}	output\Beer2_no_alcool_100iter_100sample\features_only\df_features_labels_Beer2_no_alcool_100iter_standard_0.7_0.1.csv	0.3	42	{'model__solver': 'sgd', 'model__n_iter_no_change': 20, 'model__momentum': 0.99, 'model__max_iter': 10000, 'model__learning_rate': 'adaptive', 'model__hidden_layer_sizes': (46,), 'model__early_stopping': True, 'model__batch_size': 27, 'model__alpha': 0.0001, 'model__activation': 'tanh'}		0.7083333333333334	MLP
9	['standard__S2_integral', 'standard__S2_wavelet_energy', 'standard__S2_sharpe_foward50', 'standard__S2_energy', 'standard__S2_entropy', 'standard__S6_sharpe_foward25', 'standard__S2_sharpe_foward25', 'standard__S1_integral', 'standard__S1_wavelet_energy', 'standard__S5_kurtosis', 'standard__S6_energy', 'standard__S4_kurtosis', 'standard__S6_kurtosis', 'standard__S1_energy', 'standard__S6_wavelet_…	46	{'FRST_0': 0, 'HNK_0': 1, 'MRT_0': 2, 'NA_0': 3}	output\Beer2_no_alcool_100iter_100sample\features_only\df_features_labels_Beer2_no_alcool_100iter_standard_0.7_0.1.csv	0.3	42	{'model__learning_rate': np.float64(0.09713975066509158), 'model__n_estimators': np.int64(250)}		0.7	Ada
10	['standard__S2_integral', 'standard__S2_wavelet_energy', 'standard__S2_sharpe_foward50', 'standard__S2_energy', 'standard__S2_entropy', 'standard__S6_sharpe_foward25', 'standard__S2_sharpe_foward25', 'standard__S1_integral', 'standard__S1_wavelet_energy', 'standard__S5_kurtosis', 'standard__S6_energy', 'standard__S4_kurtosis', 'standard__S6_kurtosis', 'standard__S1_energy', 'standard__S6_wavelet_…	46	{'FRST_0': 0, 'HNK_0': 1, 'MRT_0': 2, 'NA_0': 3}	output\Beer2_no_alcool_100iter_100sample\features_only\df_features_labels_Beer2_no_alcool_100iter_standard_0.7_0.1.csv	0.3	42	{'model__n_estimators': np.int64(100), 'model__min_samples_split': 5, 'model__min_samples_leaf': 2, 'model__max_features': 'log2', 'model__max_depth': np.int64(5), 'model__criterion': 'gini', 'model__bootstrap': False}		0.7083333333333334	ExTr
11	['standard__S2_integral', 'standard__S2_wavelet_energy', 'standard__S2_sharpe_foward50', 'standard__S2_energy', 'standard__S2_entropy', 'standard__S6_sharpe_foward25', 'standard__S2_sharpe_foward25', 'standard__S1_integral', 'standard__S1_wavelet_energy', 'standard__S5_kurtosis', 'standard__S6_energy', 'standard__S4_kurtosis', 'standard__S6_kurtosis', 'standard__S1_energy', 'standard__S6_wavelet_…	46	{'FRST_0': 0, 'HNK_0': 1, 'MRT_0': 2, 'NA_0': 3}	output\Beer2_no_alcool_100iter_100sample\features_only\df_features_labels_Beer2_no_alcool_100iter_standard_0.7_0.1.csv	0.3	42	{'model__kmeans__n_clusters': 4, 'model__logreg__C': np.float64(0.5562389576714354), 'model__logreg__class_weight': 'balanced', 'model__logreg__max_iter': 10000, 'model__logreg__penalty': 'l2', 'model__logreg__solver': 'lbfgs'}		0.6083333333333333	KMLR
12	['standard__S2_integral', 'standard__S2_wavelet_energy', 'standard__S2_sharpe_foward50', 'standard__S2_energy', 'standard__S2_entropy', 'standard__S6_sharpe_foward25', 'standard__S2_sharpe_foward25', 'standard__S1_integral', 'standard__S1_wavelet_energy', 'standard__S5_kurtosis', 'standard__S6_energy', 'standard__S4_kurtosis', 'standard__S6_kurtosis', 'standard__S1_energy', 'standard__S6_wavelet_…	46	{'FRST_0': 0, 'HNK_0': 1, 'MRT_0': 2, 'NA_0': 3}	output\Beer2_no_alcool_100iter_100sample\features_only\df_features_labels_Beer2_no_alcool_100iter_standard_0.7_0.1.csv	0.3	42	{'model__C': np.float64(5.888986556172416), 'model__class_weight': 'balanced', 'model__coef0': 0.0, 'model__degree': 3, 'model__gamma': np.float64(0.23687561384457145), 'model__max_iter': 20000, 'model__probability': True, 'model__shrinking': False}		0.8166666666666667	PSVM
13	['standard__S2_integral', 'standard__S2_wavelet_energy', 'standard__S2_sharpe_foward50', 'standard__S2_energy', 'standard__S2_entropy', 'standard__S6_sharpe_foward25', 'standard__S2_sharpe_foward25', 'standard__S1_integral', 'standard__S1_wavelet_energy', 'standard__S5_kurtosis', 'standard__S6_energy', 'standard__S4_kurtosis', 'standard__S6_kurtosis', 'standard__S1_energy', 'standard__S6_wavelet_…	46	{'FRST_0': 0, 'HNK_0': 1, 'MRT_0': 2, 'NA_0': 3}	output\Beer2_no_alcool_100iter_100sample\features_only\df_features_labels_Beer2_no_alcool_100iter_standard_0.7_0.1.csv	0.3	42	{'model__C': np.float64(4.4688903336450085), 'model__class_weight': 'balanced', 'model__gamma': np.float64(0.1197961694222417), 'model__max_iter': 80000, 'model__probability': True, 'model__shrinking': True}		0.8083333333333333	RSVM
14	['standard__S2_integral', 'standard__S2_wavelet_energy', 'standard__S2_sharpe_foward50', 'standard__S2_energy', 'standard__S2_entropy', 'standard__S6_sharpe_foward25', 'standard__S2_sharpe_foward25', 'standard__S1_integral', 'standard__S1_wavelet_energy', 'standard__S5_kurtosis', 'standard__S6_energy', 'standard__S4_kurtosis', 'standard__S6_kurtosis', 'standard__S1_energy', 'standard__S6_wavelet_…	46	{'FRST_0': 0, 'HNK_0': 1, 'MRT_0': 2, 'NA_0': 3}	output\Beer2_no_alcool_100iter_100sample\features_only\df_features_labels_Beer2_no_alcool_100iter_standard_0.7_0.1.csv	0.3	42	{'_fallback': 'empty_param_grid'}		0.5916666666666667	NB
15	['standard__S2_integral', 'standard__S2_wavelet_energy', 'standard__S2_sharpe_foward50', 'standard__S2_energy', 'standard__S2_entropy', 'standard__S6_sharpe_foward25', 'standard__S2_sharpe_foward25', 'standard__S1_integral', 'standard__S1_wavelet_energy', 'standard__S5_kurtosis', 'standard__S6_energy', 'standard__S4_kurtosis', 'standard__S6_kurtosis', 'standard__S1_energy', 'standard__S6_wavelet_…	46	{'FRST_0': 0, 'HNK_0': 1, 'MRT_0': 2, 'NA_0': 3}	output\Beer2_no_alcool_100iter_100sample\features_only\df_features_labels_Beer2_no_alcool_100iter_standard_0.7_0.1.csv	0.3	42	{'_fallback': 'empty_param_grid'}		0.8333333333333334	QDA
16	['standard__S2_integral', 'standard__S2_wavelet_energy', 'standard__S2_sharpe_foward50', 'standard__S2_energy', 'standard__S2_entropy', 'standard__S6_sharpe_foward25', 'standard__S2_sharpe_foward25', 'standard__S1_integral', 'standard__S1_wavelet_energy', 'standard__S5_kurtosis', 'standard__S6_energy', 'standard__S4_kurtosis', 'standard__S6_kurtosis', 'standard__S1_energy', 'standard__S6_wavelet_…	46	{'FRST_0': 0, 'HNK_0': 1, 'MRT_0': 2, 'NA_0': 3}	output\Beer2_no_alcool_100iter_100sample\features_only\df_features_labels_Beer2_no_alcool_100iter_standard_0.7_0.1.csv	0.3	42	{'mode_requested': 'soft', 'mode_used': 'soft', 'models': [{'model': 'poly_svm', 'acc_test': 0.8166666666666667, 'acc_val': 0.88, 'acc_selection': 0.88}, {'model': 'logistic_regression', 'acc_test': 0.8833333333333333, 'acc_val': 0.8742857142857143, 'acc_selection': 0.8742857142857143}]}		0.8916666666666667	PSVM+LgRg
17	['standard__S2_integral', 'standard__S2_wavelet_energy', 'standard__S2_sharpe_foward50', 'standard__S2_energy', 'standard__S2_entropy', 'standard__S6_sharpe_foward25', 'standard__S2_sharpe_foward25', 'standard__S1_integral', 'standard__S1_wavelet_energy', 'standard__S5_kurtosis', 'standard__S6_energy', 'standard__S4_kurtosis', 'standard__S6_kurtosis', 'standard__S1_energy', 'standard__S6_wavelet_…	46	{'FRST_0': 0, 'HNK_0': 1, 'MRT_0': 2, 'NA_0': 3}	output\Beer2_no_alcool_100iter_100sample\features_only\df_features_labels_Beer2_no_alcool_100iter_standard_0.7_0.1.csv	0.3	42	{'mode_requested': 'soft', 'mode_used': 'soft', 'models': [{'model': 'poly_svm', 'acc_test': 0.8166666666666667, 'acc_val': 0.88, 'acc_selection': 0.88}, {'model': 'logistic_regression', 'acc_test': 0.8833333333333333, 'acc_val': 0.8742857142857143, 'acc_selection': 0.8742857142857143}, {'model': 'random_forest', 'acc_test': 0.7833333333333333, 'acc_val': 0.84, 'acc_selection': 0.84}]}		0.8916666666666667	PSVM+LgRg+RF
18	['standard__S2_integral', 'standard__S2_wavelet_energy', 'standard__S2_sharpe_foward50', 'standard__S2_energy', 'standard__S2_entropy', 'standard__S6_sharpe_foward25', 'standard__S2_sharpe_foward25', 'standard__S1_integral', 'standard__S1_wavelet_energy', 'standard__S5_kurtosis', 'standard__S6_energy', 'standard__S4_kurtosis', 'standard__S6_kurtosis', 'standard__S1_energy', 'standard__S6_wavelet_…	46	{'FRST_0': 0, 'HNK_0': 1, 'MRT_0': 2, 'NA_0': 3}	output\Beer2_no_alcool_100iter_100sample\features_only\df_features_labels_Beer2_no_alcool_100iter_standard_0.7_0.1.csv	0.3	42	{'mode_requested': 'soft', 'mode_used': 'soft', 'models': [{'model': 'poly_svm', 'acc_test': 0.8166666666666667, 'acc_val': 0.88, 'acc_selection': 0.88}, {'model': 'logistic_regression', 'acc_test': 0.8833333333333333, 'acc_val': 0.8742857142857143, 'acc_selection': 0.8742857142857143}, {'model': 'random_forest', 'acc_test': 0.7833333333333333, 'acc_val': 0.84, 'acc_selection': 0.84}, {'model': '…		0.8916666666666667	PSVM+LgRg+RF+RSVM
19	['standard__S2_integral', 'standard__S2_wavelet_energy', 'standard__S2_sharpe_foward50', 'standard__S2_energy', 'standard__S2_entropy', 'standard__S6_sharpe_foward25', 'standard__S2_sharpe_foward25', 'standard__S1_integral', 'standard__S1_wavelet_energy', 'standard__S5_kurtosis', 'standard__S6_energy', 'standard__S4_kurtosis', 'standard__S6_kurtosis', 'standard__S1_energy', 'standard__S6_wavelet_…	46	{'FRST_0': 0, 'HNK_0': 1, 'MRT_0': 2, 'NA_0': 3}	output\Beer2_no_alcool_100iter_100sample\features_only\df_features_labels_Beer2_no_alcool_100iter_standard_0.7_0.1.csv	0.3	42	{'mode_requested': 'soft', 'mode_used': 'soft', 'models': [{'model': 'poly_svm', 'acc_test': 0.8166666666666667, 'acc_val': 0.88, 'acc_selection': 0.88}, {'model': 'logistic_regression', 'acc_test': 0.8833333333333333, 'acc_val': 0.8742857142857143, 'acc_selection': 0.8742857142857143}, {'model': 'random_forest', 'acc_test': 0.7833333333333333, 'acc_val': 0.84, 'acc_selection': 0.84}, {'model': '…		0.8916666666666667	PSVM+LgRg+RF+RSVM+SVC
