# Supplementary material for: Data-Driven MOX Chemosensing for Beer Discrimination: Towards Rapid Food Quality Screening
Source: Micromachines (Basel). 2026 Jul 15;17(7):840. doi: 10.3390/mi17070840 (PMC13413555; doi:10.3390/mi17070840)
Supplement: Supplementary file 1 [file micromachines-17-00840-s001.zip › S24.csv]

run_dir	method	variance_threshold	percentile_threshold	model_name	display_name	is_ensemble	val_accuracy	test_accuracy	val_balanced_accuracy	test_balanced_accuracy	val_f1_macro	test_f1_macro	val_precision	test_precision	val_recall	test_recall	val_roc_auc	test_roc_auc	gap_balanced_accuracy	best_params
heineken_100iter_FromBeer1All_standard_0.9_0.2	standard	0.9	0.2	LineadDiscr_SVC	LSVC	False	0.9809523809523809	1.0	0.980909090909091	1.0	0.980909090909091	1.0	0.980909090909091	1.0	0.980909090909091	1.0	0.997090909090909	1.0	0.019090909090909047	{"model__lda__n_components": 1, "model__svc__C": 3.6946273320225873, "model__svc__class_weight": "balanced", "model__svc__degree": 2, "model__svc__gamma": 0.598885673550736, "model__svc__kernel": "linear", "model__svc__max_iter": 20000, "model__svc__probability": true}
heineken_100iter_FromBeer1All_standard_0.8_0.1	standard	0.8	0.1	LineadDiscr_SVC	LSVC	False	0.9714285714285714	1.0	0.97	1.0	0.9712617461910409	1.0	0.9741379310344828	1.0	0.97	1.0	0.9974545454545454	1.0	0.030000000000000027	{"model__lda__n_components": 1, "model__svc__C": 0.22434415592662008, "model__svc__class_weight": "balanced", "model__svc__degree": 4, "model__svc__gamma": 0.35179778725957944, "model__svc__kernel": "linear", "model__svc__max_iter": 10000, "model__svc__probability": true}
heineken_100iter_FromBeer1All_standard_0.8_0.1	standard	0.8	0.1	decision_tree	DT	False	0.9523809523809523	1.0	0.95	1.0	0.9519450800915332	1.0	0.9583333333333333	1.0	0.95	1.0	0.9500000000000001	1.0	0.050000000000000044	{"model__splitter": "random", "model__random_state": 42, "model__min_samples_split": 10, "model__min_samples_leaf": 4, "model__max_features": null, "model__max_depth": null, "model__criterion": "entropy"}
heineken_100iter_FromBeer1All_standard_0.8_0.1	standard	0.8	0.1	voting_5_LineadDiscr_SVC_random_forest_decision_tree_gradient_boosting_adaboost	LSVC+RF+DT+GB+Ada	True	0.9523809523809523	1.0	0.95	1.0	0.9519450800915332	1.0	0.9583333333333333	1.0	0.95	1.0	0.98	1.0	0.050000000000000044	{}
heineken_100iter_FromBeer1All_standard_0.8_0.1	standard	0.8	0.1	voting_4_LineadDiscr_SVC_random_forest_decision_tree_gradient_boosting	LSVC+RF+DT+GB	True	0.9523809523809523	1.0	0.95	1.0	0.9519450800915332	1.0	0.9583333333333333	1.0	0.95	1.0	0.9847272727272728	1.0	0.050000000000000044	{}
heineken_100iter_FromBeer1All_standard_0.8_0.1	standard	0.8	0.1	voting_3_LineadDiscr_SVC_random_forest_decision_tree	LSVC+RF+DT	True	0.9523809523809523	1.0	0.95	1.0	0.9519450800915332	1.0	0.9583333333333333	1.0	0.95	1.0	0.9850909090909091	1.0	0.050000000000000044	{}
heineken_100iter_FromBeer1All_standard_0.8_0.1	standard	0.8	0.1	voting_2_LineadDiscr_SVC_random_forest	LSVC+RF	True	0.9523809523809523	1.0	0.95	1.0	0.9519450800915332	1.0	0.9583333333333333	1.0	0.95	1.0	0.9850909090909091	1.0	0.050000000000000044	{}
heineken_100iter_FromBeer1All_standard_0.9_0.1	standard	0.9	0.1	extra_trees	ExTr	False	0.9523809523809523	1.0	0.95	1.0	0.9519450800915332	1.0	0.9583333333333333	1.0	0.95	1.0	0.9263636363636364	1.0	0.050000000000000044	{"model__n_estimators": 100, "model__min_samples_split": 2, "model__min_samples_leaf": 1, "model__max_features": null, "model__max_depth": "15", "model__criterion": "gini", "model__bootstrap": false}
heineken_100iter_FromBeer1All_standard_0.9_0.1	standard	0.9	0.1	voting_5_random_forest_adaboost_extra_trees_decision_tree_LineadDiscr_SVC	RF+Ada+ExTr+DT+LSVC	True	0.9523809523809523	1.0	0.95	1.0	0.9519450800915332	1.0	0.9583333333333333	1.0	0.95	1.0	0.9756363636363636	1.0	0.050000000000000044	{}
heineken_100iter_FromBeer1All_standard_0.9_0.1	standard	0.9	0.1	voting_4_random_forest_adaboost_extra_trees_decision_tree	RF+Ada+ExTr+DT	True	0.9523809523809523	1.0	0.95	1.0	0.9519450800915332	1.0	0.9583333333333333	1.0	0.95	1.0	0.9463636363636363	1.0	0.050000000000000044	{}
heineken_100iter_FromBeer1All_standard_0.9_0.1	standard	0.9	0.1	voting_3_random_forest_adaboost_extra_trees	RF+Ada+ExTr	True	0.9523809523809523	1.0	0.95	1.0	0.9519450800915332	1.0	0.9583333333333333	1.0	0.95	1.0	0.9463636363636363	1.0	0.050000000000000044	{}
heineken_100iter_FromBeer1All_standard_0.9_0.2	standard	0.9	0.2	extra_trees	ExTr	False	0.9523809523809523	1.0	0.95	1.0	0.9519450800915332	1.0	0.9583333333333333	1.0	0.95	1.0	0.9281818181818181	1.0	0.050000000000000044	{"model__n_estimators": 100, "model__min_samples_split": 5, "model__min_samples_leaf": 4, "model__max_features": null, "model__max_depth": "15", "model__criterion": "entropy", "model__bootstrap": false}
heineken_100iter_FromBeer1All_standard_0.9_0.2	standard	0.9	0.2	voting_3_LineadDiscr_SVC_random_forest_gradient_boosting	LSVC+RF+GB	True	0.9523809523809523	1.0	0.95	1.0	0.9519450800915332	1.0	0.9583333333333333	1.0	0.95	1.0	0.9836363636363636	1.0	0.050000000000000044	{}
heineken_100iter_FromBeer1All_standard_0.9_0.2	standard	0.9	0.2	voting_2_LineadDiscr_SVC_random_forest	LSVC+RF	True	0.9523809523809523	1.0	0.95	1.0	0.9519450800915332	1.0	0.9583333333333333	1.0	0.95	1.0	0.9854545454545455	1.0	0.050000000000000044	{}
heineken_100iter_FromBeer1All_tsfresh_0.5_0.1	tsfresh	0.5	0.1	decision_tree	DT	False	0.9523809523809523	1.0	0.95	1.0	0.9519450800915332	1.0	0.9583333333333333	1.0	0.95	1.0	0.9500000000000001	1.0	0.050000000000000044	{"model__splitter": "random", "model__random_state": 42, "model__min_samples_split": 10, "model__min_samples_leaf": 2, "model__max_features": null, "model__max_depth": 5, "model__criterion": "entropy"}
heineken_100iter_FromBeer1All_standard_0.9_0.2	standard	0.9	0.2	voting_5_LineadDiscr_SVC_random_forest_gradient_boosting_mlp_adaboost	LSVC+RF+GB+MLP+Ada	True	0.9523809523809523	0.9866666666666667	0.95	0.99	0.9519450800915332	0.9851455733808675	0.9583333333333333	0.9807692307692308	0.95	0.99	0.9832727272727273	1.0	0.040000000000000036	{}
heineken_100iter_FromBeer1All_standard_0.9_0.2	standard	0.9	0.2	voting_4_LineadDiscr_SVC_random_forest_gradient_boosting_mlp	LSVC+RF+GB+MLP	True	0.9523809523809523	0.9866666666666667	0.95	0.99	0.9519450800915332	0.9851455733808675	0.9583333333333333	0.9807692307692308	0.95	0.99	0.9843636363636363	1.0	0.040000000000000036	{}
heineken_100iter_FromBeer1All_catch22_0.2_0.1	catch22	0.2	0.1	voting_4_random_forest_extra_trees_LineadDiscr_SVC_gradient_boosting	RF+ExTr+LSVC+GB	True	0.9523809523809523	0.9733333333333334	0.95	0.98	0.9519450800915332	0.9705651491365777	0.9583333333333333	0.962962962962963	0.95	0.98	0.9363636363636364	0.9984	0.030000000000000027	{}
heineken_100iter_FromBeer1All_catch22_0.2_0.6	catch22	0.2	0.6	random_forest	RF	False	0.9523809523809523	0.9866666666666667	0.95	0.98	0.9519450800915332	0.984845423317842	0.9583333333333333	0.9901960784313726	0.95	0.98	0.9145454545454546	0.9928	0.030000000000000027	{"model__random_state": 42, "model__oob_score": false, "model__n_estimators": 100, "model__min_samples_split": 2, "model__min_samples_leaf": 1, "model__max_features": "log2", "model__max_depth": "5", "model__criterion": "gini", "model__bootstrap": true}
heineken_100iter_FromBeer1All_standard_0.8_0.1	standard	0.8	0.1	random_forest	RF	False	0.9523809523809523	0.9733333333333334	0.95	0.98	0.9519450800915332	0.9705651491365777	0.9583333333333333	0.962962962962963	0.95	0.98	0.9258181818181819	0.9984	0.030000000000000027	{"model__random_state": 42, "model__oob_score": false, "model__n_estimators": 100, "model__min_samples_split": 2, "model__min_samples_leaf": 4, "model__max_features": "log2", "model__max_depth": "10", "model__criterion": "gini", "model__bootstrap": true}
heineken_100iter_FromBeer1All_tsfel_0.8_0.1	tsfel	0.8	0.1	adaboost	Ada	False	0.9523809523809523	0.9866666666666667	0.95	0.98	0.9519450800915332	0.984845423317842	0.9583333333333333	0.9901960784313726	0.95	0.98	0.9263636363636363	1.0	0.030000000000000027	{"model__learning_rate": 0.10798255566734037, "model__n_estimators": "150"}
heineken_100iter_FromBeer1All_tsfel_0.8_0.1	tsfel	0.8	0.1	extra_trees	ExTr	False	0.9523809523809523	0.9866666666666667	0.95	0.98	0.9519450800915332	0.984845423317842	0.9583333333333333	0.9901960784313726	0.95	0.98	0.9318181818181818	1.0	0.030000000000000027	{"model__n_estimators": 100, "model__min_samples_split": 10, "model__min_samples_leaf": 4, "model__max_features": null, "model__max_depth": "15", "model__criterion": "gini", "model__bootstrap": false}
heineken_100iter_FromBeer1All_tsfel_0.8_0.1	tsfel	0.8	0.1	gradient_boosting	GB	False	0.9523809523809523	0.9866666666666667	0.95	0.98	0.9519450800915332	0.984845423317842	0.9583333333333333	0.9901960784313726	0.95	0.98	0.9585454545454545	0.9992000000000001	0.030000000000000027	{"model__learning_rate": 0.010274207783685055, "model__max_depth": "3", "model__min_samples_leaf": 1, "model__min_samples_split": 2, "model__n_estimators": 100, "model__subsample": 0.5}
heineken_100iter_FromBeer1All_tsfel_0.9_0.1	tsfel	0.9	0.1	adaboost	Ada	False	0.9523809523809523	0.9866666666666667	0.95	0.98	0.9519450800915332	0.984845423317842	0.9583333333333333	0.9901960784313726	0.95	0.98	0.9281818181818182	1.0	0.030000000000000027	{"model__learning_rate": 0.08558418407666998, "model__n_estimators": "150"}
heineken_100iter_FromBeer1All_tsfel_0.9_0.1	tsfel	0.9	0.1	voting_5_random_forest_adaboost_extra_trees_logistic_regression_gradient_boosting	RF+Ada+ExTr+LgRg+GB	True	0.9523809523809523	0.9866666666666667	0.95	0.98	0.9519450800915332	0.984845423317842	0.9583333333333333	0.9901960784313726	0.95	0.98	0.9378181818181819	0.9992	0.030000000000000027	{}
heineken_100iter_FromBeer1All_tsfel_0.9_0.1	tsfel	0.9	0.1	voting_3_random_forest_adaboost_extra_trees	RF+Ada+ExTr	True	0.9523809523809523	0.9866666666666667	0.95	0.98	0.9519450800915332	0.984845423317842	0.9583333333333333	0.9901960784313726	0.95	0.98	0.9385454545454546	0.9992	0.030000000000000027	{}
heineken_100iter_FromBeer1All_tsfel_0.9_0.1	tsfel	0.9	0.1	voting_2_random_forest_adaboost	RF+Ada	True	0.9523809523809523	0.9866666666666667	0.95	0.98	0.9519450800915332	0.984845423317842	0.9583333333333333	0.9901960784313726	0.95	0.98	0.932	1.0	0.030000000000000027	{}
heineken_100iter_FromBeer1All_tsfel_0.9_0.1	tsfel	0.9	0.1	random_forest	RF	False	0.9523809523809523	0.9866666666666667	0.95	0.98	0.9519450800915332	0.984845423317842	0.9583333333333333	0.9901960784313726	0.95	0.98	0.9407272727272727	1.0	0.030000000000000027	{"model__random_state": 42, "model__oob_score": false, "model__n_estimators": 100, "model__min_samples_split": 10, "model__min_samples_leaf": 1, "model__max_features": "sqrt", "model__max_depth": "15", "model__criterion": "gini", "model__bootstrap": false}
heineken_100iter_FromBeer1All_tsfel_0.9_0.2	tsfel	0.9	0.2	adaboost	Ada	False	0.9523809523809523	0.9866666666666667	0.95	0.98	0.9519450800915332	0.984845423317842	0.9583333333333333	0.9901960784313726	0.95	0.98	0.9299999999999999	1.0	0.030000000000000027	{"model__learning_rate": 0.103435862556388, "model__n_estimators": "150"}
heineken_100iter_FromBeer1All_tsfel_0.9_0.2	tsfel	0.9	0.2	extra_trees	ExTr	False	0.9523809523809523	0.9866666666666667	0.95	0.98	0.9519450800915332	0.984845423317842	0.9583333333333333	0.9901960784313726	0.95	0.98	0.9440000000000001	1.0	0.030000000000000027	{"model__n_estimators": 100, "model__min_samples_split": 5, "model__min_samples_leaf": 4, "model__max_features": null, "model__max_depth": "15", "model__criterion": "gini", "model__bootstrap": false}
heineken_100iter_FromBeer1All_tsfel_0.9_0.2	tsfel	0.9	0.2	voting_5_random_forest_adaboost_extra_trees_decision_tree_gradient_boosting	RF+Ada+ExTr+DT+GB	True	0.9523809523809523	0.9866666666666667	0.95	0.98	0.9519450800915332	0.984845423317842	0.9583333333333333	0.9901960784313726	0.95	0.98	0.9414545454545454	1.0	0.030000000000000027	{}
heineken_100iter_FromBeer1All_tsfel_0.9_0.2	tsfel	0.9	0.2	voting_4_random_forest_adaboost_extra_trees_decision_tree	RF+Ada+ExTr+DT	True	0.9523809523809523	0.9866666666666667	0.95	0.98	0.9519450800915332	0.984845423317842	0.9583333333333333	0.9901960784313726	0.95	0.98	0.9421818181818182	1.0	0.030000000000000027	{}
heineken_100iter_FromBeer1All_tsfel_0.9_0.2	tsfel	0.9	0.2	voting_3_random_forest_adaboost_extra_trees	RF+Ada+ExTr	True	0.9523809523809523	0.9866666666666667	0.95	0.98	0.9519450800915332	0.984845423317842	0.9583333333333333	0.9901960784313726	0.95	0.98	0.9421818181818182	1.0	0.030000000000000027	{}
heineken_100iter_FromBeer1All_tsfel_0.9_0.2	tsfel	0.9	0.2	voting_2_random_forest_adaboost	RF+Ada	True	0.9523809523809523	0.9866666666666667	0.95	0.98	0.9519450800915332	0.984845423317842	0.9583333333333333	0.9901960784313726	0.95	0.98	0.9429090909090909	0.9992	0.030000000000000027	{}
heineken_100iter_FromBeer1All_tsfel_0.9_0.2	tsfel	0.9	0.2	random_forest	RF	False	0.9523809523809523	0.9866666666666667	0.95	0.98	0.9519450800915332	0.984845423317842	0.9583333333333333	0.9901960784313726	0.95	0.98	0.9454545454545454	0.9984	0.030000000000000027	{"model__random_state": 42, "model__oob_score": false, "model__n_estimators": 100, "model__min_samples_split": 5, "model__min_samples_leaf": 4, "model__max_features": "sqrt", "model__max_depth": "15", "model__criterion": "entropy", "model__bootstrap": true}
heineken_100iter_FromBeer1All_standard_0.8_0.1	standard	0.8	0.1	adaboost	Ada	False	0.9523809523809523	0.9733333333333334	0.95	0.97	0.9519450800915332	0.97	0.9583333333333333	0.97	0.95	0.97	0.9514545454545454	0.9992	0.020000000000000018	{"model__learning_rate": 0.08927533854504455, "model__n_estimators": "150"}
heineken_100iter_FromBeer1All_standard_0.8_0.1	standard	0.8	0.1	gradient_boosting	GB	False	0.9523809523809523	0.9733333333333334	0.95	0.97	0.9519450800915332	0.97	0.9583333333333333	0.97	0.95	0.97	0.9658181818181818	0.9984000000000001	0.020000000000000018	{"model__learning_rate": 0.05599299601844442, "model__max_depth": "3", "model__min_samples_leaf": 1, "model__min_samples_split": 2, "model__n_estimators": 100, "model__subsample": 0.5}
heineken_100iter_FromBeer1All_standard_0.9_0.1	standard	0.9	0.1	adaboost	Ada	False	0.9523809523809523	0.9733333333333334	0.95	0.97	0.9519450800915332	0.97	0.9583333333333333	0.97	0.95	0.97	0.9529090909090909	0.9992	0.020000000000000018	{"model__learning_rate": 0.10985519262895754, "model__n_estimators": "150"}
heineken_100iter_FromBeer1All_standard_0.9_0.1	standard	0.9	0.1	voting_2_random_forest_adaboost	RF+Ada	True	0.9523809523809523	0.9733333333333334	0.95	0.97	0.9519450800915332	0.97	0.9583333333333333	0.97	0.95	0.97	0.9478181818181818	0.9984000000000001	0.020000000000000018	{}
heineken_100iter_FromBeer1All_standard_0.9_0.2	standard	0.9	0.2	adaboost	Ada	False	0.9523809523809523	0.9733333333333334	0.95	0.97	0.9519450800915332	0.97	0.9583333333333333	0.97	0.95	0.97	0.9529090909090909	0.9992	0.020000000000000018	{"model__learning_rate": 0.10810892238763647, "model__n_estimators": "150"}
heineken_100iter_FromBeer1All_standard_0.9_0.2	standard	0.9	0.2	gradient_boosting	GB	False	0.9523809523809523	0.9733333333333334	0.95	0.97	0.9519450800915332	0.97	0.9583333333333333	0.97	0.95	0.97	0.9607272727272727	0.9992	0.020000000000000018	{"model__learning_rate": 0.025737386238180664, "model__max_depth": "3", "model__min_samples_leaf": 1, "model__min_samples_split": 10, "model__n_estimators": 100, "model__subsample": 0.5}
heineken_100iter_FromBeer1All_tsfel_0.8_0.1	tsfel	0.8	0.1	voting_4_gradient_boosting_mlp_adaboost_extra_trees	GB+MLP+Ada+ExTr	True	0.9523809523809523	0.9733333333333334	0.95	0.97	0.9519450800915332	0.97	0.9583333333333333	0.97	0.95	0.97	0.9021818181818182	0.9992	0.020000000000000018	{}
heineken_100iter_FromBeer1All_tsfel_0.8_0.1	tsfel	0.8	0.1	voting_5_gradient_boosting_mlp_adaboost_extra_trees_random_forest	GB+MLP+Ada+ExTr+RF	True	0.9523809523809523	0.9733333333333334	0.95	0.97	0.9519450800915332	0.97	0.9583333333333333	0.97	0.95	0.97	0.9043636363636364	0.9984	0.020000000000000018	{}
heineken_100iter_FromBeer1All_tsfel_0.8_0.1	tsfel	0.8	0.1	voting_3_gradient_boosting_mlp_adaboost	GB+MLP+Ada	True	0.9523809523809523	0.9733333333333334	0.95	0.97	0.9519450800915332	0.97	0.9583333333333333	0.97	0.95	0.97	0.9025454545454545	0.9975999999999999	0.020000000000000018	{}
heineken_100iter_FromBeer1All_tsfel_0.8_0.1	tsfel	0.8	0.1	voting_2_gradient_boosting_mlp	GB+MLP	True	0.9523809523809523	0.9733333333333334	0.95	0.97	0.9519450800915332	0.97	0.9583333333333333	0.97	0.95	0.97	0.9014545454545455	0.992	0.020000000000000018	{}
heineken_100iter_FromBeer1All_tsfel_0.9_0.1	tsfel	0.9	0.1	extra_trees	ExTr	False	0.9523809523809523	0.9733333333333334	0.95	0.97	0.9519450800915332	0.97	0.9583333333333333	0.97	0.95	0.97	0.9432727272727273	0.9976000000000002	0.020000000000000018	{"model__n_estimators": 100, "model__min_samples_split": 2, "model__min_samples_leaf": 2, "model__max_features": "log2", "model__max_depth": "5", "model__criterion": "entropy", "model__bootstrap": false}
heineken_100iter_FromBeer1All_tsfresh_0.4_0.9	tsfresh	0.4	0.9	logistic_regression	LgRg	False	0.9523809523809523	0.96	0.95	0.97	0.9519450800915332	0.9562341956817739	0.9583333333333333	0.9464285714285714	0.95	0.97	0.9596363636363636	0.9984	0.020000000000000018	{"model__C": 9.964376956487866, "model__class_weight": "balanced", "model__fit_intercept": true, "model__max_iter": 10000, "model__solver": "lbfgs", "model__tol": 0.0001}
heineken_100iter_FromBeer1All_catch22_0.2_0.1	catch22	0.2	0.1	extra_trees	ExTr	False	0.9523809523809523	0.96	0.95	0.96	0.9519450800915332	0.9554367201426025	0.9583333333333333	0.9513343799058085	0.95	0.96	0.9279999999999999	0.9984	0.010000000000000009	{"model__n_estimators": 100, "model__min_samples_split": 5, "model__min_samples_leaf": 2, "model__max_features": null, "model__max_depth": "15", "model__criterion": "gini", "model__bootstrap": false}
heineken_100iter_FromBeer1All_catch22_0.2_0.1	catch22	0.2	0.1	voting_5_random_forest_extra_trees_LineadDiscr_SVC_gradient_boosting_adaboost	RF+ExTr+LSVC+GB+Ada	True	0.9523809523809523	0.9466666666666667	0.95	0.96	0.9519450800915332	0.9421296296296297	0.9583333333333333	0.9310344827586207	0.95	0.96	0.9381818181818182	0.9975999999999999	0.010000000000000009	{}
heineken_100iter_FromBeer1All_catch22_0.2_0.1	catch22	0.2	0.1	voting_3_random_forest_extra_trees_LineadDiscr_SVC	RF+ExTr+LSVC	True	0.9523809523809523	0.96	0.95	0.96	0.9519450800915332	0.9554367201426025	0.9583333333333333	0.9513343799058085	0.95	0.96	0.9367272727272727	0.9984	0.010000000000000009	{}
heineken_100iter_FromBeer1All_catch22_0.2_0.1	catch22	0.2	0.1	voting_2_random_forest_extra_trees	RF+ExTr	True	0.9523809523809523	0.96	0.95	0.96	0.9519450800915332	0.9554367201426025	0.9583333333333333	0.9513343799058085	0.95	0.96	0.9269090909090909	0.996	0.010000000000000009	{}
heineken_100iter_FromBeer1All_catch22_0.2_0.1	catch22	0.2	0.1	random_forest	RF	False	0.9523809523809523	0.96	0.95	0.96	0.9519450800915332	0.9554367201426025	0.9583333333333333	0.9513343799058085	0.95	0.96	0.9294545454545454	0.9936	0.010000000000000009	{"model__random_state": 42, "model__oob_score": false, "model__n_estimators": 100, "model__min_samples_split": 10, "model__min_samples_leaf": 1, "model__max_features": "sqrt", "model__max_depth": "15", "model__criterion": "gini", "model__bootstrap": true}
heineken_100iter_FromBeer1All_catch22_0.2_0.2	catch22	0.2	0.2	extra_trees	ExTr	False	0.9523809523809523	0.96	0.95	0.96	0.9519450800915332	0.9554367201426025	0.9583333333333333	0.9513343799058085	0.95	0.96	0.9285454545454546	0.9984	0.010000000000000009	{"model__n_estimators": 100, "model__min_samples_split": 10, "model__min_samples_leaf": 4, "model__max_features": null, "model__max_depth": "5", "model__criterion": "gini", "model__bootstrap": false}
heineken_100iter_FromBeer1All_catch22_0.2_0.2	catch22	0.2	0.2	voting_4_random_forest_gradient_boosting_extra_trees_LineadDiscr_SVC	RF+GB+ExTr+LSVC	True	0.9523809523809523	0.96	0.95	0.96	0.9519450800915332	0.9554367201426025	0.9583333333333333	0.9513343799058085	0.95	0.96	0.936	0.9967999999999999	0.010000000000000009	{}
heineken_100iter_FromBeer1All_catch22_0.2_0.2	catch22	0.2	0.2	random_forest	RF	False	0.9523809523809523	0.96	0.95	0.96	0.9519450800915332	0.9554367201426025	0.9583333333333333	0.9513343799058085	0.95	0.96	0.9423636363636363	0.9936	0.010000000000000009	{"model__random_state": 42, "model__oob_score": false, "model__n_estimators": 100, "model__min_samples_split": 5, "model__min_samples_leaf": 2, "model__max_features": "log2", "model__max_depth": "10", "model__criterion": "entropy", "model__bootstrap": true}
heineken_100iter_FromBeer1All_catch22_0.2_0.6	catch22	0.2	0.6	voting_2_random_forest_poly_svm	RF+PSVM	True	0.9523809523809523	0.96	0.95	0.96	0.9519450800915332	0.9554367201426025	0.9583333333333333	0.9513343799058085	0.95	0.96	0.9309090909090909	0.9984	0.010000000000000009	{}
heineken_100iter_FromBeer1All_catch22_0.2_0.6	catch22	0.2	0.6	voting_3_random_forest_poly_svm_xgboost_classifier	RF+PSVM+XGB	True	0.9523809523809523	0.96	0.95	0.96	0.9519450800915332	0.9554367201426025	0.9583333333333333	0.9513343799058085	0.95	0.96	0.9298181818181819	0.9984	0.010000000000000009	{}
heineken_100iter_FromBeer1All_catch22_0.2_0.6	catch22	0.2	0.6	voting_5_random_forest_poly_svm_xgboost_classifier_naive_bayes_logistic_regression	RF+PSVM+XGB+NB+LgRg	True	0.9523809523809523	0.96	0.95	0.96	0.9519450800915332	0.9554367201426025	0.9583333333333333	0.9513343799058085	0.95	0.96	0.9323636363636364	0.9984	0.010000000000000009	{}
heineken_100iter_FromBeer1All_catch22_0.2_0.6	catch22	0.2	0.6	voting_4_random_forest_poly_svm_xgboost_classifier_naive_bayes	RF+PSVM+XGB+NB	True	0.9523809523809523	0.96	0.95	0.96	0.9519450800915332	0.9554367201426025	0.9583333333333333	0.9513343799058085	0.95	0.96	0.9298181818181819	0.996	0.010000000000000009	{}
heineken_100iter_FromBeer1All_standard_0.9_0.1	standard	0.9	0.1	random_forest	RF	False	0.9523809523809523	0.96	0.95	0.96	0.9519450800915332	0.9554367201426025	0.9583333333333333	0.9513343799058085	0.95	0.96	0.9316363636363636	0.9975999999999999	0.010000000000000009	{"model__random_state": 42, "model__oob_score": false, "model__n_estimators": 100, "model__min_samples_split": 5, "model__min_samples_leaf": 4, "model__max_features": "log2", "model__max_depth": "10", "model__criterion": "entropy", "model__bootstrap": true}
heineken_100iter_FromBeer1All_standard_0.9_0.2	standard	0.9	0.2	random_forest	RF	False	0.9523809523809523	0.96	0.95	0.96	0.9519450800915332	0.9554367201426025	0.9583333333333333	0.9513343799058085	0.95	0.96	0.9381818181818181	0.9976	0.010000000000000009	{"model__random_state": 42, "model__oob_score": false, "model__n_estimators": 100, "model__min_samples_split": 5, "model__min_samples_leaf": 4, "model__max_features": "log2", "model__max_depth": "5", "model__criterion": "gini", "model__bootstrap": true}
heineken_100iter_FromBeer1All_standard_0.9_0.2	standard	0.9	0.2	mlp	MLP	False	0.9523809523809523	0.9466666666666667	0.95	0.95	0.9519450800915332	0.9411302982731554	0.9583333333333333	0.9340277777777777	0.95	0.95	0.9585454545454546	0.9975999999999999	0.0	{"model__solver": "adam", "model__n_iter_no_change": 20, "model__momentum": 0.95, "model__max_iter": 10000, "model__learning_rate": "constant", "model__hidden_layer_sizes": [52], "model__early_stopping": true, "model__batch_size": 40, "model__alpha": 0.0001, "model__activation": "relu"}
heineken_100iter_FromBeer1All_catch22_0.2_0.2	catch22	0.2	0.2	voting_3_random_forest_gradient_boosting_extra_trees	RF+GB+ExTr	True	0.9523809523809523	0.92	0.95	0.94	0.9519450800915332	0.9145136778115501	0.9583333333333333	0.9032258064516129	0.95	0.94	0.9363636363636364	0.996	-0.010000000000000009	{}
heineken_100iter_FromBeer1All_catch22_0.2_0.2	catch22	0.2	0.2	gradient_boosting	GB	False	0.9523809523809523	0.9066666666666666	0.95	0.9299999999999999	0.9519450800915332	0.9009620826259196	0.9583333333333333	0.890625	0.95	0.9299999999999999	0.942909090909091	0.9944	-0.020000000000000018	{"model__learning_rate": 0.13314393835442312, "model__max_depth": "3", "model__min_samples_leaf": 3, "model__min_samples_split": 2, "model__n_estimators": 100, "model__subsample": 0.5}
heineken_100iter_FromBeer1All_catch22_0.2_0.2	catch22	0.2	0.2	voting_5_random_forest_gradient_boosting_extra_trees_LineadDiscr_SVC_decision_tree	RF+GB+ExTr+LSVC+DT	True	0.9523809523809523	0.92	0.95	0.9299999999999999	0.9519450800915332	0.9131944444444444	0.9583333333333333	0.9029235382308846	0.95	0.9299999999999999	0.9327272727272727	0.9944	-0.020000000000000018	{}
heineken_100iter_FromBeer1All_catch22_0.2_0.2	catch22	0.2	0.2	voting_2_random_forest_gradient_boosting	RF+GB	True	0.9523809523809523	0.9066666666666666	0.95	0.9299999999999999	0.9519450800915332	0.9009620826259196	0.9583333333333333	0.890625	0.95	0.9299999999999999	0.9418181818181818	0.9944000000000001	-0.020000000000000018	{}
heineken_100iter_FromBeer1All_tsfel_0.8_0.1	tsfel	0.8	0.1	mlp	MLP	False	0.9523809523809523	0.88	0.95	0.8999999999999999	0.9519450800915332	0.8726655348047538	0.9583333333333333	0.8633720930232558	0.95	0.8999999999999999	0.9021818181818182	0.9863999999999999	-0.050000000000000044	{"model__solver": "adam", "model__n_iter_no_change": 10, "model__momentum": 0.99, "model__max_iter": 10000, "model__learning_rate": "adaptive", "model__hidden_layer_sizes": [151], "model__early_stopping": true, "model__batch_size": 16, "model__alpha": 0.0001, "model__activation": "relu"}
heineken_100iter_FromBeer1All_standard_0.8_0.1	standard	0.8	0.1	extra_trees	ExTr	False	0.9428571428571428	1.0	0.9409090909090909	1.0	0.9424342105263157	1.0	0.9467575534266766	1.0	0.9409090909090909	1.0	0.92	1.0	0.05909090909090908	{"model__n_estimators": 100, "model__min_samples_split": 5, "model__min_samples_leaf": 2, "model__max_features": null, "model__max_depth": "15", "model__criterion": "gini", "model__bootstrap": false}
heineken_100iter_FromBeer1All_standard_0.9_0.1	standard	0.9	0.1	decision_tree	DT	False	0.9428571428571428	1.0	0.9409090909090909	1.0	0.9424342105263157	1.0	0.9467575534266766	1.0	0.9409090909090909	1.0	0.9409090909090909	1.0	0.05909090909090908	{"model__splitter": "random", "model__random_state": 42, "model__min_samples_split": 2, "model__min_samples_leaf": 1, "model__max_features": "log2", "model__max_depth": 5, "model__criterion": "gini"}
heineken_100iter_FromBeer1All_standard_0.9_0.2	standard	0.9	0.2	decision_tree	DT	False	0.9428571428571428	1.0	0.9409090909090909	1.0	0.9424342105263157	1.0	0.9467575534266766	1.0	0.9409090909090909	1.0	0.9409090909090909	1.0	0.05909090909090908	{"model__splitter": "random", "model__random_state": 42, "model__min_samples_split": 2, "model__min_samples_leaf": 2, "model__max_features": null, "model__max_depth": null, "model__criterion": "gini"}
heineken_100iter_FromBeer1All_tsfresh_0.4_0.9	tsfresh	0.4	0.9	adaboost	Ada	False	0.9428571428571428	1.0	0.9409090909090909	1.0	0.9424342105263157	1.0	0.9467575534266766	1.0	0.9409090909090909	1.0	0.9352727272727274	1.0	0.05909090909090908	{"model__learning_rate": 0.10041751894671881, "model__n_estimators": "150"}
heineken_100iter_FromBeer1All_tsfresh_0.4_0.9	tsfresh	0.4	0.9	decision_tree	DT	False	0.9428571428571428	1.0	0.9409090909090909	1.0	0.9424342105263157	1.0	0.9467575534266766	1.0	0.9409090909090909	1.0	0.9409090909090909	1.0	0.05909090909090908	{"model__splitter": "best", "model__random_state": 42, "model__min_samples_split": 10, "model__min_samples_leaf": 1, "model__max_features": null, "model__max_depth": 10, "model__criterion": "gini"}
heineken_100iter_FromBeer1All_tsfresh_0.4_0.9	tsfresh	0.4	0.9	gradient_boosting	GB	False	0.9428571428571428	1.0	0.9409090909090909	1.0	0.9424342105263157	1.0	0.9467575534266766	1.0	0.9409090909090909	1.0	0.9592727272727273	1.0	0.05909090909090908	{"model__learning_rate": 0.18179908935509845, "model__max_depth": "3", "model__min_samples_leaf": 3, "model__min_samples_split": 10, "model__n_estimators": 100, "model__subsample": 0.5}
heineken_100iter_FromBeer1All_tsfresh_0.4_0.9	tsfresh	0.4	0.9	voting_4_logistic_regression_decision_tree_gradient_boosting_adaboost	LgRg+DT+GB+Ada	True	0.9428571428571428	1.0	0.9409090909090909	1.0	0.9424342105263157	1.0	0.9467575534266766	1.0	0.9409090909090909	1.0	0.9483636363636364	1.0	0.05909090909090908	{}
heineken_100iter_FromBeer1All_tsfresh_0.4_0.9	tsfresh	0.4	0.9	voting_5_logistic_regression_decision_tree_gradient_boosting_adaboost_random_forest	LgRg+DT+GB+Ada+RF	True	0.9428571428571428	1.0	0.9409090909090909	1.0	0.9424342105263157	1.0	0.9467575534266766	1.0	0.9409090909090909	1.0	0.9247272727272727	1.0	0.05909090909090908	{}
heineken_100iter_FromBeer1All_tsfresh_0.4_0.9	tsfresh	0.4	0.9	voting_3_logistic_regression_decision_tree_gradient_boosting	LgRg+DT+GB	True	0.9428571428571428	1.0	0.9409090909090909	1.0	0.9424342105263157	1.0	0.9467575534266766	1.0	0.9409090909090909	1.0	0.9596363636363636	1.0	0.05909090909090908	{}
heineken_100iter_FromBeer1All_tsfresh_0.4_0.9	tsfresh	0.4	0.9	voting_2_logistic_regression_decision_tree	LgRg+DT	True	0.9428571428571428	1.0	0.9409090909090909	1.0	0.9424342105263157	1.0	0.9467575534266766	1.0	0.9409090909090909	1.0	0.9596363636363636	1.0	0.05909090909090908	{}
heineken_100iter_FromBeer1All_tsfresh_0.5_0.1	tsfresh	0.5	0.1	adaboost	Ada	False	0.9428571428571428	1.0	0.9409090909090909	1.0	0.9424342105263157	1.0	0.9467575534266766	1.0	0.9409090909090909	1.0	0.9427272727272726	1.0	0.05909090909090908	{"model__learning_rate": 0.10669015014987926, "model__n_estimators": "150"}
heineken_100iter_FromBeer1All_tsfresh_0.5_0.1	tsfresh	0.5	0.1	voting_5_decision_tree_random_forest_adaboost_logistic_regression_gradient_boosting	DT+RF+Ada+LgRg+GB	True	0.9428571428571428	1.0	0.9409090909090909	1.0	0.9424342105263157	1.0	0.9467575534266766	1.0	0.9409090909090909	1.0	0.9258181818181819	1.0	0.05909090909090908	{}
heineken_100iter_FromBeer1All_tsfresh_0.5_0.1	tsfresh	0.5	0.1	voting_4_decision_tree_random_forest_adaboost_logistic_regression	DT+RF+Ada+LgRg	True	0.9428571428571428	1.0	0.9409090909090909	1.0	0.9424342105263157	1.0	0.9467575534266766	1.0	0.9409090909090909	1.0	0.9258181818181819	1.0	0.05909090909090908	{}
heineken_100iter_FromBeer1All_tsfresh_0.5_0.1	tsfresh	0.5	0.1	voting_3_decision_tree_random_forest_adaboost	DT+RF+Ada	True	0.9428571428571428	1.0	0.9409090909090909	1.0	0.9424342105263157	1.0	0.9467575534266766	1.0	0.9409090909090909	1.0	0.9429090909090909	1.0	0.05909090909090908	{}
heineken_100iter_FromBeer1All_tsfresh_0.5_0.1	tsfresh	0.5	0.1	voting_2_decision_tree_random_forest	DT+RF	True	0.9428571428571428	1.0	0.9409090909090909	1.0	0.9424342105263157	1.0	0.9467575534266766	1.0	0.9409090909090909	1.0	0.9490909090909091	1.0	0.05909090909090908	{}
heineken_100iter_FromBeer1All_tsfresh_0.5_0.1	tsfresh	0.5	0.1	random_forest	RF	False	0.9428571428571428	1.0	0.9409090909090909	1.0	0.9424342105263157	1.0	0.9467575534266766	1.0	0.9409090909090909	1.0	0.9409090909090909	1.0	0.05909090909090908	{"model__random_state": 42, "model__oob_score": false, "model__n_estimators": 100, "model__min_samples_split": 2, "model__min_samples_leaf": 1, "model__max_features": null, "model__max_depth": "5", "model__criterion": "gini", "model__bootstrap": false}
heineken_100iter_FromBeer1All_tsfresh_0.5_0.6	tsfresh	0.5	0.6	adaboost	Ada	False	0.9428571428571428	1.0	0.9409090909090909	1.0	0.9424342105263157	1.0	0.9467575534266766	1.0	0.9409090909090909	1.0	0.9427272727272727	1.0	0.05909090909090908	{"model__learning_rate": 0.09816605600229458, "model__n_estimators": "150"}
heineken_100iter_FromBeer1All_tsfresh_0.5_0.6	tsfresh	0.5	0.6	decision_tree	DT	False	0.9428571428571428	1.0	0.9409090909090909	1.0	0.9424342105263157	1.0	0.9467575534266766	1.0	0.9409090909090909	1.0	0.9409090909090909	1.0	0.05909090909090908	{"model__splitter": "best", "model__random_state": 42, "model__min_samples_split": 5, "model__min_samples_leaf": 1, "model__max_features": "log2", "model__max_depth": null, "model__criterion": "gini"}
heineken_100iter_FromBeer1All_tsfresh_0.5_0.6	tsfresh	0.5	0.6	voting_5_random_forest_decision_tree_logistic_regression_adaboost_gradient_boosting	RF+DT+LgRg+Ada+GB	True	0.9428571428571428	1.0	0.9409090909090909	1.0	0.9424342105263157	1.0	0.9467575534266766	1.0	0.9409090909090909	1.0	0.9672727272727273	1.0	0.05909090909090908	{}
heineken_100iter_FromBeer1All_tsfresh_0.5_0.6	tsfresh	0.5	0.6	voting_4_random_forest_decision_tree_logistic_regression_adaboost	RF+DT+LgRg+Ada	True	0.9428571428571428	1.0	0.9409090909090909	1.0	0.9424342105263157	1.0	0.9467575534266766	1.0	0.9409090909090909	1.0	0.9672727272727273	1.0	0.05909090909090908	{}
heineken_100iter_FromBeer1All_tsfresh_0.5_0.6	tsfresh	0.5	0.6	voting_3_random_forest_decision_tree_logistic_regression	RF+DT+LgRg	True	0.9428571428571428	1.0	0.9409090909090909	1.0	0.9424342105263157	1.0	0.9467575534266766	1.0	0.9409090909090909	1.0	0.9723636363636364	1.0	0.05909090909090908	{}
heineken_100iter_FromBeer1All_tsfresh_0.5_0.6	tsfresh	0.5	0.6	voting_2_random_forest_decision_tree	RF+DT	True	0.9428571428571428	1.0	0.9409090909090909	1.0	0.9424342105263157	1.0	0.9467575534266766	1.0	0.9409090909090909	1.0	0.9218181818181819	1.0	0.05909090909090908	{}
heineken_100iter_FromBeer1All_tsfresh_0.5_0.6	tsfresh	0.5	0.6	random_forest	RF	False	0.9428571428571428	1.0	0.9409090909090909	1.0	0.9424342105263157	1.0	0.9467575534266766	1.0	0.9409090909090909	1.0	0.9218181818181819	1.0	0.05909090909090908	{"model__random_state": 42, "model__oob_score": false, "model__n_estimators": 100, "model__min_samples_split": 2, "model__min_samples_leaf": 1, "model__max_features": null, "model__max_depth": "5", "model__criterion": "gini", "model__bootstrap": true}
heineken_100iter_FromBeer1All_tsfel_0.9_0.1	tsfel	0.9	0.1	gradient_boosting	GB	False	0.9428571428571428	0.9866666666666667	0.9409090909090909	0.98	0.9424342105263157	0.984845423317842	0.9467575534266766	0.9901960784313726	0.9409090909090909	0.98	0.9538181818181819	1.0	0.039090909090909065	{"model__learning_rate": 0.03413998895268832, "model__max_depth": "3", "model__min_samples_leaf": 3, "model__min_samples_split": 2, "model__n_estimators": 100, "model__subsample": 0.5}
heineken_100iter_FromBeer1All_tsfel_0.9_0.2	tsfel	0.9	0.2	gradient_boosting	GB	False	0.9428571428571428	0.9866666666666667	0.9409090909090909	0.98	0.9424342105263157	0.984845423317842	0.9467575534266766	0.9901960784313726	0.9409090909090909	0.98	0.9345454545454546	1.0	0.039090909090909065	{"model__learning_rate": 0.010939146807237768, "model__max_depth": "3", "model__min_samples_leaf": 3, "model__min_samples_split": 5, "model__n_estimators": 100, "model__subsample": 0.5}
heineken_100iter_FromBeer1All_tsfresh_0.5_0.6	tsfresh	0.5	0.6	logistic_regression	LgRg	False	0.9428571428571428	0.9733333333333334	0.9409090909090909	0.98	0.9424342105263157	0.9705651491365777	0.9467575534266766	0.962962962962963	0.9409090909090909	0.98	0.9803636363636364	0.9992	0.039090909090909065	{"model__C": 9.49242028723668, "model__class_weight": "balanced", "model__fit_intercept": true, "model__max_iter": 20000, "model__solver": "saga", "model__tol": 0.001}
heineken_100iter_FromBeer1All_tsfel_0.8_0.1	tsfel	0.8	0.1	random_forest	RF	False	0.9428571428571428	0.9733333333333334	0.9409090909090909	0.97	0.9424342105263157	0.97	0.9467575534266766	0.97	0.9409090909090909	0.97	0.9356363636363636	0.9984	0.029090909090909056	{"model__random_state": 42, "model__oob_score": false, "model__n_estimators": 100, "model__min_samples_split": 2, "model__min_samples_leaf": 1, "model__max_features": "log2", "model__max_depth": "15", "model__criterion": "gini", "model__bootstrap": true}
heineken_100iter_FromBeer1All_standard_0.9_0.1	standard	0.9	0.1	LineadDiscr_SVC	LSVC	False	0.9428571428571428	1.0	0.94	1.0	0.9422230374174615	1.0	0.9508196721311475	1.0	0.94	1.0	0.9978181818181818	1.0	0.06000000000000005	{"model__lda__n_components": 1, "model__svc__C": 3.7060734778059925, "model__svc__class_weight": "balanced", "model__svc__degree": 3, "model__svc__gamma": 0.3033968678214222, "model__svc__kernel": "poly", "model__svc__max_iter": 20000, "model__svc__probability": true}
heineken_100iter_FromBeer1All_tsfel_0.9_0.1	tsfel	0.9	0.1	logistic_regression	LgRg	False	0.9428571428571428	0.9866666666666667	0.94	0.98	0.9422230374174615	0.984845423317842	0.9508196721311475	0.9901960784313726	0.94	0.98	0.8963636363636364	0.9975999999999999	0.040000000000000036	{"model__C": 9.642909933895682, "model__class_weight": "balanced", "model__fit_intercept": true, "model__max_iter": 30000, "model__solver": "newton-cg", "model__tol": 0.0001}
heineken_100iter_FromBeer1All_tsfel_0.9_0.1	tsfel	0.9	0.1	voting_4_random_forest_adaboost_extra_trees_logistic_regression	RF+Ada+ExTr+LgRg	True	0.9428571428571428	0.9866666666666667	0.94	0.98	0.9422230374174615	0.984845423317842	0.9508196721311475	0.9901960784313726	0.94	0.98	0.9385454545454546	0.9992	0.040000000000000036	{}
heineken_100iter_FromBeer1All_tsfel_0.9_0.2	tsfel	0.9	0.2	decision_tree	DT	False	0.9428571428571428	0.9866666666666667	0.94	0.98	0.9422230374174615	0.984845423317842	0.9508196721311475	0.9901960784313726	0.94	0.98	0.94	0.98	0.040000000000000036	{"model__splitter": "best", "model__random_state": 42, "model__min_samples_split": 2, "model__min_samples_leaf": 1, "model__max_features": null, "model__max_depth": 5, "model__criterion": "gini"}
heineken_100iter_FromBeer1All_tsfel_0.9_0.1	tsfel	0.9	0.1	mlp	MLP	False	0.9428571428571428	0.96	0.94	0.96	0.9422230374174615	0.9554367201426025	0.9508196721311475	0.9513343799058085	0.94	0.96	0.92	0.9863999999999999	0.020000000000000018	{"model__solver": "sgd", "model__n_iter_no_change": 20, "model__momentum": 0.99, "model__max_iter": 10000, "model__learning_rate": "adaptive", "model__hidden_layer_sizes": [145], "model__early_stopping": true, "model__batch_size": 16, "model__alpha": 0.0001, "model__activation": "tanh"}
heineken_100iter_FromBeer1All_tsfresh_0.4_0.9	tsfresh	0.4	0.9	extra_trees	ExTr	False	0.9333333333333333	1.0	0.9318181818181819	1.0	0.9329440744457622	1.0	0.9356199559794571	1.0	0.9318181818181819	1.0	0.9496363636363636	1.0	0.06818181818181812	{"model__n_estimators": 100, "model__min_samples_split": 10, "model__min_samples_leaf": 1, "model__max_features": null, "model__max_depth": "5", "model__criterion": "entropy", "model__bootstrap": false}
heineken_100iter_FromBeer1All_tsfresh_0.4_0.9	tsfresh	0.4	0.9	random_forest	RF	False	0.9333333333333333	1.0	0.9318181818181819	1.0	0.9329440744457622	1.0	0.9356199559794571	1.0	0.9318181818181819	1.0	0.9227272727272727	1.0	0.06818181818181812	{"model__random_state": 42, "model__oob_score": false, "model__n_estimators": 100, "model__min_samples_split": 5, "model__min_samples_leaf": 1, "model__max_features": null, "model__max_depth": "10", "model__criterion": "gini", "model__bootstrap": true}
heineken_100iter_FromBeer1All_tsfresh_0.5_0.1	tsfresh	0.5	0.1	gradient_boosting	GB	False	0.9333333333333333	1.0	0.9318181818181819	1.0	0.9329440744457622	1.0	0.9356199559794571	1.0	0.9318181818181819	1.0	0.9049090909090909	0.9999999999999999	0.06818181818181812	{"model__learning_rate": 0.20739394635563282, "model__max_depth": "3", "model__min_samples_leaf": 3, "model__min_samples_split": 10, "model__n_estimators": 100, "model__subsample": 0.5}
heineken_100iter_FromBeer1All_tsfresh_0.5_0.6	tsfresh	0.5	0.6	gradient_boosting	GB	False	0.9333333333333333	1.0	0.9318181818181819	1.0	0.9329440744457622	1.0	0.9356199559794571	1.0	0.9318181818181819	1.0	0.9109090909090909	1.0	0.06818181818181812	{"model__learning_rate": 0.200831026247314, "model__max_depth": "3", "model__min_samples_leaf": 3, "model__min_samples_split": 2, "model__n_estimators": 100, "model__subsample": 0.5}
heineken_100iter_FromBeer1All_tsfel_0.9_0.2	tsfel	0.9	0.2	logistic_regression	LgRg	False	0.9333333333333333	0.9866666666666667	0.9318181818181819	0.98	0.9329440744457622	0.984845423317842	0.9356199559794571	0.9901960784313726	0.9318181818181819	0.98	0.8992727272727272	0.9975999999999999	0.048181818181818103	{"model__C": 6.902013821588891, "model__class_weight": "balanced", "model__fit_intercept": true, "model__max_iter": 10000, "model__solver": "lbfgs", "model__tol": 0.0001}
heineken_100iter_FromBeer1All_catch22_0.2_0.2	catch22	0.2	0.2	LineadDiscr_SVC	LSVC	False	0.9333333333333333	0.96	0.9318181818181819	0.96	0.9329440744457622	0.9554367201426025	0.9356199559794571	0.9513343799058085	0.9318181818181819	0.96	0.9490909090909091	0.9984	0.028181818181818086	{"model__lda__n_components": 1, "model__svc__C": 2.2850808456505187, "model__svc__class_weight": "balanced", "model__svc__degree": 3, "model__svc__gamma": 0.37796655558748654, "model__svc__kernel": "linear", "model__svc__max_iter": 20000, "model__svc__probability": true}
heineken_100iter_FromBeer1All_standard_0.9_0.1	standard	0.9	0.1	gradient_boosting	GB	False	0.9333333333333333	0.96	0.9318181818181819	0.96	0.9329440744457622	0.9554367201426025	0.9356199559794571	0.9513343799058085	0.9318181818181819	0.96	0.9647272727272727	0.9984	0.028181818181818086	{"model__learning_rate": 0.19781118363283864, "model__max_depth": "3", "model__min_samples_leaf": 3, "model__min_samples_split": 10, "model__n_estimators": 100, "model__subsample": 0.5}
heineken_100iter_FromBeer1All_tsfresh_0.5_0.1	tsfresh	0.5	0.1	logistic_regression	LgRg	False	0.9333333333333333	0.9466666666666667	0.9318181818181819	0.95	0.9329440744457622	0.9411302982731554	0.9356199559794571	0.9340277777777777	0.9318181818181819	0.95	0.9276363636363637	0.9975999999999999	0.018181818181818077	{"model__C": 5.81126223564519, "model__class_weight": "balanced", "model__fit_intercept": true, "model__max_iter": 10000, "model__solver": "saga", "model__tol": 0.01}
heineken_100iter_FromBeer1All_catch22_0.2_0.1	catch22	0.2	0.1	gradient_boosting	GB	False	0.9333333333333333	0.9066666666666666	0.9318181818181819	0.9299999999999999	0.9329440744457622	0.9009620826259196	0.9356199559794571	0.890625	0.9318181818181819	0.9299999999999999	0.9414545454545454	0.9952	-0.001818181818181941	{"model__learning_rate": 0.20439920429565622, "model__max_depth": "3", "model__min_samples_leaf": 2, "model__min_samples_split": 2, "model__n_estimators": 100, "model__subsample": 0.5}
heineken_100iter_FromBeer1All_catch22_0.2_0.6	catch22	0.2	0.6	poly_svm	PSVM	False	0.9333333333333333	0.9733333333333334	0.9309090909090909	0.98	0.9327231121281465	0.9705651491365777	0.9388888888888889	0.962962962962963	0.9309090909090909	0.98	0.9570909090909091	0.9984	0.049090909090909074	{"model__C": 9.69372396002438, "model__class_weight": "balanced", "model__coef0": 0.0, "model__degree": 2, "model__gamma": 0.019707358624380555, "model__max_iter": 20000, "model__probability": true, "model__shrinking": false}
heineken_100iter_FromBeer1All_tsfel_0.8_0.1	tsfel	0.8	0.1	logistic_regression	LgRg	False	0.9333333333333333	0.9866666666666667	0.9309090909090909	0.98	0.9327231121281465	0.984845423317842	0.9388888888888889	0.9901960784313726	0.9309090909090909	0.98	0.8963636363636364	0.9975999999999999	0.049090909090909074	{"model__C": 6.8859122036525005, "model__class_weight": "balanced", "model__fit_intercept": true, "model__max_iter": 30000, "model__solver": "lbfgs", "model__tol": 0.001}
heineken_100iter_FromBeer1All_tsfel_0.8_0.1	tsfel	0.8	0.1	svc	SVC	False	0.9333333333333333	0.9866666666666667	0.9309090909090909	0.98	0.9327231121281465	0.984845423317842	0.9388888888888889	0.9901960784313726	0.9309090909090909	0.98	0.8938181818181818	0.9975999999999999	0.049090909090909074	{"model__C": 3.591507123353939, "model__class_weight": "balanced", "model__degree": 2, "model__gamma": 0.9745739261144155, "model__kernel": "linear", "model__max_iter": 100000, "model__probability": true, "model__shrinking": true}
heineken_100iter_FromBeer1All_tsfel_0.8_0.1	tsfel	0.8	0.1	xgboost_classifier	XGB	False	0.9333333333333333	0.9866666666666667	0.9309090909090909	0.98	0.9327231121281465	0.984845423317842	0.9388888888888889	0.9901960784313726	0.9309090909090909	0.98	0.9556363636363637	1.0	0.049090909090909074	{"model__gamma": 0.461766072951016, "model__learning_rate": 0.18594981897008148, "model__max_depth": "4", "model__n_estimators": 100, "model__reg_alpha": 0.6908702530712991, "model__reg_lambda": 0.42635289632329876}
heineken_100iter_FromBeer1All_tsfel_0.9_0.1	tsfel	0.9	0.1	xgboost_classifier	XGB	False	0.9333333333333333	0.9866666666666667	0.9309090909090909	0.98	0.9327231121281465	0.984845423317842	0.9388888888888889	0.9901960784313726	0.9309090909090909	0.98	0.9578181818181818	1.0	0.049090909090909074	{"model__gamma": 0.9765420024578455, "model__learning_rate": 0.10811798842974174, "model__max_depth": "4", "model__n_estimators": 100, "model__reg_alpha": 0.9948039606081984, "model__reg_lambda": 0.5133575201709071}
heineken_100iter_FromBeer1All_tsfel_0.9_0.2	tsfel	0.9	0.2	xgboost_classifier	XGB	False	0.9333333333333333	0.9866666666666667	0.9309090909090909	0.98	0.9327231121281465	0.984845423317842	0.9388888888888889	0.9901960784313726	0.9309090909090909	0.98	0.956	1.0	0.049090909090909074	{"model__gamma": 0.9174927916712141, "model__learning_rate": 0.09230378630074486, "model__max_depth": "4", "model__n_estimators": 100, "model__reg_alpha": 0.7118544428549786, "model__reg_lambda": 0.19491674435949247}
heineken_100iter_FromBeer1All_catch22_0.2_0.1	catch22	0.2	0.1	LineadDiscr_SVC	LSVC	False	0.9333333333333333	0.96	0.9309090909090909	0.96	0.9327231121281465	0.9554367201426025	0.9388888888888889	0.9513343799058085	0.9309090909090909	0.96	0.9647272727272727	0.9984	0.029090909090909056	{"model__lda__n_components": 1, "model__svc__C": 4.897215982173397, "model__svc__class_weight": "balanced", "model__svc__degree": 2, "model__svc__gamma": 0.5535634071999355, "model__svc__kernel": "linear", "model__svc__max_iter": 50000, "model__svc__probability": true}
heineken_100iter_FromBeer1All_tsfresh_0.5_0.1	tsfresh	0.5	0.1	qda	QDA	False	0.9238095238095239	0.9866666666666667	0.9227272727272727	0.99	0.9234693877551021	0.9851455733808675	0.924890350877193	0.9807692307692308	0.9227272727272727	0.99	0.97	1.0	0.06727272727272726	{"_fallback": "empty_param_grid"}
heineken_100iter_FromBeer1All_catch22_0.2_0.1	catch22	0.2	0.1	adaboost	Ada	False	0.9238095238095239	0.8933333333333333	0.9227272727272727	0.9099999999999999	0.9234693877551021	0.8860182370820668	0.924890350877193	0.875733137829912	0.9227272727272727	0.9099999999999999	0.9381818181818182	0.9935999999999999	-0.01272727272727281	{"model__learning_rate": 0.020636516605372836, "model__n_estimators": "150"}
heineken_100iter_FromBeer1All_catch22_0.2_0.2	catch22	0.2	0.2	adaboost	Ada	False	0.9238095238095239	0.8933333333333333	0.9227272727272727	0.9099999999999999	0.9234693877551021	0.8860182370820668	0.924890350877193	0.875733137829912	0.9227272727272727	0.9099999999999999	0.9381818181818182	0.9935999999999999	-0.01272727272727281	{"model__learning_rate": 0.023121173347134295, "model__n_estimators": "150"}
heineken_100iter_FromBeer1All_catch22_0.2_0.6	catch22	0.2	0.6	naive_bayes	NB	False	0.9238095238095239	0.8666666666666667	0.9227272727272727	0.9	0.9234693877551021	0.8611111111111112	0.924890350877193	0.8571428571428572	0.9227272727272727	0.9	0.9385454545454546	0.9927999999999999	-0.022727272727272707	{"_fallback": "empty_param_grid"}
heineken_100iter_FromBeer1All_tsfresh_0.5_0.6	tsfresh	0.5	0.6	LineadDiscr_SVC	LSVC	False	0.9238095238095239	1.0	0.9218181818181819	1.0	0.9232456140350878	1.0	0.9274134119380988	1.0	0.9218181818181819	1.0	0.968	1.0	0.07818181818181813	{"model__lda__n_components": 1, "model__svc__C": 0.21443913456177235, "model__svc__class_weight": "balanced", "model__svc__degree": 4, "model__svc__gamma": 0.05001068212906863, "model__svc__kernel": "linear", "model__svc__max_iter": 20000, "model__svc__probability": true}
heineken_100iter_FromBeer1All_tsfresh_0.5_0.6	tsfresh	0.5	0.6	qda	QDA	False	0.9238095238095239	1.0	0.9218181818181819	1.0	0.9232456140350878	1.0	0.9274134119380988	1.0	0.9218181818181819	1.0	0.9490909090909091	1.0	0.07818181818181813	{"_fallback": "empty_param_grid"}
heineken_100iter_FromBeer1All_tsfel_0.9_0.1	tsfel	0.9	0.1	svc	SVC	False	0.9238095238095239	0.9866666666666667	0.9218181818181819	0.98	0.9232456140350878	0.984845423317842	0.9274134119380988	0.9901960784313726	0.9218181818181819	0.98	0.8934545454545454	0.9967999999999999	0.05818181818181811	{"model__C": 5.040422659416359, "model__class_weight": "balanced", "model__degree": 3, "model__gamma": 0.9802703542382647, "model__kernel": "linear", "model__max_iter": 50000, "model__probability": true, "model__shrinking": true}
heineken_100iter_FromBeer1All_catch22_0.2_0.6	catch22	0.2	0.6	xgboost_classifier	XGB	False	0.9238095238095239	0.96	0.9209090909090909	0.96	0.9229640498899486	0.9554367201426025	0.9312593144560357	0.9513343799058085	0.9209090909090909	0.96	0.9185454545454546	0.996	0.039090909090909065	{"model__gamma": 0.8908226827090524, "model__learning_rate": 0.05667908856926264, "model__max_depth": "4", "model__n_estimators": 100, "model__reg_alpha": 0.02649205586049841, "model__reg_lambda": 0.4273308655955963}
heineken_100iter_FromBeer1All_catch22_0.2_0.2	catch22	0.2	0.2	decision_tree	DT	False	0.9238095238095239	0.8533333333333334	0.9209090909090909	0.88	0.9229640498899486	0.8463401005773887	0.9312593144560357	0.8407460545193688	0.9209090909090909	0.88	0.8967272727272728	0.8904	-0.040909090909090895	{"model__splitter": "random", "model__random_state": 42, "model__min_samples_split": 5, "model__min_samples_leaf": 4, "model__max_features": "sqrt", "model__max_depth": 10, "model__criterion": "entropy"}
heineken_100iter_FromBeer1All_catch22_0.2_0.6	catch22	0.2	0.6	logistic_regression	LgRg	False	0.9142857142857143	0.9733333333333334	0.9136363636363636	0.98	0.914004914004914	0.9705651491365777	0.9145408163265306	0.962962962962963	0.9136363636363636	0.98	0.9356363636363636	0.9984	0.0663636363636364	{"model__C": 6.94313398692012, "model__class_weight": "balanced", "model__fit_intercept": true, "model__max_iter": 30000, "model__solver": "lbfgs", "model__tol": 0.001}
heineken_100iter_FromBeer1All_catch22_0.2_0.2	catch22	0.2	0.2	logistic_regression	LgRg	False	0.9142857142857143	0.9466666666666667	0.9136363636363636	0.95	0.914004914004914	0.9411302982731554	0.9145408163265306	0.9340277777777777	0.9136363636363636	0.95	0.9327272727272727	0.9936	0.036363636363636376	{"model__C": 7.984112811013671, "model__class_weight": "balanced", "model__fit_intercept": true, "model__max_iter": 20000, "model__solver": "newton-cg", "model__tol": 0.0001}
heineken_100iter_FromBeer1All_catch22_0.2_0.2	catch22	0.2	0.2	rbf_svm	RSVM	False	0.9142857142857143	0.9466666666666667	0.9136363636363636	0.95	0.914004914004914	0.9411302982731554	0.9145408163265306	0.9340277777777777	0.9136363636363636	0.95	0.9338181818181818	0.9967999999999999	0.036363636363636376	{"model__C": 7.469254322384119, "model__class_weight": "balanced", "model__gamma": 0.008868151676642788, "model__max_iter": 80000, "model__probability": true, "model__shrinking": true}
heineken_100iter_FromBeer1All_catch22_0.2_0.6	catch22	0.2	0.6	mlp	MLP	False	0.9142857142857143	0.9066666666666666	0.9136363636363636	0.9299999999999999	0.914004914004914	0.9009620826259196	0.9145408163265306	0.890625	0.9136363636363636	0.9299999999999999	0.9287272727272727	0.9944	0.016363636363636358	{"model__solver": "sgd", "model__n_iter_no_change": 20, "model__momentum": 0.99, "model__max_iter": 10000, "model__learning_rate": "constant", "model__hidden_layer_sizes": [25], "model__early_stopping": true, "model__batch_size": 16, "model__alpha": 0.0001, "model__activation": "tanh"}
heineken_100iter_FromBeer1All_catch22_0.2_0.1	catch22	0.2	0.1	naive_bayes	NB	False	0.9142857142857143	0.88	0.9136363636363636	0.9099999999999999	0.914004914004914	0.8742782641087725	0.9145408163265306	0.8676470588235294	0.9136363636363636	0.9099999999999999	0.9381818181818182	0.9935999999999999	-0.0036363636363636598	{"_fallback": "empty_param_grid"}
heineken_100iter_FromBeer1All_catch22_0.2_0.2	catch22	0.2	0.2	naive_bayes	NB	False	0.9142857142857143	0.8666666666666667	0.9136363636363636	0.9	0.914004914004914	0.8611111111111112	0.9145408163265306	0.8571428571428572	0.9136363636363636	0.9	0.9381818181818182	0.9935999999999999	-0.013636363636363558	{"_fallback": "empty_param_grid"}
heineken_100iter_FromBeer1All_tsfel_0.9_0.1	tsfel	0.9	0.1	rbf_svm	RSVM	False	0.9142857142857143	0.9866666666666667	0.9127272727272727	0.98	0.9137852385731229	0.984845423317842	0.9163609684519443	0.9901960784313726	0.9127272727272727	0.98	0.9669090909090908	1.0	0.06727272727272726	{"model__C": 4.409191776852372, "model__class_weight": "balanced", "model__gamma": 0.010214360138782075, "model__max_iter": 200000, "model__probability": true, "model__shrinking": true}
heineken_100iter_FromBeer1All_catch22_0.2_0.6	catch22	0.2	0.6	adaboost	Ada	False	0.9142857142857143	0.88	0.9127272727272727	0.8999999999999999	0.9137852385731229	0.8726655348047538	0.9163609684519443	0.8633720930232558	0.9127272727272727	0.8999999999999999	0.9307272727272727	0.9932000000000001	-0.01272727272727281	{"model__learning_rate": 0.015833255004433812, "model__n_estimators": "50"}
heineken_100iter_FromBeer1All_standard_0.8_0.1	standard	0.8	0.1	xgboost_classifier	XGB	False	0.9047619047619048	1.0	0.9045454545454545	1.0	0.9045454545454545	1.0	0.9045454545454545	1.0	0.9045454545454545	1.0	0.9481818181818182	1.0	0.09545454545454546	{"model__gamma": 0.21489016159102292, "model__learning_rate": 0.12247974203557757, "model__max_depth": "4", "model__n_estimators": 100, "model__reg_alpha": 0.6238629929182364, "model__reg_lambda": 0.9699239474390204}
heineken_100iter_FromBeer1All_standard_0.9_0.1	standard	0.9	0.1	xgboost_classifier	XGB	False	0.9047619047619048	1.0	0.9045454545454545	1.0	0.9045454545454545	1.0	0.9045454545454545	1.0	0.9045454545454545	1.0	0.9478181818181818	1.0	0.09545454545454546	{"model__gamma": 0.4338292132176357, "model__learning_rate": 0.26502353583749966, "model__max_depth": "2", "model__n_estimators": 100, "model__reg_alpha": 0.5887372461650152, "model__reg_lambda": 0.5786558900414978}
heineken_100iter_FromBeer1All_standard_0.9_0.2	standard	0.9	0.2	xgboost_classifier	XGB	False	0.9047619047619048	1.0	0.9045454545454545	1.0	0.9045454545454545	1.0	0.9045454545454545	1.0	0.9045454545454545	1.0	0.9403636363636363	1.0	0.09545454545454546	{"model__gamma": 0.5004579207510711, "model__learning_rate": 0.04605828351224746, "model__max_depth": "2", "model__n_estimators": 100, "model__reg_alpha": 0.96952302272152, "model__reg_lambda": 0.8633904903395906}
heineken_100iter_FromBeer1All_tsfresh_0.4_0.9	tsfresh	0.4	0.9	xgboost_classifier	XGB	False	0.9047619047619048	1.0	0.9045454545454545	1.0	0.9045454545454545	1.0	0.9045454545454545	1.0	0.9045454545454545	1.0	0.9609090909090909	1.0	0.09545454545454546	{"model__gamma": 0.3808497596501097, "model__learning_rate": 0.09318677654925187, "model__max_depth": "2", "model__n_estimators": 100, "model__reg_alpha": 0.867666084975074, "model__reg_lambda": 0.5255102619498256}
heineken_100iter_FromBeer1All_tsfresh_0.5_0.1	tsfresh	0.5	0.1	xgboost_classifier	XGB	False	0.9047619047619048	1.0	0.9045454545454545	1.0	0.9045454545454545	1.0	0.9045454545454545	1.0	0.9045454545454545	1.0	0.9263636363636363	1.0	0.09545454545454546	{"model__gamma": 0.41262371660097774, "model__learning_rate": 0.29478076911902923, "model__max_depth": "2", "model__n_estimators": 100, "model__reg_alpha": 0.7406442790176359, "model__reg_lambda": 0.6438592274637757}
heineken_100iter_FromBeer1All_tsfresh_0.5_0.6	tsfresh	0.5	0.6	xgboost_classifier	XGB	False	0.9047619047619048	1.0	0.9045454545454545	1.0	0.9045454545454545	1.0	0.9045454545454545	1.0	0.9045454545454545	1.0	0.9309090909090909	1.0	0.09545454545454546	{"model__gamma": 0.12437399548497508, "model__learning_rate": 0.21996234336199097, "model__max_depth": "2", "model__n_estimators": 100, "model__reg_alpha": 0.11056363410762804, "model__reg_lambda": 0.8646863245376171}
heineken_100iter_FromBeer1All_catch22_0.2_0.1	catch22	0.2	0.1	rbf_svm	RSVM	False	0.9047619047619048	0.96	0.9045454545454545	0.96	0.9045454545454545	0.9554367201426025	0.9045454545454545	0.9513343799058085	0.9045454545454545	0.96	0.9389090909090909	0.9967999999999999	0.05545454545454542	{"model__C": 6.178351725775222, "model__class_weight": "balanced", "model__gamma": 0.010524484414190183, "model__max_iter": 200000, "model__probability": true, "model__shrinking": true}
heineken_100iter_FromBeer1All_catch22_0.2_0.1	catch22	0.2	0.1	logistic_regression	LgRg	False	0.9047619047619048	0.9466666666666667	0.9045454545454545	0.95	0.9045454545454545	0.9411302982731554	0.9045454545454545	0.9340277777777777	0.9045454545454545	0.95	0.9312727272727273	0.9952	0.045454545454545414	{"model__C": 5.1304175983119675, "model__class_weight": "balanced", "model__fit_intercept": true, "model__max_iter": 10000, "model__solver": "newton-cg", "model__tol": 0.01}
heineken_100iter_FromBeer1All_catch22_0.2_0.2	catch22	0.2	0.2	svc	SVC	False	0.9047619047619048	0.9333333333333333	0.9045454545454545	0.94	0.9045454545454545	0.9270569928029566	0.9045454545454545	0.9179331306990881	0.9045454545454545	0.94	0.9396363636363636	0.9808000000000001	0.035454545454545405	{"model__C": 3.084161228446851, "model__class_weight": "balanced", "model__degree": 4, "model__gamma": 0.30709740406685343, "model__kernel": "linear", "model__max_iter": 100000, "model__probability": true, "model__shrinking": false}
heineken_100iter_FromBeer1All_catch22_0.2_0.1	catch22	0.2	0.1	decision_tree	DT	False	0.9047619047619048	0.8933333333333333	0.9045454545454545	0.9099999999999999	0.9045454545454545	0.8860182370820668	0.9045454545454545	0.875733137829912	0.9045454545454545	0.9099999999999999	0.9199999999999999	0.9099999999999999	0.005454545454545379	{"model__splitter": "best", "model__random_state": 42, "model__min_samples_split": 10, "model__min_samples_leaf": 2, "model__max_features": null, "model__max_depth": null, "model__criterion": "entropy"}
heineken_100iter_FromBeer1All_catch22_0.2_0.6	catch22	0.2	0.6	kmeans_logreg	KMLR	False	0.9047619047619048	0.8533333333333334	0.9045454545454545	0.88	0.9045454545454545	0.8463401005773887	0.9045454545454545	0.8407460545193688	0.9045454545454545	0.88	0.9247272727272727	0.9872	-0.024545454545454537	{"model__kmeans__n_clusters": 3, "model__logreg__C": 2.2390887618012125, "model__logreg__class_weight": "balanced", "model__logreg__max_iter": 10000, "model__logreg__penalty": "l2", "model__logreg__solver": "saga"}
heineken_100iter_FromBeer1All_tsfel_0.9_0.2	tsfel	0.9	0.2	mlp	MLP	False	0.9047619047619048	0.8133333333333334	0.9045454545454545	0.85	0.9045454545454545	0.8075513196480939	0.9045454545454545	0.8111664295874823	0.9045454545454545	0.85	0.9003636363636364	0.9863999999999999	-0.054545454545454564	{"model__solver": "sgd", "model__n_iter_no_change": 10, "model__momentum": 0.99, "model__max_iter": 10000, "model__learning_rate": "adaptive", "model__hidden_layer_sizes": [129], "model__early_stopping": true, "model__batch_size": 40, "model__alpha": 0.0001, "model__activation": "relu"}
heineken_100iter_FromBeer1All_catch22_0.2_0.6	catch22	0.2	0.6	gradient_boosting	GB	False	0.9047619047619048	0.92	0.9	0.9299999999999999	0.9027777777777777	0.9131944444444444	0.9230769230769231	0.9029235382308846	0.9	0.9299999999999999	0.9254545454545454	0.9936	0.029999999999999916	{"model__learning_rate": 0.035855866821630125, "model__max_depth": "3", "model__min_samples_leaf": 1, "model__min_samples_split": 5, "model__n_estimators": 100, "model__subsample": 0.5}
heineken_100iter_FromBeer1All_catch22_0.2_0.6	catch22	0.2	0.6	decision_tree	DT	False	0.9047619047619048	0.88	0.9	0.8999999999999999	0.9027777777777777	0.8726655348047538	0.9230769230769231	0.8633720930232558	0.9	0.8999999999999999	0.9	0.9288	-1.1102230246251565e-16	{"model__splitter": "best", "model__random_state": 42, "model__min_samples_split": 2, "model__min_samples_leaf": 2, "model__max_features": null, "model__max_depth": 10, "model__criterion": "gini"}
heineken_100iter_FromBeer1All_catch22_0.2_0.2	catch22	0.2	0.2	knn	KNN	False	0.8952380952380953	0.9733333333333334	0.8954545454545455	0.98	0.8950858388591153	0.9705651491365777	0.894880174291939	0.962962962962963	0.8954545454545455	0.98	0.9109090909090909	0.9792	0.08454545454545448	{"model__weights": "distance", "model__p": 2, "model__n_neighbors": "2", "model__n_jobs": -1, "model__metric": "manhattan", "model__leaf_size": "140", "model__algorithm": "ball_tree"}
heineken_100iter_FromBeer1All_catch22_0.2_0.6	catch22	0.2	0.6	rbf_svm	RSVM	False	0.8952380952380953	0.9733333333333334	0.8954545454545455	0.98	0.8950858388591153	0.9705651491365777	0.894880174291939	0.962962962962963	0.8954545454545455	0.98	0.932	0.9984	0.08454545454545448	{"model__C": 4.54352260304487, "model__class_weight": "balanced", "model__gamma": 0.0065708908885064865, "model__max_iter": 200000, "model__probability": true, "model__shrinking": false}
heineken_100iter_FromBeer1All_catch22_0.2_0.1	catch22	0.2	0.1	xgboost_classifier	XGB	False	0.8952380952380953	0.9066666666666666	0.8954545454545455	0.9299999999999999	0.8950858388591153	0.9009620826259196	0.894880174291939	0.890625	0.8954545454545455	0.9299999999999999	0.9245454545454546	0.9767999999999999	0.034545454545454435	{"model__gamma": 0.00599085518704745, "model__learning_rate": 0.13769288136005206, "model__max_depth": "4", "model__n_estimators": 100, "model__reg_alpha": 0.9999228152811486, "model__reg_lambda": 0.6684221627082725}
heineken_100iter_FromBeer1All_catch22_0.2_0.2	catch22	0.2	0.2	xgboost_classifier	XGB	False	0.8952380952380953	0.9066666666666666	0.8954545454545455	0.9299999999999999	0.8950858388591153	0.9009620826259196	0.894880174291939	0.890625	0.8954545454545455	0.9299999999999999	0.9314545454545455	0.9796	0.034545454545454435	{"model__gamma": 0.5533946847994536, "model__learning_rate": 0.3082231214100229, "model__max_depth": "4", "model__n_estimators": 100, "model__reg_alpha": 0.6832000565171275, "model__reg_lambda": 0.09087997013896099}
heineken_100iter_FromBeer1All_tsfel_0.9_0.2	tsfel	0.9	0.2	svc	SVC	False	0.8952380952380953	0.9866666666666667	0.8945454545454545	0.98	0.8948948948948949	0.984845423317842	0.8954081632653061	0.9901960784313726	0.8945454545454545	0.98	0.8974545454545455	0.9975999999999999	0.08545454545454545	{"model__C": 2.5233182762922266, "model__class_weight": "balanced", "model__degree": 4, "model__gamma": 0.7201907253125722, "model__kernel": "linear", "model__max_iter": 50000, "model__probability": true, "model__shrinking": true}
heineken_100iter_FromBeer1All_tsfresh_0.5_0.6	tsfresh	0.5	0.6	svc	SVC	False	0.8952380952380953	0.9866666666666667	0.8936363636363636	0.99	0.8946264027004835	0.9851455733808675	0.8971019809244314	0.9807692307692308	0.8936363636363636	0.99	0.9378181818181819	0.9992	0.09636363636363643	{"model__C": 4.093413218819973, "model__class_weight": "balanced", "model__degree": 3, "model__gamma": 0.5424307081220002, "model__kernel": "poly", "model__max_iter": 80000, "model__probability": true, "model__shrinking": false}
heineken_100iter_FromBeer1All_catch22_0.2_0.6	catch22	0.2	0.6	knn	KNN	False	0.8857142857142857	0.9866666666666667	0.8863636363636364	0.99	0.8856209150326797	0.9851455733808675	0.885522496371553	0.9807692307692308	0.8863636363636364	0.99	0.9027272727272728	0.99	0.10363636363636364	{"model__weights": "uniform", "model__p": 2, "model__n_neighbors": "2", "model__n_jobs": -1, "model__metric": "manhattan", "model__leaf_size": "20", "model__algorithm": "brute"}
heineken_100iter_FromBeer1All_standard_0.8_0.1	standard	0.8	0.1	logistic_regression	LgRg	False	0.8857142857142857	0.9866666666666667	0.8863636363636364	0.99	0.8856209150326797	0.9851455733808675	0.885522496371553	0.9807692307692308	0.8863636363636364	0.99	0.9629090909090909	1.0	0.10363636363636364	{"model__C": 6.701861862629414, "model__class_weight": "balanced", "model__fit_intercept": true, "model__max_iter": 20000, "model__solver": "saga", "model__tol": 0.001}
heineken_100iter_FromBeer1All_standard_0.9_0.1	standard	0.9	0.1	logistic_regression	LgRg	False	0.8857142857142857	0.9733333333333334	0.8863636363636364	0.98	0.8856209150326797	0.9705651491365777	0.885522496371553	0.962962962962963	0.8863636363636364	0.98	0.9589090909090909	0.9992	0.09363636363636363	{"model__C": 8.130990133852402, "model__class_weight": "balanced", "model__fit_intercept": true, "model__max_iter": 30000, "model__solver": "saga", "model__tol": 0.01}
heineken_100iter_FromBeer1All_catch22_0.2_0.6	catch22	0.2	0.6	extra_trees	ExTr	False	0.8857142857142857	0.9733333333333334	0.8863636363636364	0.97	0.8856209150326797	0.97	0.885522496371553	0.97	0.8863636363636364	0.97	0.9247272727272727	0.9984	0.08363636363636362	{"model__n_estimators": 100, "model__min_samples_split": 5, "model__min_samples_leaf": 2, "model__max_features": null, "model__max_depth": "15", "model__criterion": "gini", "model__bootstrap": false}
heineken_100iter_FromBeer1All_catch22_0.2_0.1	catch22	0.2	0.1	knn	KNN	False	0.8857142857142857	0.96	0.8863636363636364	0.96	0.8856209150326797	0.9554367201426025	0.885522496371553	0.9513343799058085	0.8863636363636364	0.96	0.9027272727272728	0.9887999999999999	0.07363636363636361	{"model__weights": "distance", "model__p": 2, "model__n_neighbors": "2", "model__n_jobs": -1, "model__metric": "manhattan", "model__leaf_size": "150", "model__algorithm": "auto"}
heineken_100iter_FromBeer1All_catch22_0.2_0.1	catch22	0.2	0.1	svc	SVC	False	0.8857142857142857	0.9333333333333333	0.8863636363636364	0.94	0.8856209150326797	0.9270569928029566	0.885522496371553	0.9179331306990881	0.8863636363636364	0.94	0.9352727272727273	0.9912	0.05363636363636359	{"model__C": 2.662454173394695, "model__class_weight": "balanced", "model__degree": 4, "model__gamma": 0.5444074800662927, "model__kernel": "linear", "model__max_iter": 100000, "model__probability": true, "model__shrinking": true}
heineken_100iter_FromBeer1All_tsfresh_0.4_0.9	tsfresh	0.4	0.9	mlp	MLP	False	0.8857142857142857	0.9066666666666666	0.8863636363636364	0.9299999999999999	0.8856209150326797	0.9009620826259196	0.885522496371553	0.890625	0.8863636363636364	0.9299999999999999	0.9520000000000001	0.9992	0.043636363636363584	{"model__solver": "sgd", "model__n_iter_no_change": 20, "model__momentum": 0.99, "model__max_iter": 10000, "model__learning_rate": "adaptive", "model__hidden_layer_sizes": [8, 4], "model__early_stopping": true, "model__batch_size": 16, "model__alpha": 0.0001, "model__activation": "tanh"}
heineken_100iter_FromBeer1All_tsfresh_0.5_0.6	tsfresh	0.5	0.6	mlp	MLP	False	0.8857142857142857	1.0	0.8854545454545455	1.0	0.8854545454545455	1.0	0.8854545454545455	1.0	0.8854545454545455	1.0	0.9480000000000001	1.0	0.1145454545454545	{"model__solver": "adam", "model__n_iter_no_change": 20, "model__momentum": 0.9, "model__max_iter": 10000, "model__learning_rate": "constant", "model__hidden_layer_sizes": [8, 4], "model__early_stopping": true, "model__batch_size": 16, "model__alpha": 0.0001, "model__activation": "tanh"}
heineken_100iter_FromBeer1All_catch22_0.2_0.2	catch22	0.2	0.2	poly_svm	PSVM	False	0.8857142857142857	0.96	0.8818181818181818	0.96	0.8839351510685336	0.9554367201426025	0.8968253968253967	0.9513343799058085	0.8818181818181818	0.96	0.9527272727272728	0.9984	0.07818181818181813	{"model__C": 0.49248743185069, "model__class_weight": "balanced", "model__coef0": 0.0, "model__degree": 2, "model__gamma": 0.03008396154072701, "model__max_iter": 50000, "model__probability": true, "model__shrinking": false}
heineken_100iter_FromBeer1All_tsfresh_0.5_0.1	tsfresh	0.5	0.1	mlp	MLP	False	0.8761904761904762	0.8533333333333334	0.8772727272727272	0.88	0.8761455403320932	0.8463401005773887	0.8764513788098693	0.8407460545193688	0.8772727272727272	0.88	0.9196363636363636	0.9912	0.0027272727272728003	{"model__solver": "sgd", "model__n_iter_no_change": 20, "model__momentum": 0.99, "model__max_iter": 10000, "model__learning_rate": "adaptive", "model__hidden_layer_sizes": [18], "model__early_stopping": true, "model__batch_size": 16, "model__alpha": 0.0001, "model__activation": "relu"}
heineken_100iter_FromBeer1All_tsfel_0.8_0.1	tsfel	0.8	0.1	knn	KNN	False	0.8761904761904762	0.9733333333333334	0.8736363636363635	0.97	0.8750572082379863	0.97	0.8805555555555555	0.97	0.8736363636363635	0.97	0.9218181818181818	0.9975999999999999	0.09636363636363643	{"model__weights": "distance", "model__p": 1, "model__n_neighbors": "20", "model__n_jobs": -1, "model__metric": "manhattan", "model__leaf_size": "120", "model__algorithm": "kd_tree"}
heineken_100iter_FromBeer1All_catch22_0.2_0.6	catch22	0.2	0.6	svc	SVC	False	0.8666666666666667	0.9733333333333334	0.8681818181818182	0.98	0.8666545718432511	0.9705651491365777	0.8676470588235294	0.962962962962963	0.8681818181818182	0.98	0.9432727272727273	0.9992	0.11181818181818182	{"model__C": 0.7995390275791135, "model__class_weight": "balanced", "model__degree": 2, "model__gamma": 0.4821986894686947, "model__kernel": "linear", "model__max_iter": 100000, "model__probability": true, "model__shrinking": false}
heineken_100iter_FromBeer1All_standard_0.9_0.2	standard	0.9	0.2	logistic_regression	LgRg	False	0.8666666666666667	0.96	0.8681818181818182	0.97	0.8666545718432511	0.9562341956817739	0.8676470588235294	0.9464285714285714	0.8681818181818182	0.97	0.9592727272727273	0.9992	0.10181818181818181	{"model__C": 7.202040016810704, "model__class_weight": "balanced", "model__fit_intercept": true, "model__max_iter": 20000, "model__solver": "saga", "model__tol": 0.01}
heineken_100iter_FromBeer1All_tsfresh_0.5_0.6	tsfresh	0.5	0.6	extra_trees	ExTr	False	0.8666666666666667	0.96	0.8681818181818182	0.97	0.8666545718432511	0.9562341956817739	0.8676470588235294	0.9464285714285714	0.8681818181818182	0.97	0.9290909090909091	0.9984	0.10181818181818181	{"model__n_estimators": 100, "model__min_samples_split": 10, "model__min_samples_leaf": 2, "model__max_features": "sqrt", "model__max_depth": "15", "model__criterion": "gini", "model__bootstrap": false}
heineken_100iter_FromBeer1All_catch22_0.2_0.1	catch22	0.2	0.1	mlp	MLP	False	0.8666666666666667	0.8666666666666667	0.8681818181818182	0.9	0.8666545718432511	0.8611111111111112	0.8676470588235294	0.8571428571428572	0.8681818181818182	0.9	0.9363636363636364	0.9967999999999999	0.03181818181818186	{"model__solver": "sgd", "model__n_iter_no_change": 20, "model__momentum": 0.99, "model__max_iter": 10000, "model__learning_rate": "adaptive", "model__hidden_layer_sizes": [112], "model__early_stopping": true, "model__batch_size": 40, "model__alpha": 0.0001, "model__activation": "relu"}
heineken_100iter_FromBeer1All_tsfresh_0.5_0.1	tsfresh	0.5	0.1	extra_trees	ExTr	False	0.8666666666666667	0.9866666666666667	0.8672727272727272	0.99	0.866557734204793	0.9851455733808675	0.8664731494920175	0.9807692307692308	0.8672727272727272	0.99	0.9350909090909091	0.9992000000000001	0.1227272727272728	{"model__n_estimators": 100, "model__min_samples_split": 2, "model__min_samples_leaf": 1, "model__max_features": "log2", "model__max_depth": "5", "model__criterion": "gini", "model__bootstrap": false}
heineken_100iter_FromBeer1All_catch22_0.2_0.2	catch22	0.2	0.2	kmeans_logreg	KMLR	False	0.8666666666666667	0.9333333333333333	0.8663636363636363	0.94	0.8663636363636363	0.9270569928029566	0.8663636363636363	0.9179331306990881	0.8663636363636363	0.94	0.9178181818181819	0.9776	0.07363636363636361	{"model__kmeans__n_clusters": 3, "model__logreg__C": 7.07985156066737, "model__logreg__class_weight": "balanced", "model__logreg__max_iter": 10000, "model__logreg__penalty": "l2", "model__logreg__solver": "lbfgs"}
heineken_100iter_FromBeer1All_catch22_0.2_0.1	catch22	0.2	0.1	poly_svm	PSVM	False	0.8666666666666667	0.96	0.8636363636363636	0.96	0.8651870873074101	0.9554367201426025	0.8725782414307004	0.9513343799058085	0.8636363636363636	0.96	0.9498181818181818	0.9967999999999999	0.09636363636363632	{"model__C": 9.198594589799482, "model__class_weight": "balanced", "model__coef0": 0.0, "model__degree": 2, "model__gamma": 0.6324865185111449, "model__max_iter": 10000, "model__probability": true, "model__shrinking": false}
heineken_100iter_FromBeer1All_tsfel_0.9_0.1	tsfel	0.9	0.1	poly_svm	PSVM	False	0.8666666666666667	0.9866666666666667	0.86	0.98	0.8621530382595649	0.984845423317842	0.8985507246376812	0.9901960784313726	0.86	0.98	0.8756363636363637	0.996	0.12	{"model__C": 1.8029944933601671, "model__class_weight": "balanced", "model__coef0": 0.0, "model__degree": 2, "model__gamma": 0.00711384999700948, "model__max_iter": 50000, "model__probability": true, "model__shrinking": true}
heineken_100iter_FromBeer1All_tsfel_0.9_0.2	tsfel	0.9	0.2	poly_svm	PSVM	False	0.8666666666666667	0.9866666666666667	0.86	0.98	0.8621530382595649	0.984845423317842	0.8985507246376812	0.9901960784313726	0.86	0.98	0.8698181818181818	0.9975999999999999	0.12	{"model__C": 3.2740440388840963, "model__class_weight": "balanced", "model__coef0": 0.0, "model__degree": 2, "model__gamma": 0.007749190819616669, "model__max_iter": 20000, "model__probability": true, "model__shrinking": true}
heineken_100iter_FromBeer1All_tsfel_0.8_0.1	tsfel	0.8	0.1	poly_svm	PSVM	False	0.8666666666666667	0.9733333333333334	0.86	0.97	0.8621530382595649	0.97	0.8985507246376812	0.97	0.86	0.97	0.856	0.9975999999999999	0.10999999999999999	{"model__C": 8.237977660462132, "model__class_weight": "balanced", "model__coef0": 0.0, "model__degree": 2, "model__gamma": 0.0018606109495663548, "model__max_iter": 10000, "model__probability": true, "model__shrinking": false}
heineken_100iter_FromBeer1All_catch22_0.2_0.2	catch22	0.2	0.2	qda	QDA	False	0.8666666666666667	0.96	0.86	0.96	0.8621530382595649	0.9554367201426025	0.8985507246376812	0.9513343799058085	0.86	0.96	0.86	0.9695999999999999	0.09999999999999998	{"_fallback": "empty_param_grid"}
heineken_100iter_FromBeer1All_tsfresh_0.4_0.9	tsfresh	0.4	0.9	qda	QDA	False	0.8571428571428571	0.9333333333333333	0.8590909090909091	0.95	0.8571428571428571	0.9282296650717703	0.8590909090909091	0.9166666666666667	0.8590909090909091	0.95	0.9274545454545454	0.9879999999999999	0.09090909090909083	{"_fallback": "empty_param_grid"}
heineken_100iter_FromBeer1All_tsfresh_0.5_0.1	tsfresh	0.5	0.1	LineadDiscr_SVC	LSVC	False	0.8571428571428571	0.9733333333333334	0.8572727272727272	0.97	0.8569352348078845	0.97	0.8567538126361656	0.97	0.8572727272727272	0.97	0.9385454545454545	0.996	0.11272727272727279	{"model__lda__n_components": 1, "model__svc__C": 0.8778416906177537, "model__svc__class_weight": "balanced", "model__svc__degree": 3, "model__svc__gamma": 0.6416485596264375, "model__svc__kernel": "linear", "model__svc__max_iter": 50000, "model__svc__probability": true}
heineken_100iter_FromBeer1All_tsfresh_0.4_0.9	tsfresh	0.4	0.9	LineadDiscr_SVC	LSVC	False	0.8571428571428571	1.0	0.8509090909090908	1.0	0.8528174936921783	1.0	0.8835453100158983	1.0	0.8509090909090908	1.0	0.9112727272727272	1.0	0.14909090909090916	{"model__lda__n_components": 1, "model__svc__C": 2.4338111205437216, "model__svc__class_weight": "balanced", "model__svc__degree": 3, "model__svc__gamma": 0.49566662301654446, "model__svc__kernel": "rbf", "model__svc__max_iter": 50000, "model__svc__probability": true}
heineken_100iter_FromBeer1All_standard_0.8_0.1	standard	0.8	0.1	qda	QDA	False	0.8571428571428571	0.9866666666666667	0.85	0.98	0.851764705882353	0.984845423317842	0.8928571428571428	0.9901960784313726	0.85	0.98	0.85	0.98	0.13	{"_fallback": "empty_param_grid"}
heineken_100iter_FromBeer1All_standard_0.9_0.1	standard	0.9	0.1	qda	QDA	False	0.8571428571428571	0.9866666666666667	0.85	0.98	0.851764705882353	0.984845423317842	0.8928571428571428	0.9901960784313726	0.85	0.98	0.85	0.98	0.13	{"_fallback": "empty_param_grid"}
heineken_100iter_FromBeer1All_standard_0.9_0.2	standard	0.9	0.2	qda	QDA	False	0.8571428571428571	0.9866666666666667	0.85	0.98	0.851764705882353	0.984845423317842	0.8928571428571428	0.9901960784313726	0.85	0.98	0.85	0.98	0.13	{"_fallback": "empty_param_grid"}
heineken_100iter_FromBeer1All_catch22_0.2_0.6	catch22	0.2	0.6	qda	QDA	False	0.8571428571428571	0.9733333333333334	0.85	0.97	0.851764705882353	0.97	0.8928571428571428	0.97	0.85	0.97	0.85	0.9699999999999999	0.12	{"_fallback": "empty_param_grid"}
heineken_100iter_FromBeer1All_tsfresh_0.5_0.1	tsfresh	0.5	0.1	knn	KNN	False	0.8476190476190476	0.96	0.8490909090909091	0.97	0.8476052249637156	0.9562341956817739	0.8485838779956427	0.9464285714285714	0.8490909090909091	0.97	0.8490909090909091	0.97	0.12090909090909085	{"model__weights": "uniform", "model__p": 2, "model__n_neighbors": "3", "model__n_jobs": -1, "model__metric": "minkowski", "model__leaf_size": "40", "model__algorithm": "ball_tree"}
heineken_100iter_FromBeer1All_tsfresh_0.5_0.1	tsfresh	0.5	0.1	rbf_svm	RSVM	False	0.8476190476190476	0.9466666666666667	0.8490909090909091	0.96	0.8476052249637156	0.9421296296296297	0.8485838779956427	0.9310344827586207	0.8490909090909091	0.96	0.9170909090909091	1.0	0.11090909090909085	{"model__C": 1.1965832561373357, "model__class_weight": "balanced", "model__gamma": 0.21508200174363767, "model__max_iter": 80000, "model__probability": true, "model__shrinking": false}
heineken_100iter_FromBeer1All_tsfresh_0.5_0.6	tsfresh	0.5	0.6	rbf_svm	RSVM	False	0.8476190476190476	0.9466666666666667	0.8490909090909091	0.96	0.8476052249637156	0.9421296296296297	0.8485838779956427	0.9310344827586207	0.8490909090909091	0.96	0.9272727272727272	0.9992	0.11090909090909085	{"model__C": 0.9379929515935559, "model__class_weight": "balanced", "model__gamma": 0.2360835710527055, "model__max_iter": 80000, "model__probability": true, "model__shrinking": false}
heineken_100iter_FromBeer1All_tsfel_0.9_0.1	tsfel	0.9	0.1	knn	KNN	False	0.8476190476190476	1.0	0.8472727272727272	1.0	0.8472727272727272	1.0	0.8472727272727272	1.0	0.8472727272727272	1.0	0.8472727272727273	1.0	0.15272727272727282	{"model__weights": "uniform", "model__p": 1, "model__n_neighbors": "1", "model__n_jobs": -1, "model__metric": "minkowski", "model__leaf_size": "130", "model__algorithm": "brute"}
heineken_100iter_FromBeer1All_tsfel_0.9_0.2	tsfel	0.9	0.2	LineadDiscr_SVC	LSVC	False	0.8476190476190476	0.9466666666666667	0.8445454545454545	0.95	0.8459280997798972	0.9411302982731554	0.8530178837555886	0.9340277777777777	0.8445454545454545	0.95	0.9218181818181819	0.9863999999999999	0.10545454545454547	{"model__lda__n_components": 1, "model__svc__C": 3.138125148084086, "model__svc__class_weight": "balanced", "model__svc__degree": 2, "model__svc__gamma": 0.5386395031788405, "model__svc__kernel": "linear", "model__svc__max_iter": 10000, "model__svc__probability": true}
heineken_100iter_FromBeer1All_catch22_0.2_0.2	catch22	0.2	0.2	mlp	MLP	False	0.8380952380952381	0.9466666666666667	0.8409090909090909	0.96	0.8380364758188912	0.9421296296296297	0.8426535087719298	0.9310344827586207	0.8409090909090909	0.96	0.9196363636363637	0.9984	0.11909090909090903	{"model__solver": "adam", "model__n_iter_no_change": 10, "model__momentum": 0.95, "model__max_iter": 10000, "model__learning_rate": "adaptive", "model__hidden_layer_sizes": [50], "model__early_stopping": true, "model__batch_size": 16, "model__alpha": 0.0001, "model__activation": "relu"}
heineken_100iter_FromBeer1All_catch22_0.2_0.1	catch22	0.2	0.1	qda	QDA	False	0.8476190476190476	0.9733333333333334	0.8400000000000001	0.97	0.8412698412698413	0.97	0.8873239436619718	0.97	0.8400000000000001	0.97	0.84	0.9699999999999999	0.1299999999999999	{"_fallback": "empty_param_grid"}
heineken_100iter_FromBeer1All_tsfresh_0.5_0.1	tsfresh	0.5	0.1	kmeans_logreg	KMLR	False	0.8380952380952381	0.92	0.8400000000000001	0.94	0.8380952380952381	0.9145136778115501	0.8400000000000001	0.9032258064516129	0.8400000000000001	0.94	0.9403636363636363	0.9975999999999999	0.09999999999999987	{"model__kmeans__n_clusters": 2, "model__logreg__C": 9.827224757684231, "model__logreg__class_weight": "balanced", "model__logreg__max_iter": 10000, "model__logreg__penalty": "l1", "model__logreg__solver": "saga"}
heineken_100iter_FromBeer1All_tsfresh_0.4_0.9	tsfresh	0.4	0.9	rbf_svm	RSVM	False	0.8380952380952381	0.9333333333333333	0.8390909090909091	0.95	0.8380364758188912	0.9282296650717703	0.8383526850507983	0.9166666666666667	0.8390909090909091	0.95	0.9261818181818182	0.9992	0.11090909090909085	{"model__C": 5.250472077847616, "model__class_weight": "balanced", "model__gamma": 0.2660122054278984, "model__max_iter": 100000, "model__probability": true, "model__shrinking": true}
heineken_100iter_FromBeer1All_tsfel_0.8_0.1	tsfel	0.8	0.1	kmeans_logreg	KMLR	False	0.8285714285714286	0.8933333333333333	0.8345454545454545	0.9199999999999999	0.8273026315789473	0.8875562218890554	0.850609756097561	0.8787878787878788	0.8345454545454545	0.9199999999999999	0.9625454545454545	0.996	0.08545454545454545	{"model__kmeans__n_clusters": 2, "model__logreg__C": 2.1750222694281898, "model__logreg__class_weight": "balanced", "model__logreg__max_iter": 10000, "model__logreg__penalty": "l2", "model__logreg__solver": "saga"}
heineken_100iter_FromBeer1All_tsfel_0.8_0.1	tsfel	0.8	0.1	rbf_svm	RSVM	False	0.8380952380952381	0.9866666666666667	0.8327272727272728	0.98	0.8342464481381744	0.984845423317842	0.8554778554778555	0.9901960784313726	0.8327272727272728	0.98	0.9545454545454545	1.0	0.14727272727272722	{"model__C": 3.2483891382660057, "model__class_weight": "balanced", "model__gamma": 0.0202036301198667, "model__max_iter": 200000, "model__probability": true, "model__shrinking": true}
heineken_100iter_FromBeer1All_tsfel_0.9_0.2	tsfel	0.9	0.2	rbf_svm	RSVM	False	0.8380952380952381	0.9866666666666667	0.8327272727272728	0.98	0.8342464481381744	0.984845423317842	0.8554778554778555	0.9901960784313726	0.8327272727272728	0.98	0.9549090909090908	1.0	0.14727272727272722	{"model__C": 6.593176901024761, "model__class_weight": "balanced", "model__gamma": 0.032954724976184346, "model__max_iter": 100000, "model__probability": true, "model__shrinking": true}
heineken_100iter_FromBeer1All_tsfresh_0.4_0.9	tsfresh	0.4	0.9	svc	SVC	False	0.8380952380952381	0.9733333333333334	0.8318181818181818	0.97	0.8331931595178022	0.97	0.8626788553259142	0.97	0.8318181818181818	0.97	0.8654545454545454	0.9992	0.13818181818181818	{"model__C": 2.182258269484989, "model__class_weight": "balanced", "model__degree": 4, "model__gamma": 0.20548880762366148, "model__kernel": "poly", "model__max_iter": 50000, "model__probability": true, "model__shrinking": false}
heineken_100iter_FromBeer1All_tsfresh_0.5_0.1	tsfresh	0.5	0.1	poly_svm	PSVM	False	0.8285714285714286	0.9466666666666667	0.8290909090909091	0.96	0.8284313725490196	0.9421296296296297	0.8283744557329463	0.9310344827586207	0.8290909090909091	0.96	0.9174545454545454	0.9976	0.13090909090909086	{"model__C": 9.753267007389212, "model__class_weight": "balanced", "model__coef0": 0.0, "model__degree": 3, "model__gamma": 0.7767838042538668, "model__max_iter": 20000, "model__probability": true, "model__shrinking": true}
heineken_100iter_FromBeer1All_tsfresh_0.5_0.1	tsfresh	0.5	0.1	svc	SVC	False	0.8285714285714286	0.9466666666666667	0.8290909090909091	0.96	0.8284313725490196	0.9421296296296297	0.8283744557329463	0.9310344827586207	0.8290909090909091	0.96	0.9174545454545454	0.9976	0.13090909090909086	{"model__C": 4.728403590357945, "model__class_weight": "balanced", "model__degree": 3, "model__gamma": 0.9255018552204749, "model__kernel": "poly", "model__max_iter": 100000, "model__probability": true, "model__shrinking": false}
heineken_100iter_FromBeer1All_tsfel_0.9_0.1	tsfel	0.9	0.1	kmeans_logreg	KMLR	False	0.819047619047619	0.92	0.8254545454545454	0.94	0.817391304347826	0.9145136778115501	0.8442307692307692	0.9032258064516129	0.8254545454545454	0.94	0.9389090909090909	0.996	0.1145454545454545	{"model__kmeans__n_clusters": 3, "model__logreg__C": 4.324184841900081, "model__logreg__class_weight": "balanced", "model__logreg__max_iter": 10000, "model__logreg__penalty": "l1", "model__logreg__solver": "saga"}
heineken_100iter_FromBeer1All_tsfel_0.8_0.1	tsfel	0.8	0.1	LineadDiscr_SVC	LSVC	False	0.819047619047619	0.9466666666666667	0.8209090909090909	0.96	0.819047619047619	0.9421296296296297	0.8209090909090909	0.9310344827586207	0.8209090909090909	0.96	0.9032727272727273	1.0	0.13909090909090904	{"model__lda__n_components": 1, "model__svc__C": 2.441050678837852, "model__svc__class_weight": "balanced", "model__svc__degree": 4, "model__svc__gamma": 0.9469192607654191, "model__svc__kernel": "linear", "model__svc__max_iter": 50000, "model__svc__probability": true}
heineken_100iter_FromBeer1All_tsfresh_0.4_0.9	tsfresh	0.4	0.9	naive_bayes	NB	False	0.8095238095238095	0.8133333333333334	0.8136363636363637	0.86	0.8090909090909091	0.8092296511627908	0.8194444444444444	0.8205128205128205	0.8136363636363637	0.86	0.9054545454545454	0.9895999999999999	0.046363636363636274	{"_fallback": "empty_param_grid"}
heineken_100iter_FromBeer1All_tsfel_0.9_0.2	tsfel	0.9	0.2	knn	KNN	False	0.8095238095238095	0.9733333333333334	0.8090909090909091	0.98	0.8090909090909091	0.9705651491365777	0.8090909090909091	0.962962962962963	0.8090909090909091	0.98	0.8090909090909092	0.98	0.1709090909090909	{"model__weights": "uniform", "model__p": 1, "model__n_neighbors": "1", "model__n_jobs": -1, "model__metric": "manhattan", "model__leaf_size": "30", "model__algorithm": "auto"}
heineken_100iter_FromBeer1All_tsfel_0.8_0.1	tsfel	0.8	0.1	naive_bayes	NB	False	0.8	0.6266666666666667	0.8081818181818181	0.72	0.7963800904977376	0.6260683760683761	0.8411835748792271	0.7358490566037736	0.8081818181818181	0.72	0.9803636363636363	0.9984	-0.08818181818181814	{"_fallback": "empty_param_grid"}
heineken_100iter_FromBeer1All_tsfel_0.9_0.1	tsfel	0.9	0.1	naive_bayes	NB	False	0.8	0.6266666666666667	0.8081818181818181	0.72	0.7963800904977376	0.6260683760683761	0.8411835748792271	0.7358490566037736	0.8081818181818181	0.72	0.9818181818181818	0.9984	-0.08818181818181814	{"_fallback": "empty_param_grid"}
heineken_100iter_FromBeer1All_standard_0.8_0.1	standard	0.8	0.1	mlp	MLP	False	0.8	0.6133333333333333	0.8081818181818181	0.71	0.7963800904977376	0.6122303440898555	0.8411835748792271	0.7314814814814815	0.8081818181818181	0.71	0.9636363636363636	0.9935999999999999	-0.09818181818181815	{"model__solver": "adam", "model__n_iter_no_change": 10, "model__momentum": 0.95, "model__max_iter": 10000, "model__learning_rate": "adaptive", "model__hidden_layer_sizes": [124], "model__early_stopping": true, "model__batch_size": 16, "model__alpha": 0.0001, "model__activation": "relu"}
heineken_100iter_FromBeer1All_tsfel_0.9_0.2	tsfel	0.9	0.2	naive_bayes	NB	False	0.8	0.6133333333333333	0.8081818181818181	0.71	0.7963800904977376	0.6122303440898555	0.8411835748792271	0.7314814814814815	0.8081818181818181	0.71	0.9832727272727273	0.9967999999999999	-0.09818181818181815	{"_fallback": "empty_param_grid"}
heineken_100iter_FromBeer1All_standard_0.8_0.1	standard	0.8	0.1	poly_svm	PSVM	False	0.8095238095238095	1.0	0.8063636363636364	1.0	0.8074101247248716	1.0	0.8138971684053651	1.0	0.8063636363636364	1.0	0.9443636363636363	1.0	0.1936363636363636	{"model__C": 8.212290261753925, "model__class_weight": "balanced", "model__coef0": 0.0, "model__degree": 2, "model__gamma": 0.7844213742793849, "model__max_iter": 50000, "model__probability": true, "model__shrinking": true}
heineken_100iter_FromBeer1All_standard_0.9_0.1	standard	0.9	0.1	poly_svm	PSVM	False	0.8095238095238095	1.0	0.8063636363636364	1.0	0.8074101247248716	1.0	0.8138971684053651	1.0	0.8063636363636364	1.0	0.9243636363636363	1.0	0.1936363636363636	{"model__C": 8.235597030553008, "model__class_weight": "balanced", "model__coef0": 0.0, "model__degree": 4, "model__gamma": 0.9881979479304317, "model__max_iter": 10000, "model__probability": true, "model__shrinking": true}
heineken_100iter_FromBeer1All_standard_0.9_0.1	standard	0.9	0.1	svc	SVC	False	0.8095238095238095	1.0	0.8063636363636364	1.0	0.8074101247248716	1.0	0.8138971684053651	1.0	0.8063636363636364	1.0	0.9243636363636363	1.0	0.1936363636363636	{"model__C": 0.6379583182401543, "model__class_weight": "balanced", "model__degree": 4, "model__gamma": 0.41281596325396624, "model__kernel": "poly", "model__max_iter": 50000, "model__probability": true, "model__shrinking": false}
heineken_100iter_FromBeer1All_tsfresh_0.5_0.6	tsfresh	0.5	0.6	poly_svm	PSVM	False	0.8095238095238095	0.9733333333333334	0.8063636363636364	0.97	0.8074101247248716	0.97	0.8138971684053651	0.97	0.8063636363636364	0.97	0.9032727272727272	0.9968	0.16363636363636358	{"model__C": 3.008128655650073, "model__class_weight": "balanced", "model__coef0": 0.0, "model__degree": 2, "model__gamma": 0.3150649621413948, "model__max_iter": 20000, "model__probability": true, "model__shrinking": true}
heineken_100iter_FromBeer1All_standard_0.9_0.1	standard	0.9	0.1	kmeans_logreg	KMLR	False	0.8	0.84	0.8045454545454546	0.87	0.7993447993447993	0.8333333333333334	0.8120342771982116	0.8303571428571428	0.8045454545454546	0.87	0.8938181818181818	0.9863999999999999	0.06545454545454543	{"model__kmeans__n_clusters": 3, "model__logreg__C": 6.064326140425328, "model__logreg__class_weight": "balanced", "model__logreg__max_iter": 10000, "model__logreg__penalty": "l2", "model__logreg__solver": "saga"}
heineken_100iter_FromBeer1All_tsfresh_0.5_0.1	tsfresh	0.5	0.1	naive_bayes	NB	False	0.8	0.8	0.8045454545454546	0.85	0.7993447993447993	0.7963800904977376	0.8120342771982116	0.8125	0.8045454545454546	0.85	0.9134545454545455	0.9888	0.045454545454545414	{"_fallback": "empty_param_grid"}
heineken_100iter_FromBeer1All_tsfresh_0.5_0.6	tsfresh	0.5	0.6	naive_bayes	NB	False	0.8	0.8	0.8045454545454546	0.85	0.7993447993447993	0.7963800904977376	0.8120342771982116	0.8125	0.8045454545454546	0.85	0.9123636363636364	0.9888	0.045454545454545414	{"_fallback": "empty_param_grid"}
heineken_100iter_FromBeer1All_standard_0.9_0.2	standard	0.9	0.2	kmeans_logreg	KMLR	False	0.8	0.8666666666666667	0.8036363636363637	0.9	0.7997093287310383	0.8611111111111112	0.8076639646278556	0.8571428571428572	0.8036363636363637	0.9	0.8934545454545455	0.9935999999999999	0.09636363636363632	{"model__kmeans__n_clusters": 3, "model__logreg__C": 5.746930301787444, "model__logreg__class_weight": "balanced", "model__logreg__max_iter": 10000, "model__logreg__penalty": "l1", "model__logreg__solver": "saga"}
heineken_100iter_FromBeer1All_standard_0.9_0.2	standard	0.9	0.2	poly_svm	PSVM	False	0.8	1.0	0.7972727272727272	1.0	0.7981693363844393	1.0	0.8027777777777778	1.0	0.7972727272727272	1.0	0.9021818181818182	1.0	0.20272727272727276	{"model__C": 8.195221501192938, "model__class_weight": "balanced", "model__coef0": 0.0, "model__degree": 4, "model__gamma": 0.6924376926728293, "model__max_iter": 20000, "model__probability": true, "model__shrinking": false}
heineken_100iter_FromBeer1All_standard_0.9_0.2	standard	0.9	0.2	svc	SVC	False	0.8	1.0	0.7972727272727272	1.0	0.7981693363844393	1.0	0.8027777777777778	1.0	0.7972727272727272	1.0	0.9021818181818182	1.0	0.20272727272727276	{"model__C": 1.2230113956005695, "model__class_weight": "balanced", "model__degree": 4, "model__gamma": 0.3105638170265685, "model__kernel": "poly", "model__max_iter": 50000, "model__probability": true, "model__shrinking": false}
heineken_100iter_FromBeer1All_tsfel_0.9_0.2	tsfel	0.9	0.2	qda	QDA	False	0.7904761904761904	0.7733333333333333	0.7918181818181818	0.8300000000000001	0.7904571843251089	0.7707246898039921	0.7913943355119826	0.7976190476190477	0.7918181818181818	0.8300000000000001	0.7918181818181819	0.8300000000000001	0.03818181818181832	{"_fallback": "empty_param_grid"}
heineken_100iter_FromBeer1All_standard_0.8_0.1	standard	0.8	0.1	kmeans_logreg	KMLR	False	0.7904761904761904	0.8266666666666667	0.790909090909091	0.87	0.7903050108932461	0.8221127531472359	0.7902757619738752	0.8289473684210527	0.790909090909091	0.87	0.8625454545454545	0.9912	0.07909090909090899	{"model__kmeans__n_clusters": 3, "model__logreg__C": 6.302108536933821, "model__logreg__class_weight": "balanced", "model__logreg__max_iter": 10000, "model__logreg__penalty": "l1", "model__logreg__solver": "saga"}
heineken_100iter_FromBeer1All_catch22_0.2_0.6	catch22	0.2	0.6	LineadDiscr_SVC	LSVC	False	0.7904761904761904	0.9866666666666667	0.7890909090909091	0.98	0.7895408163265306	0.984845423317842	0.7905701754385965	0.9901960784313726	0.7890909090909091	0.98	0.8818181818181818	0.9992	0.19090909090909092	{"model__lda__n_components": 1, "model__svc__C": 2.593863409751368, "model__svc__class_weight": "balanced", "model__svc__degree": 2, "model__svc__gamma": 0.2094655784859176, "model__svc__kernel": "rbf", "model__svc__max_iter": 50000, "model__svc__probability": true}
heineken_100iter_FromBeer1All_tsfresh_0.4_0.9	tsfresh	0.4	0.9	knn	KNN	False	0.7904761904761904	0.9866666666666667	0.7872727272727272	0.99	0.7881511371973587	0.9851455733808675	0.7943368107302533	0.9807692307692308	0.7872727272727272	0.99	0.7872727272727272	0.99	0.20272727272727276	{"model__weights": "uniform", "model__p": 2, "model__n_neighbors": "1", "model__n_jobs": -1, "model__metric": "chebyshev", "model__leaf_size": "10", "model__algorithm": "kd_tree"}
heineken_100iter_FromBeer1All_tsfel_0.9_0.1	tsfel	0.9	0.1	LineadDiscr_SVC	LSVC	False	0.7904761904761904	0.9466666666666667	0.7872727272727272	0.95	0.7881511371973587	0.9411302982731554	0.7943368107302533	0.9340277777777777	0.7872727272727272	0.95	0.8792727272727272	0.9863999999999999	0.16272727272727272	{"model__lda__n_components": 1, "model__svc__C": 2.383188284588978, "model__svc__class_weight": "balanced", "model__svc__degree": 2, "model__svc__gamma": 0.2189559639511156, "model__svc__kernel": "linear", "model__svc__max_iter": 50000, "model__svc__probability": true}
heineken_100iter_FromBeer1All_tsfresh_0.5_0.6	tsfresh	0.5	0.6	kmeans_logreg	KMLR	False	0.780952380952381	0.88	0.7854545454545454	0.9099999999999999	0.7802347802347802	0.8742782641087725	0.7924739195230999	0.8676470588235294	0.7854545454545454	0.9099999999999999	0.9418181818181818	0.9975999999999999	0.12454545454545451	{"model__kmeans__n_clusters": 2, "model__logreg__C": 3.1493447907949967, "model__logreg__class_weight": "balanced", "model__logreg__max_iter": 10000, "model__logreg__penalty": "l1", "model__logreg__solver": "saga"}
heineken_100iter_FromBeer1All_tsfel_0.9_0.2	tsfel	0.9	0.2	kmeans_logreg	KMLR	False	0.7714285714285715	0.8666666666666667	0.7809090909090909	0.9	0.7652757078986587	0.8611111111111112	0.8251262626262627	0.8571428571428572	0.7809090909090909	0.9	0.9701818181818183	0.996	0.11909090909090914	{"model__kmeans__n_clusters": 2, "model__logreg__C": 5.651537533991817, "model__logreg__class_weight": "balanced", "model__logreg__max_iter": 10000, "model__logreg__penalty": "l1", "model__logreg__solver": "saga"}
heineken_100iter_FromBeer1All_standard_0.9_0.1	standard	0.9	0.1	knn	KNN	False	0.780952380952381	0.92	0.7790909090909091	0.94	0.7796733874646473	0.9145136778115501	0.7815480557593544	0.9032258064516129	0.7790909090909091	0.94	0.7772727272727273	0.96	0.1609090909090909	{"model__weights": "uniform", "model__p": 2, "model__n_neighbors": "2", "model__n_jobs": -1, "model__metric": "euclidean", "model__leaf_size": "110", "model__algorithm": "auto"}
heineken_100iter_FromBeer1All_standard_0.8_0.1	standard	0.8	0.1	knn	KNN	False	0.780952380952381	0.9066666666666666	0.7790909090909091	0.9299999999999999	0.7796733874646473	0.9009620826259196	0.7815480557593544	0.890625	0.7790909090909091	0.9299999999999999	0.7772727272727273	0.95	0.15090909090909088	{"model__weights": "uniform", "model__p": 2, "model__n_neighbors": "2", "model__n_jobs": -1, "model__metric": "minkowski", "model__leaf_size": "290", "model__algorithm": "brute"}
heineken_100iter_FromBeer1All_standard_0.9_0.2	standard	0.9	0.2	naive_bayes	NB	False	0.7714285714285715	0.4666666666666667	0.7781818181818182	0.6	0.768892149669846	0.4444444444444444	0.7972027972027973	0.6923076923076923	0.7781818181818182	0.6	0.9400000000000001	0.9904	-0.17818181818181822	{"_fallback": "empty_param_grid"}
heineken_100iter_FromBeer1All_tsfresh_0.5_0.6	tsfresh	0.5	0.6	knn	KNN	False	0.780952380952381	0.9733333333333334	0.7781818181818181	0.98	0.7789473684210526	0.9705651491365777	0.7833333333333334	0.962962962962963	0.7781818181818181	0.98	0.7821818181818181	0.99	0.2018181818181819	{"model__weights": "distance", "model__p": 1, "model__n_neighbors": "3", "model__n_jobs": -1, "model__metric": "chebyshev", "model__leaf_size": "120", "model__algorithm": "auto"}
heineken_100iter_FromBeer1All_standard_0.9_0.2	standard	0.9	0.2	rbf_svm	RSVM	False	0.780952380952381	1.0	0.7772727272727272	1.0	0.7780534877309071	1.0	0.7860090022505626	1.0	0.7772727272727272	1.0	0.9054545454545455	1.0	0.22272727272727277	{"model__C": 4.84592198963041, "model__class_weight": "balanced", "model__gamma": 0.2816348262897824, "model__max_iter": 100000, "model__probability": true, "model__shrinking": false}
heineken_100iter_FromBeer1All_standard_0.8_0.1	standard	0.8	0.1	svc	SVC	False	0.780952380952381	1.0	0.7763636363636364	1.0	0.7769877181641888	1.0	0.7896341463414633	1.0	0.7763636363636364	1.0	0.9098181818181819	1.0	0.22363636363636363	{"model__C": 2.762643454167389, "model__class_weight": "balanced", "model__degree": 2, "model__gamma": 0.2508516436082639, "model__kernel": "rbf", "model__max_iter": 80000, "model__probability": true, "model__shrinking": true}
heineken_100iter_FromBeer1All_standard_0.9_0.1	standard	0.9	0.1	rbf_svm	RSVM	False	0.780952380952381	1.0	0.7763636363636364	1.0	0.7769877181641888	1.0	0.7896341463414633	1.0	0.7763636363636364	1.0	0.9090909090909092	1.0	0.22363636363636363	{"model__C": 9.807974914023395, "model__class_weight": "balanced", "model__gamma": 0.3155415215193339, "model__max_iter": 100000, "model__probability": true, "model__shrinking": true}
heineken_100iter_FromBeer1All_standard_0.8_0.1	standard	0.8	0.1	naive_bayes	NB	False	0.7619047619047619	0.4533333333333333	0.77	0.59	0.7575953458306399	0.4272676476066307	0.7989130434782609	0.6893939393939394	0.77	0.59	0.9414545454545455	0.9912	-0.18000000000000005	{"_fallback": "empty_param_grid"}
heineken_100iter_FromBeer1All_standard_0.9_0.2	standard	0.9	0.2	knn	KNN	False	0.7714285714285715	0.92	0.769090909090909	0.94	0.7697368421052632	0.9145136778115501	0.7726602800294768	0.9032258064516129	0.769090909090909	0.94	0.7772727272727273	0.95	0.1709090909090909	{"model__weights": "distance", "model__p": 1, "model__n_neighbors": "2", "model__n_jobs": -1, "model__metric": "euclidean", "model__leaf_size": "20", "model__algorithm": "kd_tree"}
heineken_100iter_FromBeer1All_standard_0.8_0.1	standard	0.8	0.1	rbf_svm	RSVM	False	0.7714285714285715	1.0	0.7663636363636364	1.0	0.7666666666666666	1.0	0.7817307692307692	1.0	0.7663636363636364	1.0	0.9094545454545454	1.0	0.23363636363636364	{"model__C": 1.2637867441013273, "model__class_weight": "balanced", "model__gamma": 0.2955583755456931, "model__max_iter": 100000, "model__probability": true, "model__shrinking": false}
heineken_100iter_FromBeer1All_tsfel_0.8_0.1	tsfel	0.8	0.1	qda	QDA	False	0.7619047619047619	0.8933333333333333	0.759090909090909	0.9099999999999999	0.7597254004576659	0.8860182370820668	0.7638888888888888	0.875733137829912	0.759090909090909	0.9099999999999999	0.759090909090909	0.9099999999999999	0.15090909090909088	{"_fallback": "empty_param_grid"}
heineken_100iter_FromBeer1All_tsfresh_0.4_0.9	tsfresh	0.4	0.9	poly_svm	PSVM	False	0.7619047619047619	0.9733333333333334	0.7581818181818182	0.97	0.7587537910118556	0.97	0.7663165791447861	0.97	0.7581818181818182	0.97	0.9029090909090909	0.9967999999999999	0.2118181818181818	{"model__C": 9.189556298689432, "model__class_weight": "balanced", "model__coef0": 0.0, "model__degree": 2, "model__gamma": 0.06237256969934313, "model__max_iter": 50000, "model__probability": true, "model__shrinking": false}
heineken_100iter_FromBeer1All_tsfel_0.9_0.1	tsfel	0.9	0.1	decision_tree	DT	False	0.7619047619047619	0.9066666666666666	0.7581818181818182	0.9199999999999999	0.7587537910118556	0.8995215311004785	0.7663165791447861	0.8888888888888888	0.7581818181818182	0.9199999999999999	0.7581818181818182	0.9199999999999998	0.16181818181818175	{"model__splitter": "best", "model__random_state": 42, "model__min_samples_split": 10, "model__min_samples_leaf": 1, "model__max_features": "sqrt", "model__max_depth": 10, "model__criterion": "gini"}
heineken_100iter_FromBeer1All_tsfel_0.8_0.1	tsfel	0.8	0.1	decision_tree	DT	False	0.7523809523809524	0.9066666666666666	0.7490909090909091	0.9299999999999999	0.7496331621423331	0.9009620826259196	0.7552160953800298	0.890625	0.7490909090909091	0.9299999999999999	0.749090909090909	0.9299999999999999	0.1809090909090908	{"model__splitter": "random", "model__random_state": 42, "model__min_samples_split": 5, "model__min_samples_leaf": 4, "model__max_features": "log2", "model__max_depth": null, "model__criterion": "entropy"}
heineken_100iter_FromBeer1All_tsfresh_0.4_0.9	tsfresh	0.4	0.9	kmeans_logreg	KMLR	False	0.7428571428571429	0.9066666666666666	0.7481818181818182	0.9299999999999999	0.7413557157193686	0.9009620826259196	0.7579365079365079	0.890625	0.7481818181818182	0.9299999999999999	0.9334545454545454	0.9952	0.18181818181818177	{"model__kmeans__n_clusters": 2, "model__logreg__C": 5.837892814585312, "model__logreg__class_weight": "balanced", "model__logreg__max_iter": 10000, "model__logreg__penalty": "l1", "model__logreg__solver": "saga"}
heineken_100iter_FromBeer1All_standard_0.9_0.1	standard	0.9	0.1	naive_bayes	NB	False	0.7238095238095238	0.41333333333333333	0.7336363636363636	0.56	0.7154471544715447	0.3731003039513678	0.775042808219178	0.6811594202898551	0.7336363636363636	0.56	0.9392727272727273	0.9904	-0.1736363636363636	{"_fallback": "empty_param_grid"}
heineken_100iter_FromBeer1All_catch22_0.2_0.1	catch22	0.2	0.1	kmeans_logreg	KMLR	False	0.7333333333333333	0.8933333333333333	0.7318181818181818	0.9099999999999999	0.7321428571428572	0.8860182370820668	0.7330043859649122	0.875733137829912	0.7318181818181818	0.9099999999999999	0.8461818181818181	0.9888	0.1781818181818181	{"model__kmeans__n_clusters": 3, "model__logreg__C": 6.193532298519923, "model__logreg__class_weight": "balanced", "model__logreg__max_iter": 10000, "model__logreg__penalty": "l1", "model__logreg__solver": "saga"}
heineken_100iter_FromBeer1All_standard_0.9_0.1	standard	0.9	0.1	mlp	MLP	False	0.6857142857142857	0.7733333333333333	0.6881818181818182	0.8300000000000001	0.6856002177660829	0.7707246898039921	0.6891447368421053	0.7976190476190477	0.6881818181818182	0.8300000000000001	0.8981818181818182	0.9935999999999999	0.14181818181818184	{"model__solver": "adam", "model__n_iter_no_change": 20, "model__momentum": 0.9, "model__max_iter": 10000, "model__learning_rate": "adaptive", "model__hidden_layer_sizes": [58], "model__early_stopping": true, "model__batch_size": 40, "model__alpha": 0.0001, "model__activation": "relu"}
heineken_100iter_FromBeer1All_tsfel_0.9_0.1	tsfel	0.9	0.1	qda	QDA	False	0.6666666666666666	0.8533333333333334	0.6699999999999999	0.89	0.6661822145517304	0.8480383127647817	0.6722549742078113	0.8472222222222222	0.6699999999999999	0.89	0.6699999999999999	0.89	0.22000000000000008	{"_fallback": "empty_param_grid"}
