# Supplementary material for: Data-Driven MOX Chemosensing for Beer Discrimination: Towards Rapid Food Quality Screening
Source: Micromachines (Basel). 2026 Jul 15;17(7):840. doi: 10.3390/mi17070840 (PMC13413555; doi:10.3390/mi17070840)
Supplement: Supplementary file 1 [file micromachines-17-00840-s001.zip › S25.csv]

run_dir	method	variance_threshold	percentile_threshold	model_name	display_name	is_ensemble	val_accuracy	test_accuracy	val_balanced_accuracy	test_balanced_accuracy	val_f1_macro	test_f1_macro	val_precision	test_precision	val_recall	test_recall	val_roc_auc	test_roc_auc	gap_balanced_accuracy	best_params
nastro_azzurro_100iter_FromBeer1All_tsfresh_0.9_0.8	tsfresh	0.9	0.8	voting_2_random_forest_gradient_boosting	RF+GB	True	0.9368421052631579	0.8	0.9377777777777778	0.8277777777777777	0.936779059449867	0.7998576765700054	0.936613475177305	0.8215843023255813	0.9377777777777778	0.8277777777777777	0.9773333333333333	0.8362962962962962	-0.1100000000000001	{}
nastro_azzurro_100iter_FromBeer1All_tsfresh_0.9_0.7	tsfresh	0.9	0.7	voting_3_gradient_boosting_random_forest_extra_trees	GB+RF+ExTr	True	0.9368421052631579	0.7866666666666666	0.9377777777777778	0.8166666666666667	0.936779059449867	0.786628733997155	0.936613475177305	0.8134164222873901	0.9377777777777778	0.8166666666666667	0.9711111111111111	0.8348148148148148	-0.12111111111111117	{}
nastro_azzurro_100iter_FromBeer1All_tsfresh_0.9_0.7	tsfresh	0.9	0.7	voting_2_gradient_boosting_random_forest	GB+RF	True	0.9368421052631579	0.7866666666666666	0.9377777777777778	0.8166666666666667	0.936779059449867	0.786628733997155	0.936613475177305	0.8134164222873901	0.9377777777777778	0.8166666666666667	0.9706666666666667	0.8288888888888889	-0.12111111111111117	{}
nastro_azzurro_100iter_FromBeer1All_tsfresh_0.9_0.8	tsfresh	0.9	0.8	voting_3_random_forest_gradient_boosting_extra_trees	RF+GB+ExTr	True	0.9368421052631579	0.7866666666666666	0.9377777777777778	0.8166666666666667	0.936779059449867	0.786628733997155	0.936613475177305	0.8134164222873901	0.9377777777777778	0.8166666666666667	0.9782222222222222	0.8481481481481481	-0.12111111111111117	{}
nastro_azzurro_100iter_FromBeer1All_tsfresh_0.9_0.8	tsfresh	0.9	0.8	voting_4_random_forest_gradient_boosting_extra_trees_knn	RF+GB+ExTr+KNN	True	0.9368421052631579	0.7733333333333333	0.9377777777777778	0.8055555555555556	0.936779059449867	0.7733333333333333	0.936613475177305	0.8055555555555556	0.9377777777777778	0.8055555555555556	0.9755555555555556	0.8614814814814815	-0.13222222222222224	{}
nastro_azzurro_100iter_FromBeer1All_tsfresh_0.9_0.6	tsfresh	0.9	0.6	voting_3_random_forest_extra_trees_gradient_boosting	RF+ExTr+GB	True	0.9368421052631579	0.7333333333333333	0.9377777777777778	0.7722222222222221	0.936779059449867	0.732905982905983	0.936613475177305	0.7835648148148148	0.9377777777777778	0.7722222222222221	0.9808888888888889	0.8696296296296296	-0.16555555555555568	{}
nastro_azzurro_100iter_FromBeer1All_tsfresh_0.9_0.6	tsfresh	0.9	0.6	voting_2_random_forest_extra_trees	RF+ExTr	True	0.9368421052631579	0.7333333333333333	0.9377777777777778	0.7611111111111111	0.936779059449867	0.7332859174964438	0.936613475177305	0.7584310850439883	0.9377777777777778	0.7611111111111111	0.9795555555555555	0.8325925925925926	-0.17666666666666675	{}
nastro_azzurro_100iter_FromBeer1All_tsfresh_0.9_0.7	tsfresh	0.9	0.7	gradient_boosting	GB	False	0.9263157894736842	0.7733333333333333	0.9288888888888889	0.788888888888889	0.9263157894736842	0.7718733225979603	0.9288888888888889	0.7777777777777777	0.9288888888888889	0.788888888888889	0.9608888888888888	0.8651851851851853	-0.1399999999999999	{"model__learning_rate": 0.17638987825720476, "model__max_depth": "3", "model__min_samples_leaf": 2, "model__min_samples_split": 5, "model__n_estimators": 100, "model__subsample": 0.5}
nastro_azzurro_100iter_FromBeer1All_tsfresh_0.9_0.6	tsfresh	0.9	0.6	random_forest	RF	False	0.9157894736842105	0.7333333333333333	0.9166666666666667	0.7611111111111111	0.9157054125998225	0.7332859174964438	0.9155585106382979	0.7584310850439883	0.9166666666666667	0.7611111111111111	0.953111111111111	0.7644444444444445	-0.15555555555555567	{"model__random_state": 42, "model__oob_score": false, "model__n_estimators": 100, "model__min_samples_split": 10, "model__min_samples_leaf": 1, "model__max_features": null, "model__max_depth": "5", "model__criterion": "gini", "model__bootstrap": false}
nastro_azzurro_100iter_FromBeer1All_tsfresh_0.9_0.7	tsfresh	0.9	0.7	random_forest	RF	False	0.9157894736842105	0.7333333333333333	0.9166666666666667	0.7611111111111111	0.9157054125998225	0.7332859174964438	0.9155585106382979	0.7584310850439883	0.9166666666666667	0.7611111111111111	0.953111111111111	0.7644444444444445	-0.15555555555555567	{"model__random_state": 42, "model__oob_score": false, "model__n_estimators": 100, "model__min_samples_split": 10, "model__min_samples_leaf": 1, "model__max_features": null, "model__max_depth": "5", "model__criterion": "gini", "model__bootstrap": false}
nastro_azzurro_100iter_FromBeer1All_tsfresh_0.9_0.8	tsfresh	0.9	0.8	random_forest	RF	False	0.9157894736842105	0.7333333333333333	0.9166666666666667	0.7611111111111111	0.9157054125998225	0.7332859174964438	0.9155585106382979	0.7584310850439883	0.9166666666666667	0.7611111111111111	0.953111111111111	0.7644444444444445	-0.15555555555555567	{"model__random_state": 42, "model__oob_score": false, "model__n_estimators": 100, "model__min_samples_split": 10, "model__min_samples_leaf": 1, "model__max_features": null, "model__max_depth": "5", "model__criterion": "gini", "model__bootstrap": false}
nastro_azzurro_100iter_FromBeer1All_standard_0.3_0.1	standard	0.3	0.1	voting_5_xgboost_classifier_gradient_boosting_random_forest_adaboost_decision_tree	XGB+GB+RF+Ada+DT	True	0.9157894736842105	0.5866666666666667	0.9111111111111111	0.6555555555555556	0.9141824751580849	0.56695846526355	0.9310344827586207	0.7459016393442623	0.9111111111111111	0.6555555555555556	0.8835555555555555	0.7266666666666667	-0.25555555555555554	{}
nastro_azzurro_100iter_FromBeer1All_standard_0.1_0.1	standard	0.1	0.1	random_forest	RF	False	0.9052631578947369	0.6	0.9	0.6666666666666666	0.9031600407747197	0.5833333333333333	0.923728813559322	0.75	0.9	0.6666666666666666	0.8871111111111112	0.9266666666666666	-0.2333333333333334	{"model__random_state": 42, "model__oob_score": false, "model__n_estimators": 100, "model__min_samples_split": 10, "model__min_samples_leaf": 4, "model__max_features": "sqrt", "model__max_depth": "5", "model__criterion": "gini", "model__bootstrap": true}
nastro_azzurro_100iter_FromBeer1All_tsfresh_0.9_0.8	tsfresh	0.9	0.8	gradient_boosting	GB	False	0.8947368421052632	0.7866666666666666	0.8977777777777778	0.8111111111111111	0.8947251773049645	0.7863247863247863	0.8988413547237077	0.803030303030303	0.8977777777777778	0.8111111111111111	0.9768888888888889	0.8688888888888888	-0.08666666666666667	{"model__learning_rate": 0.09896572640604827, "model__max_depth": "3", "model__min_samples_leaf": 1, "model__min_samples_split": 2, "model__n_estimators": 100, "model__subsample": 0.5}
nastro_azzurro_100iter_FromBeer1All_tsfresh_0.9_0.8	tsfresh	0.9	0.8	voting_5_random_forest_gradient_boosting_extra_trees_knn_logistic_regression	RF+GB+ExTr+KNN+LgRg	True	0.8947368421052632	0.76	0.8933333333333333	0.7944444444444445	0.8941622103386809	0.7599573257467995	0.8957960644007155	0.797976011994003	0.8933333333333333	0.7944444444444445	0.9746666666666667	0.9481481481481481	-0.0988888888888888	{}
nastro_azzurro_100iter_FromBeer1All_catch22_0.1_0.1	catch22	0.1	0.1	voting_4_decision_tree_logistic_regression_extra_trees_naive_bayes	DT+LgRg+ExTr+NB	True	0.8947368421052632	0.84	0.8911111111111111	0.8611111111111112	0.8933063791554358	0.8392857142857143	0.9029304029304028	0.8482142857142857	0.8911111111111111	0.8611111111111112	0.9124444444444444	0.9177777777777778	-0.029999999999999916	{}
nastro_azzurro_100iter_FromBeer1All_tsfresh_0.9_0.6	tsfresh	0.9	0.6	extra_trees	ExTr	False	0.8947368421052632	0.6533333333333333	0.8911111111111111	0.7055555555555555	0.8933063791554358	0.6482683982683983	0.9029304029304028	0.7447089947089947	0.8911111111111111	0.7055555555555555	0.9275555555555555	0.8637037037037038	-0.18555555555555558	{"model__n_estimators": 100, "model__min_samples_split": 10, "model__min_samples_leaf": 1, "model__max_features": null, "model__max_depth": "5", "model__criterion": "gini", "model__bootstrap": false}
nastro_azzurro_100iter_FromBeer1All_tsfresh_0.9_0.7	tsfresh	0.9	0.7	extra_trees	ExTr	False	0.8947368421052632	0.6533333333333333	0.8911111111111111	0.7055555555555555	0.8933063791554358	0.6482683982683983	0.9029304029304028	0.7447089947089947	0.8911111111111111	0.7055555555555555	0.9275555555555555	0.8637037037037038	-0.18555555555555558	{"model__n_estimators": 100, "model__min_samples_split": 10, "model__min_samples_leaf": 1, "model__max_features": null, "model__max_depth": "5", "model__criterion": "gini", "model__bootstrap": false}
nastro_azzurro_100iter_FromBeer1All_tsfresh_0.9_0.8	tsfresh	0.9	0.8	extra_trees	ExTr	False	0.8947368421052632	0.6533333333333333	0.8911111111111111	0.7055555555555555	0.8933063791554358	0.6482683982683983	0.9029304029304028	0.7447089947089947	0.8911111111111111	0.7055555555555555	0.9275555555555555	0.8637037037037038	-0.18555555555555558	{"model__n_estimators": 100, "model__min_samples_split": 10, "model__min_samples_leaf": 1, "model__max_features": null, "model__max_depth": "5", "model__criterion": "gini", "model__bootstrap": false}
nastro_azzurro_100iter_FromBeer1All_standard_0.3_0.1	standard	0.3	0.1	xgboost_classifier	XGB	False	0.8947368421052632	0.6	0.8911111111111111	0.6666666666666666	0.8933063791554358	0.5833333333333333	0.9029304029304028	0.75	0.8911111111111111	0.6666666666666666	0.8506666666666667	0.8555555555555555	-0.22444444444444445	{"model__gamma": 0.2774001459949619, "model__learning_rate": 0.010134689166796908, "model__max_depth": "2", "model__n_estimators": 100, "model__reg_alpha": 0.1461442909513122, "model__reg_lambda": 0.6736853546095217}
nastro_azzurro_100iter_FromBeer1All_standard_0.1_0.1	standard	0.1	0.1	gradient_boosting	GB	False	0.8947368421052632	0.6266666666666667	0.8888888888888888	0.6888888888888889	0.8920454545454546	0.6151026392961876	0.9166666666666667	0.7586206896551724	0.8888888888888888	0.6888888888888889	0.8773333333333333	0.8570370370370369	-0.19999999999999996	{"model__learning_rate": 0.01812162724899983, "model__max_depth": "3", "model__min_samples_leaf": 2, "model__min_samples_split": 10, "model__n_estimators": 100, "model__subsample": 0.5}
nastro_azzurro_100iter_FromBeer1All_tsfresh_0.9_0.6	tsfresh	0.9	0.6	voting_4_random_forest_extra_trees_gradient_boosting_logistic_regression	RF+ExTr+GB+LgRg	True	0.8842105263157894	0.7466666666666667	0.8822222222222222	0.7833333333333333	0.8833835509429752	0.7464863903220067	0.8863432165318958	0.7906534954407295	0.8822222222222222	0.7833333333333333	0.979111111111111	0.957037037037037	-0.09888888888888892	{}
nastro_azzurro_100iter_FromBeer1All_standard_0.1_0.1	standard	0.1	0.1	xgboost_classifier	XGB	False	0.8842105263157894	0.5733333333333334	0.8777777777777778	0.6444444444444444	0.8808301972858935	0.5502248875562219	0.9098360655737705	0.7419354838709677	0.8777777777777778	0.6444444444444444	0.8504444444444444	0.7822222222222223	-0.2333333333333334	{"model__gamma": 0.7308876136536727, "model__learning_rate": 0.011220161821385523, "model__max_depth": "2", "model__n_estimators": 100, "model__reg_alpha": 0.24225477687866648, "model__reg_lambda": 0.6775999903332183}
nastro_azzurro_100iter_FromBeer1All_tsfel_0.1_0.3	tsfel	0.1	0.3	adaboost	Ada	False	0.8736842105263158	0.6266666666666667	0.8711111111111112	0.6777777777777778	0.8725402504472272	0.6212121212121212	0.877145438121048	0.7116402116402116	0.8711111111111112	0.6777777777777778	0.9282222222222222	0.8737037037037038	-0.19333333333333336	{"model__learning_rate": 0.03901537706228773, "model__n_estimators": "50"}
nastro_azzurro_100iter_FromBeer1All_standard_0.9_0.2	standard	0.9	0.2	voting_2_xgboost_classifier_gradient_boosting	XGB+GB	True	0.8736842105263158	0.6666666666666666	0.8688888888888888	0.7222222222222222	0.8712737127371273	0.660633484162896	0.8867660764212488	0.7727272727272727	0.8688888888888888	0.7222222222222222	0.8822222222222222	0.8066666666666666	-0.1466666666666666	{}
nastro_azzurro_100iter_FromBeer1All_standard_0.3_0.1	standard	0.3	0.1	gradient_boosting	GB	False	0.8736842105263158	0.64	0.8688888888888888	0.7	0.8712737127371273	0.6305418719211823	0.8867660764212488	0.763157894736842	0.8688888888888888	0.7	0.8644444444444445	0.8933333333333333	-0.16888888888888887	{"model__learning_rate": 0.010455605789405933, "model__max_depth": "3", "model__min_samples_leaf": 2, "model__min_samples_split": 10, "model__n_estimators": 100, "model__subsample": 0.5}
nastro_azzurro_100iter_FromBeer1All_standard_0.3_0.1	standard	0.3	0.1	voting_2_xgboost_classifier_gradient_boosting	XGB+GB	True	0.8736842105263158	0.64	0.8688888888888888	0.7	0.8712737127371273	0.6305418719211823	0.8867660764212488	0.763157894736842	0.8688888888888888	0.7	0.856	0.8888888888888888	-0.16888888888888887	{}
nastro_azzurro_100iter_FromBeer1All_standard_0.9_0.2	standard	0.9	0.2	voting_3_xgboost_classifier_gradient_boosting_adaboost	XGB+GB+Ada	True	0.8736842105263158	0.6266666666666667	0.8688888888888888	0.6888888888888889	0.8712737127371273	0.6151026392961876	0.8867660764212488	0.7586206896551724	0.8688888888888888	0.6888888888888889	0.8831111111111112	0.7896296296296297	-0.17999999999999994	{}
nastro_azzurro_100iter_FromBeer1All_standard_0.3_0.1	standard	0.3	0.1	voting_3_xgboost_classifier_gradient_boosting_random_forest	XGB+GB+RF	True	0.8736842105263158	0.5866666666666667	0.8688888888888888	0.6555555555555556	0.8712737127371273	0.56695846526355	0.8867660764212488	0.7459016393442623	0.8688888888888888	0.6555555555555556	0.8853333333333333	0.8118518518518518	-0.21333333333333326	{}
nastro_azzurro_100iter_FromBeer1All_standard_0.3_0.1	standard	0.3	0.1	voting_4_xgboost_classifier_gradient_boosting_random_forest_adaboost	XGB+GB+RF+Ada	True	0.8736842105263158	0.5733333333333334	0.8688888888888888	0.6444444444444444	0.8712737127371273	0.5502248875562219	0.8867660764212488	0.7419354838709677	0.8688888888888888	0.6444444444444444	0.8857777777777778	0.8629629629629629	-0.22444444444444445	{}
nastro_azzurro_100iter_FromBeer1All_catch22_0.5_0.1	catch22	0.5	0.1	voting_2_naive_bayes_logistic_regression	NB+LgRg	True	0.8736842105263158	0.8666666666666667	0.8666666666666667	0.8888888888888888	0.8695054945054945	0.8660714285714286	0.9032258064516129	0.875	0.8666666666666667	0.8888888888888888	0.9626666666666667	0.9637037037037037	0.022222222222222143	{}
nastro_azzurro_100iter_FromBeer1All_catch22_0.5_0.1	catch22	0.5	0.1	voting_3_naive_bayes_logistic_regression_mlp	NB+LgRg+MLP	True	0.8736842105263158	0.8533333333333334	0.8666666666666667	0.8777777777777778	0.8695054945054945	0.8529149581030486	0.9032258064516129	0.8658536585365854	0.8666666666666667	0.8777777777777778	0.956	0.9577777777777778	0.011111111111111072	{}
nastro_azzurro_100iter_FromBeer1All_catch22_0.5_0.1	catch22	0.5	0.1	naive_bayes	NB	False	0.8736842105263158	0.8533333333333334	0.8666666666666667	0.8777777777777778	0.8695054945054945	0.8529149581030486	0.9032258064516129	0.8658536585365854	0.8666666666666667	0.8777777777777778	0.9848888888888889	0.928888888888889	0.011111111111111072	{"_fallback": "empty_param_grid"}
nastro_azzurro_100iter_FromBeer1All_standard_0.1_0.1	standard	0.1	0.1	voting_2_random_forest_gradient_boosting	RF+GB	True	0.8736842105263158	0.6	0.8666666666666667	0.6666666666666666	0.8695054945054945	0.5833333333333333	0.9032258064516129	0.75	0.8666666666666667	0.6666666666666666	0.8933333333333333	0.9199999999999999	-0.20000000000000007	{}
nastro_azzurro_100iter_FromBeer1All_standard_0.1_0.1	standard	0.1	0.1	voting_3_random_forest_gradient_boosting_xgboost_classifier	RF+GB+XGB	True	0.8736842105263158	0.5733333333333334	0.8666666666666667	0.6444444444444444	0.8695054945054945	0.5502248875562219	0.9032258064516129	0.7419354838709677	0.8666666666666667	0.6444444444444444	0.8933333333333333	0.9237037037037037	-0.22222222222222232	{}
nastro_azzurro_100iter_FromBeer1All_catch22_0.1_0.2	catch22	0.1	0.2	logistic_regression	LgRg	False	0.8631578947368421	0.88	0.8622222222222222	0.8833333333333333	0.8626098564912671	0.8768472906403941	0.8631907308377897	0.8733766233766234	0.8622222222222222	0.8833333333333333	0.9400000000000001	0.9237037037037037	0.02111111111111108	{"model__C": 2.9142987060068495, "model__class_weight": "balanced", "model__fit_intercept": true, "model__max_iter": 20000, "model__solver": "saga", "model__tol": 0.001}
nastro_azzurro_100iter_FromBeer1All_tsfel_0.1_0.3	tsfel	0.1	0.3	voting_4_adaboost_xgboost_classifier_gradient_boosting_extra_trees	Ada+XGB+GB+ExTr	True	0.8631578947368421	0.68	0.8611111111111112	0.7333333333333334	0.8621805602053342	0.6753246753246753	0.8650044923629829	0.7777777777777778	0.8611111111111112	0.7333333333333334	0.9262222222222222	0.8088888888888888	-0.12777777777777777	{}
nastro_azzurro_100iter_FromBeer1All_tsfel_0.1_0.3	tsfel	0.1	0.3	voting_3_adaboost_xgboost_classifier_gradient_boosting	Ada+XGB+GB	True	0.8631578947368421	0.68	0.8611111111111112	0.7333333333333334	0.8621805602053342	0.6753246753246753	0.8650044923629829	0.7777777777777778	0.8611111111111112	0.7333333333333334	0.9151111111111111	0.8777777777777778	-0.12777777777777777	{}
nastro_azzurro_100iter_FromBeer1All_tsfel_0.1_0.3	tsfel	0.1	0.3	voting_5_adaboost_xgboost_classifier_gradient_boosting_extra_trees_decision_tree	Ada+XGB+GB+ExTr+DT	True	0.8631578947368421	0.6533333333333333	0.8611111111111112	0.7	0.8621805602053342	0.6502869440459111	0.8650044923629829	0.725752508361204	0.8611111111111112	0.7	0.9257777777777777	0.7377777777777778	-0.1611111111111112	{}
nastro_azzurro_100iter_FromBeer1All_tsfel_0.1_0.5	tsfel	0.1	0.5	voting_3_xgboost_classifier_adaboost_gradient_boosting	XGB+Ada+GB	True	0.8631578947368421	0.64	0.8611111111111112	0.6944444444444444	0.8621805602053342	0.6334841628959276	0.8650044923629829	0.7386363636363635	0.8611111111111112	0.6944444444444444	0.9124444444444445	0.888888888888889	-0.16666666666666674	{}
nastro_azzurro_100iter_FromBeer1All_tsfel_0.3_0.1	tsfel	0.3	0.1	voting_2_xgboost_classifier_adaboost	XGB+Ada	True	0.8631578947368421	0.6133333333333333	0.8611111111111112	0.6666666666666667	0.8621805602053342	0.6063348416289593	0.8650044923629829	0.7045454545454546	0.8611111111111112	0.6666666666666667	0.9182222222222222	0.6777777777777778	-0.19444444444444442	{}
nastro_azzurro_100iter_FromBeer1All_tsfel_0.1_0.3	tsfel	0.1	0.3	voting_2_adaboost_xgboost_classifier	Ada+XGB	True	0.8631578947368421	0.6	0.8611111111111112	0.6555555555555556	0.8621805602053342	0.5912063953488372	0.8650044923629829	0.6973684210526316	0.8611111111111112	0.6555555555555556	0.9046666666666667	0.8622222222222221	-0.2055555555555556	{}
nastro_azzurro_100iter_FromBeer1All_tsfel_0.1_0.5	tsfel	0.1	0.5	voting_2_xgboost_classifier_adaboost	XGB+Ada	True	0.8631578947368421	0.5866666666666667	0.8611111111111112	0.6444444444444445	0.8621805602053342	0.5758073344280241	0.8650044923629829	0.6900584795321637	0.8611111111111112	0.6444444444444445	0.9053333333333333	0.8718518518518519	-0.21666666666666667	{}
nastro_azzurro_100iter_FromBeer1All_tsfel_0.1_0.5	tsfel	0.1	0.5	xgboost_classifier	XGB	False	0.8631578947368421	0.5866666666666667	0.8611111111111112	0.6444444444444445	0.8621805602053342	0.5758073344280241	0.8650044923629829	0.6900584795321637	0.8611111111111112	0.6444444444444445	0.8813333333333333	0.7577777777777778	-0.21666666666666667	{"model__gamma": 0.2956281051466335, "model__learning_rate": 0.2270943398837514, "model__max_depth": "2", "model__n_estimators": 100, "model__reg_alpha": 0.8509646695548436, "model__reg_lambda": 0.4754611268496356}
nastro_azzurro_100iter_FromBeer1All_tsfresh_0.9_0.7	tsfresh	0.9	0.7	voting_5_gradient_boosting_random_forest_extra_trees_knn_logistic_regression	GB+RF+ExTr+KNN+LgRg	True	0.8631578947368421	0.8	0.8600000000000001	0.8277777777777777	0.861624649859944	0.7998576765700054	0.8681818181818182	0.8215843023255813	0.8600000000000001	0.8277777777777777	0.9764444444444444	0.9585185185185185	-0.032222222222222374	{}
nastro_azzurro_100iter_FromBeer1All_tsfresh_0.9_0.7	tsfresh	0.9	0.7	voting_4_gradient_boosting_random_forest_extra_trees_knn	GB+RF+ExTr+KNN	True	0.8631578947368421	0.7733333333333333	0.8600000000000001	0.8055555555555556	0.861624649859944	0.7733333333333333	0.8681818181818182	0.8055555555555556	0.8600000000000001	0.8055555555555556	0.9773333333333334	0.8896296296296297	-0.05444444444444452	{}
nastro_azzurro_100iter_FromBeer1All_tsfresh_0.9_0.6	tsfresh	0.9	0.6	voting_5_random_forest_extra_trees_gradient_boosting_logistic_regression_adaboost	RF+ExTr+GB+LgRg+Ada	True	0.8631578947368421	0.7466666666666667	0.8600000000000001	0.7833333333333333	0.861624649859944	0.7464863903220067	0.8681818181818182	0.7906534954407295	0.8600000000000001	0.7833333333333333	0.9777777777777777	0.9622222222222221	-0.07666666666666677	{}
nastro_azzurro_100iter_FromBeer1All_tsfel_0.1_0.5	tsfel	0.1	0.5	adaboost	Ada	False	0.8631578947368421	0.6	0.8600000000000001	0.6555555555555556	0.861624649859944	0.5912063953488372	0.8681818181818182	0.6973684210526316	0.8600000000000001	0.6555555555555556	0.9264444444444444	0.8718518518518519	-0.20444444444444454	{"model__learning_rate": 0.0583267666113735, "model__n_estimators": "50"}
nastro_azzurro_100iter_FromBeer1All_standard_0.3_0.1	standard	0.3	0.1	random_forest	RF	False	0.8631578947368421	0.5733333333333334	0.8588888888888888	0.6166666666666667	0.86093908343655	0.569583931133429	0.8728070175438596	0.6316889632107023	0.8588888888888888	0.6166666666666667	0.8964444444444444	0.7118518518518518	-0.24222222222222212	{"model__random_state": 42, "model__oob_score": false, "model__n_estimators": 100, "model__min_samples_split": 5, "model__min_samples_leaf": 4, "model__max_features": "sqrt", "model__max_depth": "5", "model__criterion": "gini", "model__bootstrap": false}
nastro_azzurro_100iter_FromBeer1All_standard_0.9_0.2	standard	0.9	0.2	voting_5_xgboost_classifier_gradient_boosting_adaboost_extra_trees_kmeans_logreg	XGB+GB+Ada+ExTr+KMLR	True	0.8631578947368421	0.6133333333333333	0.8577777777777778	0.6777777777777778	0.8601200588968173	0.5993737336526064	0.8790018832391714	0.7542372881355932	0.8577777777777778	0.6777777777777778	0.9124444444444444	0.8325925925925926	-0.17999999999999994	{}
nastro_azzurro_100iter_FromBeer1All_standard_0.9_0.2	standard	0.9	0.2	voting_4_xgboost_classifier_gradient_boosting_adaboost_extra_trees	XGB+GB+Ada+ExTr	True	0.8631578947368421	0.6133333333333333	0.8577777777777778	0.6777777777777778	0.8601200588968173	0.5993737336526064	0.8790018832391714	0.7542372881355932	0.8577777777777778	0.6777777777777778	0.8666666666666667	0.7607407407407407	-0.17999999999999994	{}
nastro_azzurro_100iter_FromBeer1All_standard_0.1_0.1	standard	0.1	0.1	voting_4_random_forest_gradient_boosting_xgboost_classifier_decision_tree	RF+GB+XGB+DT	True	0.8631578947368421	0.6266666666666667	0.8555555555555556	0.6888888888888889	0.8580622916906103	0.6151026392961876	0.8968253968253967	0.7586206896551724	0.8555555555555556	0.6888888888888889	0.8933333333333333	0.9414814814814815	-0.16666666666666674	{}
nastro_azzurro_100iter_FromBeer1All_standard_0.1_0.1	standard	0.1	0.1	voting_5_random_forest_gradient_boosting_xgboost_classifier_decision_tree_adaboost	RF+GB+XGB+DT+Ada	True	0.8631578947368421	0.5733333333333334	0.8555555555555556	0.6444444444444444	0.8580622916906103	0.5502248875562219	0.8968253968253967	0.7419354838709677	0.8555555555555556	0.6444444444444444	0.8933333333333333	0.9533333333333333	-0.21111111111111125	{}
nastro_azzurro_100iter_FromBeer1All_tsfel_0.1_0.3	tsfel	0.1	0.3	gradient_boosting	GB	False	0.8526315789473684	0.6666666666666666	0.8511111111111112	0.7222222222222222	0.8518270944741533	0.660633484162896	0.8533094812164579	0.7727272727272727	0.8511111111111112	0.7222222222222222	0.9417777777777777	0.717037037037037	-0.12888888888888894	{"model__learning_rate": 0.19451748780454087, "model__max_depth": "3", "model__min_samples_leaf": 3, "model__min_samples_split": 10, "model__n_estimators": 100, "model__subsample": 0.5}
nastro_azzurro_100iter_FromBeer1All_catch22_0.1_0.1	catch22	0.1	0.1	voting_5_decision_tree_logistic_regression_extra_trees_naive_bayes_random_forest	DT+LgRg+ExTr+NB+RF	True	0.8526315789473684	0.7733333333333333	0.8500000000000001	0.8055555555555556	0.8512969588550985	0.7733333333333333	0.8556910569105691	0.8055555555555556	0.8500000000000001	0.8055555555555556	0.9084444444444444	0.9340740740740741	-0.04444444444444451	{}
nastro_azzurro_100iter_FromBeer1All_tsfel_0.1_0.5	tsfel	0.1	0.5	gradient_boosting	GB	False	0.8526315789473684	0.68	0.8500000000000001	0.7333333333333334	0.8512969588550985	0.6753246753246753	0.8556910569105691	0.7777777777777778	0.8500000000000001	0.7333333333333334	0.9444444444444444	0.7651851851851852	-0.1166666666666667	{"model__learning_rate": 0.1377438381478005, "model__max_depth": "3", "model__min_samples_leaf": 1, "model__min_samples_split": 10, "model__n_estimators": 100, "model__subsample": 0.5}
nastro_azzurro_100iter_FromBeer1All_tsfel_0.1_0.5	tsfel	0.1	0.5	voting_4_xgboost_classifier_adaboost_gradient_boosting_extra_trees	XGB+Ada+GB+ExTr	True	0.8526315789473684	0.6533333333333333	0.8500000000000001	0.7111111111111111	0.8512969588550985	0.6457122093023255	0.8556910569105691	0.7678571428571428	0.8500000000000001	0.7111111111111111	0.9195555555555557	0.8896296296296297	-0.13888888888888895	{}
nastro_azzurro_100iter_FromBeer1All_tsfel_0.1_0.3	tsfel	0.1	0.3	xgboost_classifier	XGB	False	0.8526315789473684	0.64	0.8500000000000001	0.6888888888888889	0.8512969588550985	0.6358568602769286	0.8556910569105691	0.7186963979416809	0.8500000000000001	0.6888888888888889	0.888	0.7377777777777778	-0.1611111111111112	{"model__gamma": 0.8897880718551874, "model__learning_rate": 0.29616090788425425, "model__max_depth": "2", "model__n_estimators": 100, "model__reg_alpha": 0.6920940735536881, "model__reg_lambda": 0.5240047364200007}
nastro_azzurro_100iter_FromBeer1All_tsfel_0.1_0.5	tsfel	0.1	0.5	voting_5_xgboost_classifier_adaboost_gradient_boosting_extra_trees_naive_bayes	XGB+Ada+GB+ExTr+NB	True	0.8526315789473684	0.6133333333333333	0.8500000000000001	0.6777777777777778	0.8512969588550985	0.5993737336526064	0.8556910569105691	0.7542372881355932	0.8500000000000001	0.6777777777777778	0.9177777777777778	0.9177777777777778	-0.17222222222222228	{}
nastro_azzurro_100iter_FromBeer1All_tsfel_0.3_0.1	tsfel	0.3	0.1	xgboost_classifier	XGB	False	0.8526315789473684	0.6266666666666667	0.8500000000000001	0.6777777777777778	0.8512969588550985	0.6212121212121212	0.8556910569105691	0.7116402116402116	0.8500000000000001	0.6777777777777778	0.9128888888888889	0.617037037037037	-0.17222222222222228	{"model__gamma": 0.2989891815725849, "model__learning_rate": 0.30774410095311877, "model__max_depth": "2", "model__n_estimators": 100, "model__reg_alpha": 0.07577552720666914, "model__reg_lambda": 0.7350712416937752}
nastro_azzurro_100iter_FromBeer1All_catch22_0.1_0.1	catch22	0.1	0.1	voting_2_decision_tree_logistic_regression	DT+LgRg	True	0.8526315789473684	0.6133333333333333	0.8500000000000001	0.6722222222222223	0.8512969588550985	0.6031746031746031	0.8556910569105691	0.7266081871345029	0.8500000000000001	0.6722222222222223	0.9017777777777778	0.86	-0.1777777777777778	{}
nastro_azzurro_100iter_FromBeer1All_standard_0.9_0.2	standard	0.9	0.2	xgboost_classifier	XGB	False	0.8526315789473684	0.6666666666666666	0.8488888888888889	0.7222222222222222	0.85062893081761	0.660633484162896	0.8594322344322345	0.7727272727272727	0.8488888888888889	0.7222222222222222	0.8666666666666667	0.8407407407407407	-0.1266666666666667	{"model__gamma": 0.7381135451893448, "model__learning_rate": 0.26883266127433625, "model__max_depth": "2", "model__n_estimators": 100, "model__reg_alpha": 0.09550060107977298, "model__reg_lambda": 0.6014086741627457}
nastro_azzurro_100iter_FromBeer1All_standard_0.9_0.2	standard	0.9	0.2	gradient_boosting	GB	False	0.8526315789473684	0.64	0.8466666666666667	0.7	0.8488636363636364	0.6305418719211823	0.8714285714285714	0.763157894736842	0.8466666666666667	0.7	0.8697777777777778	0.7666666666666666	-0.14666666666666672	{"model__learning_rate": 0.01845636110161454, "model__max_depth": "3", "model__min_samples_leaf": 3, "model__min_samples_split": 10, "model__n_estimators": 100, "model__subsample": 0.5}
nastro_azzurro_100iter_FromBeer1All_catch22_0.1_0.2	catch22	0.1	0.2	rbf_svm	RSVM	False	0.8526315789473684	0.6	0.8455555555555556	0.6666666666666666	0.8477564102564102	0.5833333333333333	0.8800097751710655	0.75	0.8455555555555556	0.6666666666666666	0.8502222222222222	0.8985185185185185	-0.17888888888888899	{"model__C": 0.26944197271804415, "model__class_weight": "balanced", "model__gamma": 0.07090492061930043, "model__max_iter": 80000, "model__probability": true, "model__shrinking": false}
nastro_azzurro_100iter_FromBeer1All_standard_0.1_0.1	standard	0.1	0.1	decision_tree	DT	False	0.8526315789473684	0.6266666666666667	0.8444444444444444	0.6888888888888889	0.8464912280701754	0.6151026392961876	0.890625	0.7586206896551724	0.8444444444444444	0.6888888888888889	0.8764444444444445	0.8111111111111111	-0.15555555555555556	{"model__splitter": "best", "model__random_state": 42, "model__min_samples_split": 10, "model__min_samples_leaf": 4, "model__max_features": "sqrt", "model__max_depth": null, "model__criterion": "gini"}
nastro_azzurro_100iter_FromBeer1All_tsfel_0.3_0.1	tsfel	0.3	0.1	adaboost	Ada	False	0.8421052631578947	0.6266666666666667	0.8411111111111111	0.6777777777777778	0.8414729113360775	0.6212121212121212	0.8420231729055259	0.7116402116402116	0.8411111111111111	0.6777777777777778	0.9102222222222223	0.787037037037037	-0.16333333333333333	{"model__learning_rate": 0.0111413796994019, "model__n_estimators": "50"}
nastro_azzurro_100iter_FromBeer1All_tsfel_0.1_0.3	tsfel	0.1	0.3	extra_trees	ExTr	False	0.8421052631578947	0.6666666666666666	0.8400000000000001	0.7222222222222222	0.8409775694676933	0.660633484162896	0.84366576819407	0.7727272727272727	0.8400000000000001	0.7222222222222222	0.92	0.7148148148148148	-0.11777777777777787	{"model__n_estimators": 100, "model__min_samples_split": 10, "model__min_samples_leaf": 4, "model__max_features": null, "model__max_depth": "5", "model__criterion": "gini", "model__bootstrap": false}
nastro_azzurro_100iter_FromBeer1All_tsfel_0.3_0.1	tsfel	0.3	0.1	voting_5_xgboost_classifier_adaboost_mlp_gradient_boosting_naive_bayes	XGB+Ada+MLP+GB+NB	True	0.8421052631578947	0.6	0.8400000000000001	0.6555555555555556	0.8409775694676933	0.5912063953488372	0.84366576819407	0.6973684210526316	0.8400000000000001	0.6555555555555556	0.9151111111111111	0.8081481481481482	-0.18444444444444452	{}
nastro_azzurro_100iter_FromBeer1All_tsfel_0.3_0.1	tsfel	0.3	0.1	voting_4_xgboost_classifier_adaboost_mlp_gradient_boosting	XGB+Ada+MLP+GB	True	0.8421052631578947	0.64	0.8388888888888889	0.6888888888888889	0.8403361344537814	0.6358568602769286	0.8465909090909092	0.7186963979416809	0.8388888888888889	0.6888888888888889	0.916	0.7081481481481482	-0.15000000000000002	{}
nastro_azzurro_100iter_FromBeer1All_catch22_0.1_0.1	catch22	0.1	0.1	voting_3_decision_tree_logistic_regression_extra_trees	DT+LgRg+ExTr	True	0.8421052631578947	0.6	0.8388888888888889	0.6666666666666666	0.8403361344537814	0.5833333333333333	0.8465909090909092	0.75	0.8388888888888889	0.6666666666666666	0.8959999999999999	0.9022222222222223	-0.17222222222222228	{}
nastro_azzurro_100iter_FromBeer1All_tsfel_0.3_0.1	tsfel	0.3	0.1	voting_3_xgboost_classifier_adaboost_mlp	XGB+Ada+MLP	True	0.8421052631578947	0.5866666666666667	0.8388888888888889	0.6444444444444445	0.8403361344537814	0.5758073344280241	0.8465909090909092	0.6900584795321637	0.8388888888888889	0.6444444444444445	0.9168888888888889	0.6888888888888889	-0.19444444444444442	{}
nastro_azzurro_100iter_FromBeer1All_tsfresh_0.9_0.6	tsfresh	0.9	0.6	gradient_boosting	GB	False	0.8421052631578947	0.6666666666666666	0.8355555555555556	0.7166666666666667	0.8374957235716729	0.6628304261823413	0.8640308582449373	0.7508576329331047	0.8355555555555556	0.7166666666666667	0.9400000000000001	0.9637037037037036	-0.11888888888888893	{"model__learning_rate": 0.014974393966010937, "model__max_depth": "3", "model__min_samples_leaf": 3, "model__min_samples_split": 5, "model__n_estimators": 100, "model__subsample": 0.5}
nastro_azzurro_100iter_FromBeer1All_catch22_0.1_0.2	catch22	0.1	0.2	extra_trees	ExTr	False	0.8421052631578947	0.6266666666666667	0.8344444444444444	0.6888888888888889	0.8362257211814734	0.6151026392961876	0.8732638888888888	0.7586206896551724	0.8344444444444444	0.6888888888888889	0.9017777777777778	0.9718518518518519	-0.14555555555555555	{"model__n_estimators": 100, "model__min_samples_split": 2, "model__min_samples_leaf": 2, "model__max_features": "log2", "model__max_depth": "5", "model__criterion": "gini", "model__bootstrap": false}
nastro_azzurro_100iter_FromBeer1All_tsfel_0.1_0.3	tsfel	0.1	0.3	decision_tree	DT	False	0.8315789473684211	0.49333333333333335	0.8311111111111111	0.5111111111111111	0.8311111111111111	0.49324324324324326	0.8311111111111111	0.5109970674486803	0.8311111111111111	0.5111111111111111	0.8680000000000001	0.5111111111111112	-0.32000000000000006	{"model__splitter": "best", "model__random_state": 42, "model__min_samples_split": 2, "model__min_samples_leaf": 4, "model__max_features": null, "model__max_depth": null, "model__criterion": "entropy"}
nastro_azzurro_100iter_FromBeer1All_tsfel_0.1_0.5	tsfel	0.1	0.5	naive_bayes	NB	False	0.8315789473684211	0.7466666666666667	0.8288888888888889	0.7777777777777778	0.8300536672629696	0.7466666666666667	0.8342366757000903	0.7777777777777778	0.8288888888888889	0.7777777777777778	0.8586666666666667	0.8111111111111111	-0.05111111111111111	{"_fallback": "empty_param_grid"}
nastro_azzurro_100iter_FromBeer1All_tsfel_0.1_0.5	tsfel	0.1	0.5	extra_trees	ExTr	False	0.8315789473684211	0.6666666666666666	0.8288888888888889	0.7222222222222222	0.8300536672629696	0.660633484162896	0.8342366757000903	0.7727272727272727	0.8288888888888889	0.7222222222222222	0.8946666666666667	0.8414814814814815	-0.10666666666666669	{"model__n_estimators": 100, "model__min_samples_split": 10, "model__min_samples_leaf": 4, "model__max_features": "sqrt", "model__max_depth": "5", "model__criterion": "gini", "model__bootstrap": false}
nastro_azzurro_100iter_FromBeer1All_catch22_0.1_0.1	catch22	0.1	0.1	decision_tree	DT	False	0.8315789473684211	0.5866666666666667	0.8277777777777777	0.65	0.8292902066486972	0.5717443359734757	0.8376831501831502	0.7145127118644068	0.8277777777777777	0.65	0.8422222222222222	0.6822222222222223	-0.1777777777777777	{"model__splitter": "random", "model__random_state": 42, "model__min_samples_split": 5, "model__min_samples_leaf": 1, "model__max_features": "log2", "model__max_depth": null, "model__criterion": "entropy"}
nastro_azzurro_100iter_FromBeer1All_tsfel_0.3_0.1	tsfel	0.3	0.1	mlp	MLP	False	0.8315789473684211	0.5733333333333334	0.8277777777777777	0.6388888888888888	0.8292902066486972	0.5555555555555556	0.8376831501831502	0.7083333333333334	0.8277777777777777	0.6388888888888888	0.8795555555555555	0.6607407407407406	-0.18888888888888888	{"model__solver": "sgd", "model__n_iter_no_change": 20, "model__momentum": 0.95, "model__max_iter": 10000, "model__learning_rate": "adaptive", "model__hidden_layer_sizes": [165], "model__early_stopping": true, "model__batch_size": 36, "model__alpha": 0.0001, "model__activation": "relu"}
nastro_azzurro_100iter_FromBeer1All_catch22_0.5_0.1	catch22	0.5	0.1	logistic_regression	LgRg	False	0.8315789473684211	0.8266666666666667	0.8255555555555556	0.8333333333333334	0.8272727272727273	0.8235294117647058	0.8488095238095238	0.8214285714285714	0.8255555555555556	0.8333333333333334	0.9093333333333333	0.9355555555555555	0.007777777777777772	{"model__C": 0.27273332536772654, "model__class_weight": "balanced", "model__fit_intercept": true, "model__max_iter": 30000, "model__solver": "newton-cg", "model__tol": 0.01}
nastro_azzurro_100iter_FromBeer1All_tsfresh_0.9_0.7	tsfresh	0.9	0.7	knn	KNN	False	0.8315789473684211	0.7466666666666667	0.8244444444444444	0.7833333333333333	0.826007326007326	0.7464863903220067	0.8567937438905181	0.7906534954407295	0.8244444444444444	0.7833333333333333	0.8311111111111111	0.8685185185185185	-0.0411111111111111	{"model__weights": "uniform", "model__p": 1, "model__n_neighbors": "5", "model__n_jobs": -1, "model__metric": "chebyshev", "model__leaf_size": "100", "model__algorithm": "kd_tree"}
nastro_azzurro_100iter_FromBeer1All_tsfel_0.1_0.5	tsfel	0.1	0.5	decision_tree	DT	False	0.8210526315789474	0.38666666666666666	0.8222222222222222	0.3888888888888889	0.8209732845582529	0.3839285714285714	0.8213652482269503	0.39285714285714285	0.8222222222222222	0.3888888888888889	0.8222222222222223	0.3933333333333333	-0.4333333333333333	{"model__splitter": "random", "model__random_state": 42, "model__min_samples_split": 5, "model__min_samples_leaf": 1, "model__max_features": "sqrt", "model__max_depth": 5, "model__criterion": "entropy"}
nastro_azzurro_100iter_FromBeer1All_catch22_0.1_0.2	catch22	0.1	0.2	voting_3_logistic_regression_rbf_svm_extra_trees	LgRg+RSVM+ExTr	True	0.8210526315789474	0.88	0.8200000000000001	0.9	0.8203359661808878	0.8792270531400965	0.820855614973262	0.8846153846153846	0.8200000000000001	0.9	0.9195555555555556	0.9392592592592593	0.07999999999999996	{}
nastro_azzurro_100iter_FromBeer1All_tsfel_0.3_0.1	tsfel	0.3	0.1	gradient_boosting	GB	False	0.8210526315789474	0.68	0.8188888888888889	0.7277777777777777	0.8197745787300524	0.6771879483500718	0.8223270440251573	0.7571070234113713	0.8188888888888889	0.7277777777777777	0.9084444444444444	0.7325925925925927	-0.09111111111111114	{"model__learning_rate": 0.10316557362757048, "model__max_depth": "3", "model__min_samples_leaf": 3, "model__min_samples_split": 2, "model__n_estimators": 100, "model__subsample": 0.5}
nastro_azzurro_100iter_FromBeer1All_tsfel_0.1_0.3	tsfel	0.1	0.3	random_forest	RF	False	0.8210526315789474	0.6533333333333333	0.8188888888888889	0.7111111111111111	0.8197745787300524	0.6457122093023255	0.8223270440251573	0.7678571428571428	0.8188888888888889	0.7111111111111111	0.9066666666666666	0.9362962962962963	-0.10777777777777775	{"model__random_state": 42, "model__oob_score": false, "model__n_estimators": 100, "model__min_samples_split": 10, "model__min_samples_leaf": 4, "model__max_features": "log2", "model__max_depth": "10", "model__criterion": "gini", "model__bootstrap": true}
nastro_azzurro_100iter_FromBeer1All_tsfel_0.3_0.1	tsfel	0.3	0.1	naive_bayes	NB	False	0.8210526315789474	0.7066666666666667	0.8188888888888889	0.7055555555555555	0.8197745787300524	0.700218023255814	0.8223270440251573	0.6990674318507891	0.8188888888888889	0.7055555555555555	0.8622222222222222	0.7918518518518519	-0.1133333333333334	{"_fallback": "empty_param_grid"}
nastro_azzurro_100iter_FromBeer1All_catch22_0.1_0.1	catch22	0.1	0.1	logistic_regression	LgRg	False	0.8210526315789474	0.8133333333333334	0.8177777777777777	0.7944444444444444	0.819047619047619	0.800531914893617	0.825	0.8120094191522763	0.8177777777777777	0.7944444444444444	0.9097777777777777	0.8555555555555555	-0.023333333333333317	{"model__C": 5.50684251557966, "model__class_weight": "balanced", "model__fit_intercept": true, "model__max_iter": 30000, "model__solver": "saga", "model__tol": 0.01}
nastro_azzurro_100iter_FromBeer1All_tsfresh_0.9_0.7	tsfresh	0.9	0.7	decision_tree	DT	False	0.8105263157894737	0.8	0.8166666666666667	0.8166666666666667	0.8094919786096256	0.7987117552334944	0.8289473684210527	0.8044871794871795	0.8166666666666667	0.8166666666666667	0.8819999999999999	0.8155555555555556	0.0	{"model__splitter": "best", "model__random_state": 42, "model__min_samples_split": 5, "model__min_samples_leaf": 2, "model__max_features": null, "model__max_depth": null, "model__criterion": "entropy"}
nastro_azzurro_100iter_FromBeer1All_tsfresh_0.9_0.6	tsfresh	0.9	0.6	logistic_regression	LgRg	False	0.8210526315789474	0.9466666666666667	0.8133333333333332	0.9555555555555555	0.8143891506723365	0.9454941860465116	0.8497023809523809	0.9411764705882353	0.8133333333333332	0.9555555555555555	0.9275555555555556	0.9911111111111112	0.14222222222222225	{"model__C": 5.658522248995192, "model__class_weight": "balanced", "model__fit_intercept": true, "model__max_iter": 10000, "model__solver": "newton-cg", "model__tol": 0.01}
nastro_azzurro_100iter_FromBeer1All_tsfresh_0.9_0.7	tsfresh	0.9	0.7	logistic_regression	LgRg	False	0.8210526315789474	0.9466666666666667	0.8133333333333332	0.9555555555555555	0.8143891506723365	0.9454941860465116	0.8497023809523809	0.9411764705882353	0.8133333333333332	0.9555555555555555	0.9275555555555556	0.9911111111111112	0.14222222222222225	{"model__C": 5.849105572465575, "model__class_weight": "balanced", "model__fit_intercept": true, "model__max_iter": 20000, "model__solver": "newton-cg", "model__tol": 0.01}
nastro_azzurro_100iter_FromBeer1All_tsfresh_0.9_0.8	tsfresh	0.9	0.8	knn	KNN	False	0.8210526315789474	0.6133333333333333	0.8133333333333332	0.6777777777777778	0.8143891506723365	0.5993737336526064	0.8497023809523809	0.7542372881355932	0.8133333333333332	0.6777777777777778	0.8342222222222222	0.9281481481481482	-0.13555555555555543	{"model__weights": "distance", "model__p": 2, "model__n_neighbors": "28", "model__n_jobs": -1, "model__metric": "chebyshev", "model__leaf_size": "10", "model__algorithm": "brute"}
nastro_azzurro_100iter_FromBeer1All_catch22_0.5_0.1	catch22	0.5	0.1	voting_4_naive_bayes_logistic_regression_mlp_gradient_boosting	NB+LgRg+MLP+GB	True	0.8210526315789474	0.84	0.8111111111111111	0.8666666666666667	0.8109120711860438	0.8397435897435898	0.8731343283582089	0.8571428571428572	0.8111111111111111	0.8666666666666667	0.9857777777777778	0.9792592592592593	0.05555555555555558	{}
nastro_azzurro_100iter_FromBeer1All_standard_0.1_0.1	standard	0.1	0.1	adaboost	Ada	False	0.8210526315789474	0.5733333333333334	0.8111111111111111	0.6444444444444444	0.8109120711860438	0.5502248875562219	0.8731343283582089	0.7419354838709677	0.8111111111111111	0.6444444444444444	0.8708888888888888	0.8629629629629629	-0.16666666666666674	{"model__learning_rate": 0.029450005359489752, "model__n_estimators": "50"}
nastro_azzurro_100iter_FromBeer1All_standard_0.3_0.1	standard	0.3	0.1	adaboost	Ada	False	0.8210526315789474	0.5733333333333334	0.8111111111111111	0.6444444444444444	0.8109120711860438	0.5502248875562219	0.8731343283582089	0.7419354838709677	0.8111111111111111	0.6444444444444444	0.8833333333333333	0.8655555555555556	-0.16666666666666674	{"model__learning_rate": 0.02010089665076699, "model__n_estimators": "50"}
nastro_azzurro_100iter_FromBeer1All_catch22_0.1_0.1	catch22	0.1	0.1	naive_bayes	NB	False	0.8105263157894737	0.7733333333333333	0.8111111111111111	0.7555555555555555	0.8103371783496007	0.7594793435200906	0.8102836879432624	0.7662037037037037	0.8111111111111111	0.7555555555555555	0.9328888888888888	0.9111111111111111	-0.05555555555555558	{"_fallback": "empty_param_grid"}
nastro_azzurro_100iter_FromBeer1All_catch22_0.1_0.2	catch22	0.1	0.2	voting_4_logistic_regression_rbf_svm_extra_trees_xgboost_classifier	LgRg+RSVM+ExTr+XGB	True	0.8105263157894737	0.8666666666666667	0.81	0.8888888888888888	0.81	0.8660714285714286	0.81	0.875	0.81	0.8888888888888888	0.9062222222222222	0.9451851851851851	0.07888888888888879	{}
nastro_azzurro_100iter_FromBeer1All_tsfel_0.1_0.5	tsfel	0.1	0.5	random_forest	RF	False	0.8105263157894737	0.6666666666666666	0.8088888888888889	0.7222222222222222	0.8094919786096256	0.660633484162896	0.8108228980322003	0.7727272727272727	0.8088888888888889	0.7222222222222222	0.9164444444444444	0.9325925925925926	-0.08666666666666667	{"model__random_state": 42, "model__oob_score": false, "model__n_estimators": 100, "model__min_samples_split": 10, "model__min_samples_leaf": 4, "model__max_features": "sqrt", "model__max_depth": "10", "model__criterion": "entropy", "model__bootstrap": true}
nastro_azzurro_100iter_FromBeer1All_tsfel_0.3_0.1	tsfel	0.3	0.1	random_forest	RF	False	0.8105263157894737	0.6266666666666667	0.8088888888888889	0.6888888888888889	0.8094919786096256	0.6151026392961876	0.8108228980322003	0.7586206896551724	0.8088888888888889	0.6888888888888889	0.8973333333333333	0.8444444444444444	-0.12	{"model__random_state": 42, "model__oob_score": false, "model__n_estimators": 100, "model__min_samples_split": 2, "model__min_samples_leaf": 4, "model__max_features": "log2", "model__max_depth": "10", "model__criterion": "gini", "model__bootstrap": true}
nastro_azzurro_100iter_FromBeer1All_tsfresh_0.9_0.8	tsfresh	0.9	0.8	logistic_regression	LgRg	False	0.8105263157894737	0.9333333333333333	0.8022222222222222	0.9444444444444444	0.8026315789473684	0.9321266968325792	0.842741935483871	0.9285714285714286	0.8022222222222222	0.9444444444444444	0.9235555555555555	0.9896296296296296	0.14222222222222225	{"model__C": 3.435464113461036, "model__class_weight": "balanced", "model__fit_intercept": true, "model__max_iter": 30000, "model__solver": "lbfgs", "model__tol": 0.01}
nastro_azzurro_100iter_FromBeer1All_catch22_0.1_0.1	catch22	0.1	0.1	extra_trees	ExTr	False	0.8105263157894737	0.6133333333333333	0.8011111111111111	0.6777777777777778	0.8007921714818267	0.5993737336526064	0.8539707419017764	0.7542372881355932	0.8011111111111111	0.6777777777777778	0.8906666666666666	0.96	-0.1233333333333333	{"model__n_estimators": 100, "model__min_samples_split": 10, "model__min_samples_leaf": 2, "model__max_features": "log2", "model__max_depth": "5", "model__criterion": "gini", "model__bootstrap": false}
nastro_azzurro_100iter_FromBeer1All_standard_0.1_0.1	standard	0.1	0.1	logistic_regression	LgRg	False	0.8	0.6533333333333333	0.8011111111111111	0.6611111111111111	0.7999113180356945	0.6502869440459111	0.8003102836879432	0.6546941678520626	0.8011111111111111	0.6611111111111111	0.8893333333333333	0.7955555555555556	-0.14	{"model__C": 8.117359317007613, "model__class_weight": "balanced", "model__fit_intercept": true, "model__max_iter": 30000, "model__solver": "newton-cg", "model__tol": 0.001}
nastro_azzurro_100iter_FromBeer1All_tsfel_0.1_0.3	tsfel	0.1	0.3	svc	SVC	False	0.8	0.7466666666666667	0.8	0.7833333333333333	0.7996447996447996	0.7464863903220067	0.7994676131322094	0.7906534954407295	0.8	0.7833333333333333	0.8568888888888888	0.6725925925925926	-0.01666666666666672	{"model__C": 5.036095843320595, "model__class_weight": "balanced", "model__degree": 4, "model__gamma": 0.6758526958388535, "model__kernel": "linear", "model__max_iter": 100000, "model__probability": true, "model__shrinking": false}
nastro_azzurro_100iter_FromBeer1All_tsfel_0.1_0.3	tsfel	0.1	0.3	logistic_regression	LgRg	False	0.8	0.7333333333333333	0.8	0.7722222222222221	0.7996447996447996	0.732905982905983	0.7994676131322094	0.7835648148148148	0.8	0.7722222222222221	0.8706666666666667	0.6911111111111111	-0.0277777777777779	{"model__C": 1.748868970624955, "model__class_weight": "balanced", "model__fit_intercept": true, "model__max_iter": 20000, "model__solver": "saga", "model__tol": 0.0001}
nastro_azzurro_100iter_FromBeer1All_tsfel_0.1_0.5	tsfel	0.1	0.5	logistic_regression	LgRg	False	0.8	0.72	0.8	0.7611111111111111	0.7996447996447996	0.7192012836512747	0.7994676131322094	0.7766875981161696	0.8	0.7611111111111111	0.8773333333333333	0.7	-0.03888888888888897	{"model__C": 1.8504701151472536, "model__class_weight": "balanced", "model__fit_intercept": true, "model__max_iter": 10000, "model__solver": "saga", "model__tol": 0.001}
nastro_azzurro_100iter_FromBeer1All_standard_0.1_0.1	standard	0.1	0.1	naive_bayes	NB	False	0.8	0.7066666666666667	0.8	0.7	0.7996447996447996	0.6975806451612903	0.7994676131322094	0.6962209302325582	0.8	0.7	0.8773333333333333	0.8059259259259259	-0.10000000000000009	{"_fallback": "empty_param_grid"}
nastro_azzurro_100iter_FromBeer1All_standard_0.3_0.1	standard	0.3	0.1	naive_bayes	NB	False	0.8	0.6933333333333334	0.8	0.6888888888888889	0.7996447996447996	0.6852764094143404	0.7994676131322094	0.6839826839826839	0.8	0.6888888888888889	0.8762222222222222	0.8044444444444444	-0.11111111111111116	{"_fallback": "empty_param_grid"}
nastro_azzurro_100iter_FromBeer1All_tsfel_0.3_0.1	tsfel	0.3	0.1	logistic_regression	LgRg	False	0.8	0.64	0.8	0.6666666666666667	0.7996447996447996	0.64	0.7994676131322094	0.6666666666666667	0.8	0.6666666666666667	0.8839999999999999	0.6866666666666666	-0.1333333333333333	{"model__C": 9.58688373950423, "model__class_weight": "balanced", "model__fit_intercept": true, "model__max_iter": 30000, "model__solver": "saga", "model__tol": 0.01}
nastro_azzurro_100iter_FromBeer1All_standard_0.3_0.1	standard	0.3	0.1	decision_tree	DT	False	0.8	0.52	0.8	0.5333333333333333	0.7996447996447996	0.5192307692307692	0.7994676131322094	0.5324675324675324	0.8	0.5333333333333333	0.8	0.5333333333333333	-0.2666666666666667	{"model__splitter": "random", "model__random_state": 42, "model__min_samples_split": 10, "model__min_samples_leaf": 1, "model__max_features": "sqrt", "model__max_depth": null, "model__criterion": "entropy"}
nastro_azzurro_100iter_FromBeer1All_catch22_0.5_0.1	catch22	0.5	0.1	mlp	MLP	False	0.8105263157894737	0.6266666666666667	0.8	0.6888888888888889	0.798728813559322	0.6151026392961876	0.8676470588235294	0.7586206896551724	0.8	0.6888888888888889	0.8773333333333333	0.9222222222222223	-0.11111111111111116	{"model__solver": "adam", "model__n_iter_no_change": 20, "model__momentum": 0.95, "model__max_iter": 10000, "model__learning_rate": "constant", "model__hidden_layer_sizes": [35, 17], "model__early_stopping": true, "model__batch_size": 14, "model__alpha": 0.0001, "model__activation": "tanh"}
nastro_azzurro_100iter_FromBeer1All_catch22_0.1_0.2	catch22	0.1	0.2	voting_5_logistic_regression_rbf_svm_extra_trees_xgboost_classifier_knn	LgRg+RSVM+ExTr+XGB+KNN	True	0.8	0.8666666666666667	0.7977777777777777	0.8888888888888888	0.7985715879924116	0.8660714285714286	0.8009883198562444	0.875	0.7977777777777777	0.8888888888888888	0.9111111111111111	0.9451851851851852	0.09111111111111114	{}
nastro_azzurro_100iter_FromBeer1All_catch22_0.1_0.1	catch22	0.1	0.1	random_forest	RF	False	0.8	0.68	0.7977777777777777	0.7333333333333334	0.7985715879924116	0.6753246753246753	0.8009883198562444	0.7777777777777778	0.7977777777777777	0.7333333333333334	0.8831111111111112	0.8318518518518518	-0.0644444444444443	{"model__random_state": 42, "model__oob_score": false, "model__n_estimators": 100, "model__min_samples_split": 2, "model__min_samples_leaf": 1, "model__max_features": "sqrt", "model__max_depth": "5", "model__criterion": "gini", "model__bootstrap": true}
nastro_azzurro_100iter_FromBeer1All_tsfel_0.3_0.1	tsfel	0.3	0.1	extra_trees	ExTr	False	0.8	0.6266666666666667	0.7977777777777777	0.6833333333333333	0.7985715879924116	0.6184593023255813	0.8009883198562444	0.7326127819548872	0.7977777777777777	0.6833333333333333	0.8991111111111111	0.7540740740740741	-0.11444444444444435	{"model__n_estimators": 100, "model__min_samples_split": 10, "model__min_samples_leaf": 2, "model__max_features": "sqrt", "model__max_depth": "5", "model__criterion": "gini", "model__bootstrap": false}
nastro_azzurro_100iter_FromBeer1All_catch22_0.1_0.2	catch22	0.1	0.2	xgboost_classifier	XGB	False	0.8	0.5866666666666667	0.7977777777777777	0.6555555555555556	0.7985715879924116	0.56695846526355	0.8009883198562444	0.7459016393442623	0.7977777777777777	0.6555555555555556	0.8291111111111111	0.8711111111111111	-0.14222222222222214	{"model__gamma": 0.918956602270448, "model__learning_rate": 0.2827299983110716, "model__max_depth": "2", "model__n_estimators": 100, "model__reg_alpha": 0.9743065951928703, "model__reg_lambda": 0.764813828629522}
nastro_azzurro_100iter_FromBeer1All_catch22_0.1_0.1	catch22	0.1	0.1	xgboost_classifier	XGB	False	0.8	0.5733333333333334	0.7977777777777777	0.6444444444444444	0.7985715879924116	0.5502248875562219	0.8009883198562444	0.7419354838709677	0.7977777777777777	0.6444444444444444	0.8115555555555556	0.66	-0.15333333333333332	{"model__gamma": 0.09955705856448971, "model__learning_rate": 0.011007562871762468, "model__max_depth": "2", "model__n_estimators": 100, "model__reg_alpha": 0.3987847039681628, "model__reg_lambda": 0.08736557793929689}
nastro_azzurro_100iter_FromBeer1All_catch22_0.5_0.1	catch22	0.5	0.1	gradient_boosting	GB	False	0.8	0.5866666666666667	0.7944444444444445	0.6555555555555556	0.7955600860799638	0.56695846526355	0.8119114877589454	0.7459016393442623	0.7944444444444445	0.6555555555555556	0.8337777777777777	0.8955555555555555	-0.13888888888888895	{"model__learning_rate": 0.013112426537611568, "model__max_depth": "3", "model__min_samples_leaf": 1, "model__min_samples_split": 10, "model__n_estimators": 100, "model__subsample": 0.5}
nastro_azzurro_100iter_FromBeer1All_tsfel_0.1_0.3	tsfel	0.1	0.3	qda	QDA	False	0.7894736842105263	0.48	0.7944444444444444	0.4222222222222222	0.788888888888889	0.3957859946292088	0.8011363636363636	0.3935091277890467	0.7944444444444444	0.4222222222222222	0.7944444444444444	0.4222222222222222	-0.3722222222222222	{"_fallback": "empty_param_grid"}
nastro_azzurro_100iter_FromBeer1All_standard_0.3_0.1	standard	0.3	0.1	svc	SVC	False	0.7894736842105263	0.6533333333333333	0.7911111111111111	0.6611111111111111	0.7894503546099291	0.6502869440459111	0.7905944986690328	0.6546941678520626	0.7911111111111111	0.6611111111111111	0.8804444444444444	0.7807407407407408	-0.13	{"model__C": 1.4464557009270018, "model__class_weight": "balanced", "model__degree": 2, "model__gamma": 0.4435469225712616, "model__kernel": "linear", "model__max_iter": 50000, "model__probability": true, "model__shrinking": true}
nastro_azzurro_100iter_FromBeer1All_catch22_0.1_0.2	catch22	0.1	0.2	voting_2_logistic_regression_rbf_svm	LgRg+RSVM	True	0.7894736842105263	0.8533333333333334	0.79	0.8666666666666667	0.7892635314995564	0.8516453875202301	0.7892287234042553	0.8520625889046942	0.79	0.8666666666666667	0.9222222222222223	0.9237037037037037	0.07666666666666666	{}
nastro_azzurro_100iter_FromBeer1All_standard_0.9_0.2	standard	0.9	0.2	naive_bayes	NB	False	0.7894736842105263	0.7066666666666667	0.79	0.7	0.7892635314995564	0.6975806451612903	0.7892287234042553	0.6962209302325582	0.79	0.7	0.8604444444444443	0.8037037037037037	-0.09000000000000008	{"_fallback": "empty_param_grid"}
nastro_azzurro_100iter_FromBeer1All_tsfresh_0.9_0.6	tsfresh	0.9	0.6	adaboost	Ada	False	0.8	0.7733333333333333	0.79	0.8111111111111111	0.7886664325020489	0.773172033446006	0.8478144989339019	0.8191489361702128	0.79	0.8111111111111111	0.8402222222222222	0.8844444444444444	0.02111111111111108	{"model__learning_rate": 0.10987813226392927, "model__n_estimators": "100"}
nastro_azzurro_100iter_FromBeer1All_tsfresh_0.9_0.7	tsfresh	0.9	0.7	adaboost	Ada	False	0.8	0.7733333333333333	0.79	0.8111111111111111	0.7886664325020489	0.773172033446006	0.8478144989339019	0.8191489361702128	0.79	0.8111111111111111	0.8402222222222222	0.8844444444444444	0.02111111111111108	{"model__learning_rate": 0.10965835898948101, "model__n_estimators": "100"}
nastro_azzurro_100iter_FromBeer1All_tsfresh_0.9_0.8	tsfresh	0.9	0.8	adaboost	Ada	False	0.8	0.7733333333333333	0.79	0.8111111111111111	0.7886664325020489	0.773172033446006	0.8478144989339019	0.8191489361702128	0.79	0.8111111111111111	0.8402222222222222	0.8844444444444444	0.02111111111111108	{"model__learning_rate": 0.1083328712321263, "model__n_estimators": "100"}
nastro_azzurro_100iter_FromBeer1All_catch22_0.5_0.1	catch22	0.5	0.1	qda	QDA	False	0.8	0.68	0.79	0.7333333333333334	0.7886664325020489	0.6753246753246753	0.8478144989339019	0.7777777777777778	0.79	0.7333333333333334	0.8173333333333332	0.7888888888888889	-0.05666666666666664	{"_fallback": "empty_param_grid"}
nastro_azzurro_100iter_FromBeer1All_catch22_0.5_0.1	catch22	0.5	0.1	extra_trees	ExTr	False	0.8	0.5733333333333334	0.79	0.6444444444444444	0.7886664325020489	0.5502248875562219	0.8478144989339019	0.7419354838709677	0.79	0.6444444444444444	0.9124444444444444	0.9518518518518518	-0.14555555555555566	{"model__n_estimators": 100, "model__min_samples_split": 2, "model__min_samples_leaf": 4, "model__max_features": "sqrt", "model__max_depth": "5", "model__criterion": "gini", "model__bootstrap": false}
nastro_azzurro_100iter_FromBeer1All_catch22_0.1_0.2	catch22	0.1	0.2	naive_bayes	NB	False	0.7894736842105263	0.8133333333333334	0.788888888888889	0.8055555555555556	0.788888888888889	0.8055555555555556	0.788888888888889	0.8055555555555556	0.788888888888889	0.8055555555555556	0.9124444444444444	0.9155555555555556	0.016666666666666607	{"_fallback": "empty_param_grid"}
nastro_azzurro_100iter_FromBeer1All_tsfel_0.1_0.3	tsfel	0.1	0.3	naive_bayes	NB	False	0.7894736842105263	0.6933333333333334	0.788888888888889	0.6888888888888889	0.788888888888889	0.6852764094143404	0.788888888888889	0.6839826839826839	0.788888888888889	0.6888888888888889	0.8622222222222222	0.8051851851851852	-0.10000000000000009	{"_fallback": "empty_param_grid"}
nastro_azzurro_100iter_FromBeer1All_tsfel_0.1_0.3	tsfel	0.1	0.3	mlp	MLP	False	0.7894736842105263	0.6266666666666667	0.788888888888889	0.6722222222222223	0.788888888888889	0.6233859397417504	0.788888888888889	0.6943979933110368	0.788888888888889	0.6722222222222223	0.876	0.7977777777777778	-0.1166666666666667	{"model__solver": "sgd", "model__n_iter_no_change": 20, "model__momentum": 0.99, "model__max_iter": 10000, "model__learning_rate": "constant", "model__hidden_layer_sizes": [181], "model__early_stopping": true, "model__batch_size": 14, "model__alpha": 0.0001, "model__activation": "tanh"}
nastro_azzurro_100iter_FromBeer1All_tsfel_0.1_0.5	tsfel	0.1	0.5	mlp	MLP	False	0.7894736842105263	0.6266666666666667	0.788888888888889	0.6611111111111111	0.788888888888889	0.6260683760683761	0.788888888888889	0.6678240740740741	0.788888888888889	0.6611111111111111	0.8764444444444444	0.705925925925926	-0.12777777777777788	{"model__solver": "sgd", "model__n_iter_no_change": 20, "model__momentum": 0.99, "model__max_iter": 10000, "model__learning_rate": "constant", "model__hidden_layer_sizes": [130, 65], "model__early_stopping": true, "model__batch_size": 14, "model__alpha": 0.0001, "model__activation": "tanh"}
nastro_azzurro_100iter_FromBeer1All_catch22_0.5_0.1	catch22	0.5	0.1	voting_5_naive_bayes_logistic_regression_mlp_gradient_boosting_extra_trees	NB+LgRg+MLP+GB+ExTr	True	0.8	0.8133333333333334	0.7888888888888889	0.8444444444444444	0.7863652503254823	0.8133001422475107	0.8623188405797102	0.8409090909090908	0.7888888888888889	0.8444444444444444	0.9906666666666667	0.9874074074074074	0.05555555555555558	{}
nastro_azzurro_100iter_FromBeer1All_standard_0.1_0.1	standard	0.1	0.1	extra_trees	ExTr	False	0.8	0.5733333333333334	0.7888888888888889	0.6444444444444444	0.7863652503254823	0.5502248875562219	0.8623188405797102	0.7419354838709677	0.7888888888888889	0.6444444444444444	0.8782222222222222	0.7407407407407407	-0.1444444444444445	{"model__n_estimators": 100, "model__min_samples_split": 2, "model__min_samples_leaf": 2, "model__max_features": "log2", "model__max_depth": "5", "model__criterion": "entropy", "model__bootstrap": false}
nastro_azzurro_100iter_FromBeer1All_standard_0.9_0.2	standard	0.9	0.2	adaboost	Ada	False	0.8	0.5466666666666666	0.7888888888888889	0.6111111111111112	0.7863652503254823	0.5277777777777778	0.8623188405797102	0.6666666666666667	0.7888888888888889	0.6111111111111112	0.8208888888888889	0.672962962962963	-0.1777777777777777	{"model__learning_rate": 0.01957227689677328, "model__n_estimators": "50"}
nastro_azzurro_100iter_FromBeer1All_tsfel_0.1_0.5	tsfel	0.1	0.5	kmeans_logreg	KMLR	False	0.7894736842105263	0.7333333333333333	0.7877777777777777	0.7555555555555555	0.7883244206773619	0.732905982905983	0.7895796064400715	0.748917748917749	0.7877777777777777	0.7555555555555555	0.8648888888888888	0.7933333333333333	-0.03222222222222215	{"model__kmeans__n_clusters": 2, "model__logreg__C": 7.36039608217897, "model__logreg__class_weight": "balanced", "model__logreg__max_iter": 10000, "model__logreg__penalty": "l1", "model__logreg__solver": "saga"}
nastro_azzurro_100iter_FromBeer1All_catch22_0.1_0.2	catch22	0.1	0.2	gradient_boosting	GB	False	0.7894736842105263	0.68	0.7877777777777777	0.7166666666666667	0.7883244206773619	0.6794871794871795	0.7895796064400715	0.7256944444444444	0.7877777777777777	0.7166666666666667	0.8382222222222222	0.8222222222222222	-0.07111111111111101	{"model__learning_rate": 0.015083359303900225, "model__max_depth": "3", "model__min_samples_leaf": 2, "model__min_samples_split": 5, "model__n_estimators": 100, "model__subsample": 0.5}
nastro_azzurro_100iter_FromBeer1All_catch22_0.5_0.1	catch22	0.5	0.1	svc	SVC	False	0.7894736842105263	0.6	0.7877777777777777	0.6277777777777778	0.7883244206773619	0.5999288762446657	0.7895796064400715	0.6293103448275862	0.7877777777777777	0.6277777777777778	0.7684444444444445	0.6896296296296296	-0.15999999999999992	{"model__C": 0.11427201953454472, "model__class_weight": "balanced", "model__degree": 2, "model__gamma": 0.8660818340213092, "model__kernel": "sigmoid", "model__max_iter": 50000, "model__probability": true, "model__shrinking": true}
nastro_azzurro_100iter_FromBeer1All_catch22_0.1_0.2	catch22	0.1	0.2	knn	KNN	False	0.7894736842105263	0.56	0.78	0.6277777777777778	0.7786579683131407	0.5390203017321661	0.829153605015674	0.7019906323185012	0.78	0.6277777777777778	0.8564444444444445	0.7496296296296296	-0.15222222222222226	{"model__weights": "distance", "model__p": 2, "model__n_neighbors": "20", "model__n_jobs": -1, "model__metric": "chebyshev", "model__leaf_size": "210", "model__algorithm": "auto"}
nastro_azzurro_100iter_FromBeer1All_catch22_0.1_0.1	catch22	0.1	0.1	poly_svm	PSVM	False	0.7789473684210526	0.7866666666666666	0.778888888888889	0.788888888888889	0.7785547785547786	0.7819767441860466	0.7783939662821651	0.7797704447632712	0.778888888888889	0.788888888888889	0.8706666666666667	0.8718518518518519	0.010000000000000009	{"model__C": 4.81198472992597, "model__class_weight": "balanced", "model__coef0": 0.0, "model__degree": 2, "model__gamma": 0.5700909389767543, "model__max_iter": 50000, "model__probability": true, "model__shrinking": true}
nastro_azzurro_100iter_FromBeer1All_catch22_0.5_0.1	catch22	0.5	0.1	decision_tree	DT	False	0.7789473684210526	0.6933333333333334	0.778888888888889	0.7333333333333334	0.7785547785547786	0.69245854876092	0.7783939662821651	0.7472527472527473	0.778888888888889	0.7333333333333334	0.7511111111111111	0.7792592592592593	-0.04555555555555557	{"model__splitter": "best", "model__random_state": 42, "model__min_samples_split": 10, "model__min_samples_leaf": 4, "model__max_features": "log2", "model__max_depth": 5, "model__criterion": "gini"}
nastro_azzurro_100iter_FromBeer1All_catch22_0.1_0.1	catch22	0.1	0.1	gradient_boosting	GB	False	0.7789473684210526	0.6266666666666667	0.778888888888889	0.65	0.7785547785547786	0.6266002844950214	0.7783939662821651	0.6484604105571847	0.778888888888889	0.65	0.8408888888888888	0.7970370370370371	-0.12888888888888894	{"model__learning_rate": 0.018123124622607293, "model__max_depth": "3", "model__min_samples_leaf": 1, "model__min_samples_split": 10, "model__n_estimators": 100, "model__subsample": 0.5}
nastro_azzurro_100iter_FromBeer1All_catch22_0.5_0.1	catch22	0.5	0.1	random_forest	RF	False	0.7789473684210526	0.6266666666666667	0.7777777777777778	0.6888888888888889	0.7780620758705084	0.6151026392961876	0.7785204991087344	0.7586206896551724	0.7777777777777778	0.6888888888888889	0.8728888888888888	0.9540740740740741	-0.0888888888888889	{"model__random_state": 42, "model__oob_score": false, "model__n_estimators": 100, "model__min_samples_split": 10, "model__min_samples_leaf": 4, "model__max_features": "sqrt", "model__max_depth": "10", "model__criterion": "gini", "model__bootstrap": true}
nastro_azzurro_100iter_FromBeer1All_standard_0.9_0.2	standard	0.9	0.2	random_forest	RF	False	0.7789473684210526	0.5066666666666667	0.7777777777777778	0.55	0.7780620758705084	0.5009890307498651	0.7785204991087344	0.5578902229845626	0.7777777777777778	0.55	0.8613333333333334	0.6237037037037036	-0.22777777777777775	{"model__random_state": 42, "model__oob_score": false, "model__n_estimators": 100, "model__min_samples_split": 2, "model__min_samples_leaf": 2, "model__max_features": "sqrt", "model__max_depth": "5", "model__criterion": "entropy", "model__bootstrap": true}
nastro_azzurro_100iter_FromBeer1All_catch22_0.1_0.1	catch22	0.1	0.1	kmeans_logreg	KMLR	False	0.7894736842105263	0.7066666666666667	0.7777777777777778	0.7555555555555555	0.7738095238095238	0.7040889526542324	0.8571428571428572	0.7884615384615384	0.7777777777777778	0.7555555555555555	0.9462222222222222	0.8814814814814814	-0.022222222222222254	{"model__kmeans__n_clusters": 3, "model__logreg__C": 5.129381868858672, "model__logreg__class_weight": "balanced", "model__logreg__max_iter": 10000, "model__logreg__penalty": "l1", "model__logreg__solver": "saga"}
nastro_azzurro_100iter_FromBeer1All_standard_0.9_0.2	standard	0.9	0.2	kmeans_logreg	KMLR	False	0.7894736842105263	0.6933333333333334	0.7777777777777778	0.7444444444444445	0.7738095238095238	0.689803992087754	0.8571428571428572	0.7830188679245282	0.7777777777777778	0.7444444444444445	0.9506666666666667	0.8614814814814815	-0.033333333333333326	{"model__kmeans__n_clusters": 3, "model__logreg__C": 8.303445055798155, "model__logreg__class_weight": "balanced", "model__logreg__max_iter": 10000, "model__logreg__penalty": "l1", "model__logreg__solver": "saga"}
nastro_azzurro_100iter_FromBeer1All_catch22_0.1_0.2	catch22	0.1	0.2	kmeans_logreg	KMLR	False	0.7894736842105263	0.6666666666666666	0.7777777777777778	0.7222222222222222	0.7738095238095238	0.660633484162896	0.8571428571428572	0.7727272727272727	0.7777777777777778	0.7222222222222222	0.9688888888888889	0.9488888888888889	-0.05555555555555558	{"model__kmeans__n_clusters": 3, "model__logreg__C": 3.6191350157961755, "model__logreg__class_weight": "balanced", "model__logreg__max_iter": 10000, "model__logreg__penalty": "l1", "model__logreg__solver": "saga"}
nastro_azzurro_100iter_FromBeer1All_standard_0.1_0.1	standard	0.1	0.1	kmeans_logreg	KMLR	False	0.7894736842105263	0.6666666666666666	0.7777777777777778	0.7222222222222222	0.7738095238095238	0.660633484162896	0.8571428571428572	0.7727272727272727	0.7777777777777778	0.7222222222222222	0.859111111111111	0.865925925925926	-0.05555555555555558	{"model__kmeans__n_clusters": 3, "model__logreg__C": 10.03723706394852, "model__logreg__class_weight": "balanced", "model__logreg__max_iter": 10000, "model__logreg__penalty": "l2", "model__logreg__solver": "lbfgs"}
nastro_azzurro_100iter_FromBeer1All_catch22_0.5_0.1	catch22	0.5	0.1	kmeans_logreg	KMLR	False	0.7894736842105263	0.6533333333333333	0.7777777777777778	0.7111111111111111	0.7738095238095238	0.6457122093023255	0.8571428571428572	0.7678571428571428	0.7777777777777778	0.7111111111111111	0.9151111111111111	0.9340740740740741	-0.06666666666666665	{"model__kmeans__n_clusters": 3, "model__logreg__C": 6.058650161905363, "model__logreg__class_weight": "balanced", "model__logreg__max_iter": 10000, "model__logreg__penalty": "l1", "model__logreg__solver": "saga"}
nastro_azzurro_100iter_FromBeer1All_tsfel_0.3_0.1	tsfel	0.3	0.1	kmeans_logreg	KMLR	False	0.7894736842105263	0.6533333333333333	0.7777777777777778	0.7111111111111111	0.7738095238095238	0.6457122093023255	0.8571428571428572	0.7678571428571428	0.7777777777777778	0.7111111111111111	0.9915555555555556	0.8911111111111111	-0.06666666666666665	{"model__kmeans__n_clusters": 2, "model__logreg__C": 4.623636960322913, "model__logreg__class_weight": "balanced", "model__logreg__max_iter": 10000, "model__logreg__penalty": "l2", "model__logreg__solver": "saga"}
nastro_azzurro_100iter_FromBeer1All_standard_0.3_0.1	standard	0.3	0.1	extra_trees	ExTr	False	0.7894736842105263	0.6	0.7777777777777778	0.6666666666666666	0.7738095238095238	0.5833333333333333	0.8571428571428572	0.75	0.7777777777777778	0.6666666666666666	0.8568888888888889	0.7333333333333333	-0.11111111111111116	{"model__n_estimators": 100, "model__min_samples_split": 2, "model__min_samples_leaf": 4, "model__max_features": "log2", "model__max_depth": "5", "model__criterion": "gini", "model__bootstrap": false}
nastro_azzurro_100iter_FromBeer1All_standard_0.9_0.2	standard	0.9	0.2	extra_trees	ExTr	False	0.7894736842105263	0.5733333333333334	0.7777777777777778	0.6444444444444444	0.7738095238095238	0.5502248875562219	0.8571428571428572	0.7419354838709677	0.7777777777777778	0.6444444444444444	0.8662222222222222	0.6496296296296297	-0.13333333333333341	{"model__n_estimators": 100, "model__min_samples_split": 10, "model__min_samples_leaf": 4, "model__max_features": "log2", "model__max_depth": "5", "model__criterion": "entropy", "model__bootstrap": false}
nastro_azzurro_100iter_FromBeer1All_catch22_0.5_0.1	catch22	0.5	0.1	xgboost_classifier	XGB	False	0.7894736842105263	0.56	0.7777777777777778	0.6333333333333333	0.7738095238095238	0.5331069609507639	0.8571428571428572	0.7380952380952381	0.7777777777777778	0.6333333333333333	0.8246666666666667	0.8362962962962963	-0.1444444444444445	{"model__gamma": 0.9230484611722086, "model__learning_rate": 0.01023765837501959, "model__max_depth": "2", "model__n_estimators": 100, "model__reg_alpha": 0.951656834857188, "model__reg_lambda": 0.4939634598867051}
nastro_azzurro_100iter_FromBeer1All_catch22_0.1_0.2	catch22	0.1	0.2	decision_tree	DT	False	0.7894736842105263	0.5466666666666666	0.7777777777777778	0.6166666666666667	0.7738095238095238	0.5221139430284858	0.8571428571428572	0.6954094292803971	0.7777777777777778	0.6166666666666667	0.8148888888888888	0.5444444444444445	-0.1611111111111111	{"model__splitter": "random", "model__random_state": 42, "model__min_samples_split": 10, "model__min_samples_leaf": 4, "model__max_features": "sqrt", "model__max_depth": 5, "model__criterion": "entropy"}
nastro_azzurro_100iter_FromBeer1All_catch22_0.1_0.2	catch22	0.1	0.2	random_forest	RF	False	0.7789473684210526	0.6666666666666666	0.7766666666666666	0.7222222222222222	0.7773685972547706	0.660633484162896	0.7796495956873315	0.7727272727272727	0.7766666666666666	0.7222222222222222	0.8764444444444445	0.9362962962962964	-0.054444444444444406	{"model__random_state": 42, "model__oob_score": false, "model__n_estimators": 100, "model__min_samples_split": 10, "model__min_samples_leaf": 2, "model__max_features": "log2", "model__max_depth": "10", "model__criterion": "gini", "model__bootstrap": true}
nastro_azzurro_100iter_FromBeer1All_tsfel_0.1_0.5	tsfel	0.1	0.5	qda	QDA	False	0.7684210526315789	0.5733333333333334	0.7733333333333334	0.5	0.7677777777777778	0.4545454545454546	0.7795454545454545	0.5	0.7733333333333334	0.5	0.7733333333333334	0.5	-0.27333333333333343	{"_fallback": "empty_param_grid"}
nastro_azzurro_100iter_FromBeer1All_tsfel_0.1_0.3	tsfel	0.1	0.3	kmeans_logreg	KMLR	False	0.7684210526315789	0.8	0.7677777777777778	0.8333333333333333	0.7677777777777778	0.8	0.7677777777777778	0.8333333333333333	0.7677777777777778	0.8333333333333333	0.8675555555555555	0.8118518518518519	0.06555555555555548	{"model__kmeans__n_clusters": 2, "model__logreg__C": 9.83369248568932, "model__logreg__class_weight": "balanced", "model__logreg__max_iter": 10000, "model__logreg__penalty": "l1", "model__logreg__solver": "saga"}
nastro_azzurro_100iter_FromBeer1All_standard_0.3_0.1	standard	0.3	0.1	mlp	MLP	False	0.7789473684210526	0.56	0.7677777777777778	0.6277777777777778	0.7638773819386909	0.5390203017321661	0.8358416945373468	0.7019906323185012	0.7677777777777778	0.6277777777777778	0.8835555555555555	0.8348148148148148	-0.14	{"model__solver": "adam", "model__n_iter_no_change": 10, "model__momentum": 0.99, "model__max_iter": 10000, "model__learning_rate": "adaptive", "model__hidden_layer_sizes": [144], "model__early_stopping": true, "model__batch_size": 14, "model__alpha": 0.0001, "model__activation": "tanh"}
nastro_azzurro_100iter_FromBeer1All_tsfresh_0.9_0.6	tsfresh	0.9	0.6	naive_bayes	NB	False	0.7684210526315789	0.6933333333333334	0.7666666666666666	0.6888888888888889	0.767156862745098	0.6852764094143404	0.7683363148479427	0.6839826839826839	0.7666666666666666	0.6888888888888889	0.7791111111111111	0.8155555555555555	-0.07777777777777772	{"_fallback": "empty_param_grid"}
nastro_azzurro_100iter_FromBeer1All_tsfresh_0.9_0.7	tsfresh	0.9	0.7	naive_bayes	NB	False	0.7684210526315789	0.6933333333333334	0.7666666666666666	0.6888888888888889	0.767156862745098	0.6852764094143404	0.7683363148479427	0.6839826839826839	0.7666666666666666	0.6888888888888889	0.7791111111111111	0.8155555555555555	-0.07777777777777772	{"_fallback": "empty_param_grid"}
nastro_azzurro_100iter_FromBeer1All_tsfresh_0.9_0.8	tsfresh	0.9	0.8	naive_bayes	NB	False	0.7684210526315789	0.6933333333333334	0.7666666666666666	0.6888888888888889	0.767156862745098	0.6852764094143404	0.7683363148479427	0.6839826839826839	0.7666666666666666	0.6888888888888889	0.7791111111111111	0.8155555555555555	-0.07777777777777772	{"_fallback": "empty_param_grid"}
nastro_azzurro_100iter_FromBeer1All_tsfresh_0.9_0.7	tsfresh	0.9	0.7	svc	SVC	False	0.7789473684210526	0.7466666666666667	0.7666666666666666	0.7888888888888889	0.7610492274523895	0.7459440185416295	0.852112676056338	0.8061224489795918	0.7666666666666666	0.7888888888888889	0.9048888888888889	0.9874074074074075	0.022222222222222254	{"model__C": 1.1097111577753738, "model__class_weight": "balanced", "model__degree": 3, "model__gamma": 0.8399109553323434, "model__kernel": "linear", "model__max_iter": 100000, "model__probability": true, "model__shrinking": true}
nastro_azzurro_100iter_FromBeer1All_standard_0.9_0.2	standard	0.9	0.2	svc	SVC	False	0.7789473684210526	0.64	0.7666666666666666	0.7	0.7610492274523895	0.6305418719211823	0.852112676056338	0.763157894736842	0.7666666666666666	0.7	0.9075555555555556	0.854074074074074	-0.06666666666666665	{"model__C": 0.2605680842979651, "model__class_weight": "balanced", "model__degree": 4, "model__gamma": 0.03440230299249255, "model__kernel": "sigmoid", "model__max_iter": 100000, "model__probability": true, "model__shrinking": true}
nastro_azzurro_100iter_FromBeer1All_standard_0.3_0.1	standard	0.3	0.1	rbf_svm	RSVM	False	0.7789473684210526	0.5733333333333334	0.7666666666666666	0.6444444444444444	0.7610492274523895	0.5502248875562219	0.852112676056338	0.7419354838709677	0.7666666666666666	0.6444444444444444	0.8266666666666667	0.8133333333333332	-0.12222222222222223	{"model__C": 5.341704439841092, "model__class_weight": "balanced", "model__gamma": 0.00040516019108782775, "model__max_iter": 80000, "model__probability": true, "model__shrinking": true}
nastro_azzurro_100iter_FromBeer1All_tsfel_0.1_0.5	tsfel	0.1	0.5	rbf_svm	RSVM	False	0.7789473684210526	0.5733333333333334	0.7666666666666666	0.6444444444444444	0.7610492274523895	0.5502248875562219	0.852112676056338	0.7419354838709677	0.7666666666666666	0.6444444444444444	0.9	0.7518518518518518	-0.12222222222222223	{"model__C": 4.023113122798769, "model__class_weight": "balanced", "model__gamma": 0.0001858399607413963, "model__max_iter": 80000, "model__probability": true, "model__shrinking": true}
nastro_azzurro_100iter_FromBeer1All_catch22_0.1_0.1	catch22	0.1	0.1	adaboost	Ada	False	0.7789473684210526	0.56	0.7666666666666666	0.6333333333333333	0.7610492274523895	0.5331069609507639	0.852112676056338	0.7380952380952381	0.7666666666666666	0.6333333333333333	0.8746666666666667	0.9503703703703703	-0.1333333333333333	{"model__learning_rate": 0.027675971127086557, "model__n_estimators": "100"}
nastro_azzurro_100iter_FromBeer1All_catch22_0.1_0.2	catch22	0.1	0.2	adaboost	Ada	False	0.7789473684210526	0.56	0.7666666666666666	0.6333333333333333	0.7610492274523895	0.5331069609507639	0.852112676056338	0.7380952380952381	0.7666666666666666	0.6333333333333333	0.8728888888888889	0.9503703703703703	-0.1333333333333333	{"model__learning_rate": 0.0634604853110889, "model__n_estimators": "50"}
nastro_azzurro_100iter_FromBeer1All_tsfel_0.3_0.1	tsfel	0.3	0.1	rbf_svm	RSVM	False	0.7789473684210526	0.56	0.7666666666666666	0.6333333333333333	0.7610492274523895	0.5331069609507639	0.852112676056338	0.7380952380952381	0.7666666666666666	0.6333333333333333	0.9071111111111111	0.7444444444444444	-0.1333333333333333	{"model__C": 5.742186933669776, "model__class_weight": "balanced", "model__gamma": 8.852683372262415e-05, "model__max_iter": 80000, "model__probability": true, "model__shrinking": false}
nastro_azzurro_100iter_FromBeer1All_standard_0.9_0.2	standard	0.9	0.2	decision_tree	DT	False	0.7684210526315789	0.6133333333333333	0.7655555555555555	0.6277777777777778	0.7663237924865831	0.6122303440898555	0.769873532068654	0.6237446197991392	0.7655555555555555	0.6277777777777778	0.7622222222222221	0.5774074074074074	-0.13777777777777778	{"model__splitter": "random", "model__random_state": 42, "model__min_samples_split": 5, "model__min_samples_leaf": 4, "model__max_features": "sqrt", "model__max_depth": null, "model__criterion": "entropy"}
nastro_azzurro_100iter_FromBeer1All_standard_0.1_0.1	standard	0.1	0.1	LineadDiscr_SVC	LSVC	False	0.7578947368421053	0.4666666666666667	0.7622222222222222	0.48333333333333334	0.7574647574647575	0.4665718349928876	0.7664859981933152	0.4835043988269795	0.7622222222222222	0.48333333333333334	0.6240000000000001	0.437037037037037	-0.2788888888888889	{"model__lda__n_components": 1, "model__svc__C": 4.10669267732621, "model__svc__class_weight": "balanced", "model__svc__degree": 2, "model__svc__gamma": 0.6900298753870101, "model__svc__kernel": "linear", "model__svc__max_iter": 50000, "model__svc__probability": true}
nastro_azzurro_100iter_FromBeer1All_standard_0.3_0.1	standard	0.3	0.1	kmeans_logreg	KMLR	False	0.7684210526315789	0.7066666666666667	0.7577777777777778	0.7555555555555555	0.7540018832391714	0.7040889526542324	0.8159041394335512	0.7884615384615384	0.7577777777777778	0.7555555555555555	0.9582222222222221	0.9296296296296296	-0.0022222222222222365	{"model__kmeans__n_clusters": 3, "model__logreg__C": 4.27137149072469, "model__logreg__class_weight": "balanced", "model__logreg__max_iter": 10000, "model__logreg__penalty": "l1", "model__logreg__solver": "saga"}
nastro_azzurro_100iter_FromBeer1All_tsfresh_0.9_0.6	tsfresh	0.9	0.6	kmeans_logreg	KMLR	False	0.7578947368421053	0.6933333333333334	0.7566666666666666	0.6888888888888889	0.7569251307153188	0.6852764094143404	0.7573529411764706	0.6839826839826839	0.7566666666666666	0.6888888888888889	0.7582222222222222	0.8392592592592593	-0.06777777777777771	{"model__kmeans__n_clusters": 3, "model__logreg__C": 9.028973971879298, "model__logreg__class_weight": "balanced", "model__logreg__max_iter": 10000, "model__logreg__penalty": "l1", "model__logreg__solver": "saga"}
nastro_azzurro_100iter_FromBeer1All_tsfresh_0.9_0.7	tsfresh	0.9	0.7	kmeans_logreg	KMLR	False	0.7578947368421053	0.68	0.7566666666666666	0.6777777777777778	0.7569251307153188	0.6729651162790697	0.7573529411764706	0.6721664275466284	0.7566666666666666	0.6777777777777778	0.7542222222222221	0.8348148148148148	-0.07888888888888879	{"model__kmeans__n_clusters": 3, "model__logreg__C": 9.54380563227584, "model__logreg__class_weight": "balanced", "model__logreg__max_iter": 10000, "model__logreg__penalty": "l2", "model__logreg__solver": "lbfgs"}
nastro_azzurro_100iter_FromBeer1All_tsfresh_0.9_0.8	tsfresh	0.9	0.8	kmeans_logreg	KMLR	False	0.7578947368421053	0.68	0.7566666666666666	0.6777777777777778	0.7569251307153188	0.6729651162790697	0.7573529411764706	0.6721664275466284	0.7566666666666666	0.6777777777777778	0.74	0.7651851851851852	-0.07888888888888879	{"model__kmeans__n_clusters": 3, "model__logreg__C": 8.109234065375043, "model__logreg__class_weight": "balanced", "model__logreg__max_iter": 10000, "model__logreg__penalty": "l2", "model__logreg__solver": "lbfgs"}
nastro_azzurro_100iter_FromBeer1All_standard_0.1_0.1	standard	0.1	0.1	mlp	MLP	False	0.7684210526315789	0.5333333333333333	0.7566666666666666	0.6	0.7511904761904762	0.5110821382007823	0.83	0.65807962529274	0.7566666666666666	0.6	0.7506666666666666	0.6251851851851853	-0.15666666666666662	{"model__solver": "sgd", "model__n_iter_no_change": 10, "model__momentum": 0.9, "model__max_iter": 10000, "model__learning_rate": "constant", "model__hidden_layer_sizes": [85, 42], "model__early_stopping": true, "model__batch_size": 14, "model__alpha": 0.0001, "model__activation": "tanh"}
nastro_azzurro_100iter_FromBeer1All_tsfresh_0.9_0.6	tsfresh	0.9	0.6	mlp	MLP	False	0.7684210526315789	0.6533333333333333	0.7555555555555555	0.7111111111111111	0.7480713596914176	0.6457122093023255	0.8472222222222222	0.7678571428571428	0.7555555555555555	0.7111111111111111	0.8902222222222222	0.98	-0.0444444444444444	{"model__solver": "sgd", "model__n_iter_no_change": 20, "model__momentum": 0.99, "model__max_iter": 10000, "model__learning_rate": "adaptive", "model__hidden_layer_sizes": [12], "model__early_stopping": true, "model__batch_size": 14, "model__alpha": 0.0001, "model__activation": "relu"}
nastro_azzurro_100iter_FromBeer1All_tsfresh_0.9_0.8	tsfresh	0.9	0.8	mlp	MLP	False	0.7684210526315789	0.6533333333333333	0.7555555555555555	0.7111111111111111	0.7480713596914176	0.6457122093023255	0.8472222222222222	0.7678571428571428	0.7555555555555555	0.7111111111111111	0.8902222222222222	0.98	-0.0444444444444444	{"model__solver": "sgd", "model__n_iter_no_change": 20, "model__momentum": 0.99, "model__max_iter": 10000, "model__learning_rate": "adaptive", "model__hidden_layer_sizes": [12], "model__early_stopping": true, "model__batch_size": 14, "model__alpha": 0.0001, "model__activation": "relu"}
nastro_azzurro_100iter_FromBeer1All_tsfel_0.1_0.5	tsfel	0.1	0.5	knn	KNN	False	0.7684210526315789	0.5866666666666667	0.7555555555555555	0.6555555555555556	0.7480713596914176	0.56695846526355	0.8472222222222222	0.7459016393442623	0.7555555555555555	0.6555555555555556	0.8462222222222222	0.7274074074074074	-0.09999999999999998	{"model__weights": "uniform", "model__p": 1, "model__n_neighbors": "25", "model__n_jobs": -1, "model__metric": "minkowski", "model__leaf_size": "60", "model__algorithm": "kd_tree"}
nastro_azzurro_100iter_FromBeer1All_tsfel_0.3_0.1	tsfel	0.3	0.1	knn	KNN	False	0.7684210526315789	0.5866666666666667	0.7555555555555555	0.6555555555555556	0.7480713596914176	0.56695846526355	0.8472222222222222	0.7459016393442623	0.7555555555555555	0.6555555555555556	0.8655555555555556	0.6722222222222223	-0.09999999999999998	{"model__weights": "uniform", "model__p": 1, "model__n_neighbors": "19", "model__n_jobs": -1, "model__metric": "minkowski", "model__leaf_size": "40", "model__algorithm": "ball_tree"}
nastro_azzurro_100iter_FromBeer1All_tsfel_0.1_0.3	tsfel	0.1	0.3	knn	KNN	False	0.7684210526315789	0.5733333333333334	0.7555555555555555	0.6444444444444444	0.7480713596914176	0.5502248875562219	0.8472222222222222	0.7419354838709677	0.7555555555555555	0.6444444444444444	0.8586666666666667	0.6859259259259259	-0.11111111111111116	{"model__weights": "uniform", "model__p": 2, "model__n_neighbors": "19", "model__n_jobs": -1, "model__metric": "euclidean", "model__leaf_size": "80", "model__algorithm": "kd_tree"}
nastro_azzurro_100iter_FromBeer1All_standard_0.9_0.2	standard	0.9	0.2	mlp	MLP	False	0.7578947368421053	0.6	0.7455555555555555	0.6666666666666666	0.7382920110192837	0.5833333333333333	0.824237089201878	0.75	0.7455555555555555	0.6666666666666666	0.8884444444444444	0.837037037037037	-0.0788888888888889	{"model__solver": "adam", "model__n_iter_no_change": 10, "model__momentum": 0.99, "model__max_iter": 10000, "model__learning_rate": "constant", "model__hidden_layer_sizes": [48, 24], "model__early_stopping": true, "model__batch_size": 36, "model__alpha": 0.0001, "model__activation": "tanh"}
nastro_azzurro_100iter_FromBeer1All_tsfresh_0.9_0.6	tsfresh	0.9	0.6	xgboost_classifier	XGB	False	0.7578947368421053	0.56	0.7455555555555555	0.6333333333333333	0.7382920110192837	0.5331069609507639	0.824237089201878	0.7380952380952381	0.7455555555555555	0.6333333333333333	0.8671111111111112	0.8762962962962962	-0.11222222222222222	{"model__gamma": 0.5140618349705236, "model__learning_rate": 0.01595992111877526, "model__max_depth": "2", "model__n_estimators": 100, "model__reg_alpha": 0.9280123129704597, "model__reg_lambda": 0.9892880970256689}
nastro_azzurro_100iter_FromBeer1All_tsfresh_0.9_0.8	tsfresh	0.9	0.8	rbf_svm	RSVM	False	0.7578947368421053	0.68	0.7444444444444445	0.7277777777777777	0.7348622739958743	0.6771879483500718	0.8424657534246576	0.7571070234113713	0.7444444444444445	0.7277777777777777	0.8422222222222222	0.9385185185185185	-0.01666666666666672	{"model__C": 6.575440932433016, "model__class_weight": "balanced", "model__gamma": 0.06094344699348453, "model__max_iter": 200000, "model__probability": true, "model__shrinking": false}
nastro_azzurro_100iter_FromBeer1All_catch22_0.5_0.1	catch22	0.5	0.1	adaboost	Ada	False	0.7578947368421053	0.6533333333333333	0.7444444444444445	0.7111111111111111	0.7348622739958743	0.6457122093023255	0.8424657534246576	0.7678571428571428	0.7444444444444445	0.7111111111111111	0.86	0.8966666666666666	-0.033333333333333326	{"model__learning_rate": 0.021708355822713646, "model__n_estimators": "50"}
nastro_azzurro_100iter_FromBeer1All_catch22_0.1_0.1	catch22	0.1	0.1	mlp	MLP	False	0.7578947368421053	0.5866666666666667	0.7444444444444445	0.6555555555555556	0.7348622739958743	0.56695846526355	0.8424657534246576	0.7459016393442623	0.7444444444444445	0.6555555555555556	0.9688888888888889	0.8533333333333333	-0.0888888888888889	{"model__solver": "sgd", "model__n_iter_no_change": 20, "model__momentum": 0.99, "model__max_iter": 10000, "model__learning_rate": "constant", "model__hidden_layer_sizes": [64], "model__early_stopping": true, "model__batch_size": 36, "model__alpha": 0.0001, "model__activation": "relu"}
nastro_azzurro_100iter_FromBeer1All_catch22_0.5_0.1	catch22	0.5	0.1	knn	KNN	False	0.7578947368421053	0.5866666666666667	0.7444444444444445	0.6555555555555556	0.7348622739958743	0.56695846526355	0.8424657534246576	0.7459016393442623	0.7444444444444445	0.6555555555555556	0.9057777777777778	0.752962962962963	-0.0888888888888889	{"model__weights": "uniform", "model__p": 2, "model__n_neighbors": "27", "model__n_jobs": -1, "model__metric": "minkowski", "model__leaf_size": "40", "model__algorithm": "kd_tree"}
nastro_azzurro_100iter_FromBeer1All_standard_0.1_0.1	standard	0.1	0.1	knn	KNN	False	0.7578947368421053	0.5733333333333334	0.7444444444444445	0.6444444444444444	0.7348622739958743	0.5502248875562219	0.8424657534246576	0.7419354838709677	0.7444444444444445	0.6444444444444444	0.8122222222222222	0.6622222222222223	-0.10000000000000009	{"model__weights": "uniform", "model__p": 1, "model__n_neighbors": "23", "model__n_jobs": -1, "model__metric": "manhattan", "model__leaf_size": "20", "model__algorithm": "kd_tree"}
nastro_azzurro_100iter_FromBeer1All_standard_0.9_0.2	standard	0.9	0.2	knn	KNN	False	0.7578947368421053	0.5733333333333334	0.7444444444444445	0.6444444444444444	0.7348622739958743	0.5502248875562219	0.8424657534246576	0.7419354838709677	0.7444444444444445	0.6444444444444444	0.8248888888888889	0.6566666666666667	-0.10000000000000009	{"model__weights": "uniform", "model__p": 2, "model__n_neighbors": "24", "model__n_jobs": -1, "model__metric": "manhattan", "model__leaf_size": "50", "model__algorithm": "kd_tree"}
nastro_azzurro_100iter_FromBeer1All_standard_0.1_0.1	standard	0.1	0.1	svc	SVC	False	0.7578947368421053	0.56	0.7444444444444445	0.6333333333333333	0.7348622739958743	0.5331069609507639	0.8424657534246576	0.7380952380952381	0.7444444444444445	0.6333333333333333	0.6955555555555556	0.6637037037037037	-0.11111111111111116	{"model__C": 0.2242713791883321, "model__class_weight": "balanced", "model__degree": 2, "model__gamma": 0.018076288795341462, "model__kernel": "rbf", "model__max_iter": 100000, "model__probability": true, "model__shrinking": false}
nastro_azzurro_100iter_FromBeer1All_standard_0.9_0.2	standard	0.9	0.2	rbf_svm	RSVM	False	0.7578947368421053	0.56	0.7444444444444445	0.6333333333333333	0.7348622739958743	0.5331069609507639	0.8424657534246576	0.7380952380952381	0.7444444444444445	0.6333333333333333	0.7026666666666667	0.6637037037037037	-0.11111111111111116	{"model__C": 0.26341243561555094, "model__class_weight": "balanced", "model__gamma": 0.020696099723100714, "model__max_iter": 100000, "model__probability": true, "model__shrinking": true}
nastro_azzurro_100iter_FromBeer1All_tsfresh_0.9_0.6	tsfresh	0.9	0.6	decision_tree	DT	False	0.7368421052631579	0.5733333333333334	0.7444444444444445	0.55	0.7338935574229692	0.5502248875562219	0.7619047619047619	0.5512917933130699	0.7444444444444445	0.55	0.7577777777777778	0.5792592592592593	-0.19444444444444442	{"model__splitter": "random", "model__random_state": 42, "model__min_samples_split": 5, "model__min_samples_leaf": 1, "model__max_features": null, "model__max_depth": 10, "model__criterion": "entropy"}
nastro_azzurro_100iter_FromBeer1All_tsfresh_0.9_0.8	tsfresh	0.9	0.8	decision_tree	DT	False	0.7368421052631579	0.5733333333333334	0.7444444444444445	0.55	0.7338935574229692	0.5502248875562219	0.7619047619047619	0.5512917933130699	0.7444444444444445	0.55	0.7577777777777778	0.5792592592592593	-0.19444444444444442	{"model__splitter": "random", "model__random_state": 42, "model__min_samples_split": 5, "model__min_samples_leaf": 1, "model__max_features": null, "model__max_depth": null, "model__criterion": "entropy"}
nastro_azzurro_100iter_FromBeer1All_tsfresh_0.9_0.7	tsfresh	0.9	0.7	mlp	MLP	False	0.7368421052631579	0.7066666666666667	0.7366666666666666	0.6833333333333333	0.7363747363747364	0.6865501519756838	0.7362466725820762	0.6942700156985872	0.7366666666666666	0.6833333333333333	0.7764444444444445	0.7377777777777778	-0.05333333333333323	{"model__solver": "adam", "model__n_iter_no_change": 10, "model__momentum": 0.9, "model__max_iter": 10000, "model__learning_rate": "constant", "model__hidden_layer_sizes": [6], "model__early_stopping": true, "model__batch_size": 36, "model__alpha": 0.0001, "model__activation": "relu"}
nastro_azzurro_100iter_FromBeer1All_tsfresh_0.9_0.6	tsfresh	0.9	0.6	rbf_svm	RSVM	False	0.7473684210526316	0.68	0.7344444444444445	0.7277777777777777	0.725168756027001	0.6771879483500718	0.8185386473429952	0.7571070234113713	0.7344444444444445	0.7277777777777777	0.8244444444444445	0.9518518518518518	-0.00666666666666671	{"model__C": 5.087038279302114, "model__class_weight": "balanced", "model__gamma": 0.04981004695297442, "model__max_iter": 80000, "model__probability": true, "model__shrinking": true}
nastro_azzurro_100iter_FromBeer1All_tsfel_0.1_0.5	tsfel	0.1	0.5	svc	SVC	False	0.7473684210526316	0.64	0.7333333333333334	0.7	0.7214076246334311	0.6305418719211823	0.8378378378378378	0.763157894736842	0.7333333333333334	0.7	0.7942222222222222	0.8807407407407407	-0.03333333333333344	{"model__C": 0.17791041348220063, "model__class_weight": "balanced", "model__degree": 3, "model__gamma": 0.11383837326121943, "model__kernel": "sigmoid", "model__max_iter": 50000, "model__probability": true, "model__shrinking": false}
nastro_azzurro_100iter_FromBeer1All_catch22_0.1_0.2	catch22	0.1	0.2	mlp	MLP	False	0.7473684210526316	0.5733333333333334	0.7333333333333334	0.6444444444444444	0.7214076246334311	0.5502248875562219	0.8378378378378378	0.7419354838709677	0.7333333333333334	0.6444444444444444	0.9364444444444444	0.8688888888888888	-0.08888888888888902	{"model__solver": "adam", "model__n_iter_no_change": 20, "model__momentum": 0.99, "model__max_iter": 10000, "model__learning_rate": "adaptive", "model__hidden_layer_sizes": [57, 28], "model__early_stopping": true, "model__batch_size": 36, "model__alpha": 0.0001, "model__activation": "relu"}
nastro_azzurro_100iter_FromBeer1All_standard_0.3_0.1	standard	0.3	0.1	knn	KNN	False	0.7473684210526316	0.56	0.7333333333333334	0.6333333333333333	0.7214076246334311	0.5331069609507639	0.8378378378378378	0.7380952380952381	0.7333333333333334	0.6333333333333333	0.7691111111111111	0.6637037037037037	-0.10000000000000009	{"model__weights": "uniform", "model__p": 2, "model__n_neighbors": "27", "model__n_jobs": -1, "model__metric": "minkowski", "model__leaf_size": "150", "model__algorithm": "brute"}
nastro_azzurro_100iter_FromBeer1All_catch22_0.1_0.2	catch22	0.1	0.2	svc	SVC	False	0.7473684210526316	0.52	0.7333333333333334	0.6	0.7214076246334311	0.47916666666666663	0.8378378378378378	0.7272727272727273	0.7333333333333334	0.6	0.8648888888888888	0.8837037037037038	-0.13333333333333341	{"model__C": 0.15688019698240233, "model__class_weight": "balanced", "model__degree": 3, "model__gamma": 0.13632410830119124, "model__kernel": "rbf", "model__max_iter": 50000, "model__probability": true, "model__shrinking": false}
nastro_azzurro_100iter_FromBeer1All_tsfresh_0.9_0.6	tsfresh	0.9	0.6	knn	KNN	False	0.7263157894736842	0.5466666666666666	0.73	0.55	0.7260425909494232	0.5426829268292683	0.7324797843665768	0.5480085348506402	0.73	0.55	0.8275555555555555	0.6562962962962963	-0.17999999999999994	{"model__weights": "distance", "model__p": 2, "model__n_neighbors": "2", "model__n_jobs": -1, "model__metric": "minkowski", "model__leaf_size": "140", "model__algorithm": "ball_tree"}
nastro_azzurro_100iter_FromBeer1All_catch22_0.1_0.1	catch22	0.1	0.1	LineadDiscr_SVC	LSVC	False	0.7263157894736842	0.6533333333333333	0.7255555555555555	0.6722222222222223	0.7255555555555555	0.6527777777777777	0.7255555555555555	0.6677489177489178	0.7255555555555555	0.6722222222222223	0.7471111111111111	0.6733333333333333	-0.05333333333333323	{"model__lda__n_components": 1, "model__svc__C": 0.14676258826204538, "model__svc__class_weight": "balanced", "model__svc__degree": 4, "model__svc__gamma": 0.8837578973808178, "model__svc__kernel": "rbf", "model__svc__max_iter": 50000, "model__svc__probability": true}
nastro_azzurro_100iter_FromBeer1All_tsfresh_0.9_0.7	tsfresh	0.9	0.7	rbf_svm	RSVM	False	0.7368421052631579	0.6666666666666666	0.7244444444444444	0.7166666666666667	0.715534794586178	0.6628304261823413	0.7963615023474178	0.7508576329331047	0.7244444444444444	0.7166666666666667	0.8160000000000001	0.9251851851851852	-0.007777777777777772	{"model__C": 3.606746332312433, "model__class_weight": "balanced", "model__gamma": 0.07372676927502764, "model__max_iter": 100000, "model__probability": true, "model__shrinking": false}
nastro_azzurro_100iter_FromBeer1All_standard_0.9_0.2	standard	0.9	0.2	qda	QDA	False	0.7368421052631579	0.5466666666666666	0.7222222222222222	0.6222222222222222	0.7076923076923077	0.5155775075987842	0.8333333333333333	0.734375	0.7222222222222222	0.6222222222222222	0.7222222222222222	0.6222222222222222	-0.09999999999999998	{"_fallback": "empty_param_grid"}
nastro_azzurro_100iter_FromBeer1All_tsfresh_0.9_0.7	tsfresh	0.9	0.7	xgboost_classifier	XGB	False	0.7368421052631579	0.5333333333333333	0.7222222222222222	0.6111111111111112	0.7076923076923077	0.49760765550239233	0.8333333333333333	0.7307692307692308	0.7222222222222222	0.6111111111111112	0.8533333333333334	0.905925925925926	-0.11111111111111105	{"model__gamma": 0.17530114203609648, "model__learning_rate": 0.01143764801126084, "model__max_depth": "2", "model__n_estimators": 100, "model__reg_alpha": 0.790581208669778, "model__reg_lambda": 0.9160787745221872}
nastro_azzurro_100iter_FromBeer1All_tsfresh_0.9_0.8	tsfresh	0.9	0.8	xgboost_classifier	XGB	False	0.7368421052631579	0.5333333333333333	0.7222222222222222	0.6111111111111112	0.7076923076923077	0.49760765550239233	0.8333333333333333	0.7307692307692308	0.7222222222222222	0.6111111111111112	0.8560000000000001	0.914814814814815	-0.11111111111111105	{"model__gamma": 0.6025701828603095, "model__learning_rate": 0.010166003008594462, "model__max_depth": "2", "model__n_estimators": 100, "model__reg_alpha": 0.8523594029140669, "model__reg_lambda": 0.054801462675390544}
nastro_azzurro_100iter_FromBeer1All_standard_0.3_0.1	standard	0.3	0.1	logistic_regression	LgRg	False	0.7263157894736842	0.6	0.7188888888888889	0.6444444444444445	0.7172619047619048	0.5964849354375896	0.740713587487781	0.6630434782608696	0.7188888888888889	0.6444444444444445	0.8284444444444444	0.7007407407407408	-0.07444444444444442	{"model__C": 0.2508356671722144, "model__class_weight": "balanced", "model__fit_intercept": true, "model__max_iter": 10000, "model__solver": "saga", "model__tol": 0.01}
nastro_azzurro_100iter_FromBeer1All_tsfel_0.1_0.3	tsfel	0.1	0.3	LineadDiscr_SVC	LSVC	False	0.7157894736842105	0.44	0.7188888888888889	0.4722222222222222	0.7156634519454605	0.4375	0.7202593917710197	0.47000000000000003	0.7188888888888889	0.4722222222222222	0.6666666666666666	0.42148148148148146	-0.2466666666666667	{"model__lda__n_components": 1, "model__svc__C": 3.8750082602443596, "model__svc__class_weight": "balanced", "model__svc__degree": 3, "model__svc__gamma": 0.80511199061797, "model__svc__kernel": "poly", "model__svc__max_iter": 50000, "model__svc__probability": true}
nastro_azzurro_100iter_FromBeer1All_standard_0.9_0.2	standard	0.9	0.2	poly_svm	PSVM	False	0.7263157894736842	0.56	0.7122222222222222	0.6333333333333333	0.6981915933528837	0.5331069609507639	0.8072715572715572	0.7380952380952381	0.7122222222222222	0.6333333333333333	0.8422222222222222	0.5681481481481481	-0.0788888888888889	{"model__C": 0.49724411347648045, "model__class_weight": "balanced", "model__coef0": 0.0, "model__degree": 3, "model__gamma": 0.025013481257361248, "model__max_iter": 10000, "model__probability": true, "model__shrinking": true}
nastro_azzurro_100iter_FromBeer1All_standard_0.9_0.2	standard	0.9	0.2	logistic_regression	LgRg	False	0.7157894736842105	0.5866666666666667	0.7111111111111111	0.6	0.711181173291296	0.5854876091995008	0.7192982456140351	0.5968436154949786	0.7111111111111111	0.6	0.8262222222222222	0.6940740740740741	-0.11111111111111116	{"model__C": 7.340540596775017, "model__class_weight": "balanced", "model__fit_intercept": true, "model__max_iter": 30000, "model__solver": "saga", "model__tol": 0.01}
nastro_azzurro_100iter_FromBeer1All_tsfresh_0.9_0.6	tsfresh	0.9	0.6	qda	QDA	False	0.7052631578947368	0.7066666666666667	0.711111111111111	0.6444444444444445	0.7036541889483066	0.6362433862433863	0.7192982456140351	0.7579365079365079	0.711111111111111	0.6444444444444445	0.7328888888888889	0.7	-0.06666666666666654	{"_fallback": "empty_param_grid"}
nastro_azzurro_100iter_FromBeer1All_tsfresh_0.9_0.7	tsfresh	0.9	0.7	qda	QDA	False	0.7052631578947368	0.7066666666666667	0.711111111111111	0.6444444444444445	0.7036541889483066	0.6362433862433863	0.7192982456140351	0.7579365079365079	0.711111111111111	0.6444444444444445	0.7328888888888889	0.7	-0.06666666666666654	{"_fallback": "empty_param_grid"}
nastro_azzurro_100iter_FromBeer1All_tsfresh_0.9_0.8	tsfresh	0.9	0.8	qda	QDA	False	0.7052631578947368	0.7066666666666667	0.711111111111111	0.6444444444444445	0.7036541889483066	0.6362433862433863	0.7192982456140351	0.7579365079365079	0.711111111111111	0.6444444444444445	0.7328888888888889	0.7	-0.06666666666666654	{"_fallback": "empty_param_grid"}
nastro_azzurro_100iter_FromBeer1All_tsfel_0.3_0.1	tsfel	0.3	0.1	decision_tree	DT	False	0.7052631578947368	0.52	0.7077777777777778	0.5444444444444444	0.7052304964539007	0.5199146514935988	0.7083333333333333	0.5449775112443778	0.7077777777777778	0.5444444444444444	0.7077777777777778	0.5444444444444444	-0.16333333333333344	{"model__splitter": "best", "model__random_state": 42, "model__min_samples_split": 10, "model__min_samples_leaf": 1, "model__max_features": "sqrt", "model__max_depth": null, "model__criterion": "entropy"}
nastro_azzurro_100iter_FromBeer1All_tsfel_0.3_0.1	tsfel	0.3	0.1	poly_svm	PSVM	False	0.6947368421052632	0.5866666666666667	0.6988888888888889	0.6	0.6941946941946942	0.5854876091995008	0.702122854561879	0.5968436154949786	0.6988888888888889	0.6	0.8288888888888889	0.6866666666666666	-0.09888888888888892	{"model__C": 0.8482695870802592, "model__class_weight": "balanced", "model__coef0": 0.0, "model__degree": 3, "model__gamma": 0.5636263706694394, "model__max_iter": 20000, "model__probability": true, "model__shrinking": true}
nastro_azzurro_100iter_FromBeer1All_tsfresh_0.9_0.7	tsfresh	0.9	0.7	LineadDiscr_SVC	LSVC	False	0.7052631578947368	0.6933333333333334	0.6933333333333334	0.7444444444444445	0.6833333333333333	0.689803992087754	0.7485714285714286	0.7830188679245282	0.6933333333333334	0.7444444444444445	0.7862222222222222	0.8918518518518518	0.05111111111111111	{"model__lda__n_components": 1, "model__svc__C": 0.2066928572371334, "model__svc__class_weight": "balanced", "model__svc__degree": 2, "model__svc__gamma": 0.15957927972521482, "model__svc__kernel": "rbf", "model__svc__max_iter": 20000, "model__svc__probability": true}
nastro_azzurro_100iter_FromBeer1All_tsfel_0.1_0.3	tsfel	0.1	0.3	poly_svm	PSVM	False	0.6842105263157895	0.6266666666666667	0.6888888888888889	0.6444444444444444	0.6833333333333333	0.6260683760683761	0.6931818181818181	0.6406926406926408	0.6888888888888889	0.6444444444444444	0.796888888888889	0.725925925925926	-0.04444444444444451	{"model__C": 0.7418417791911613, "model__class_weight": "balanced", "model__coef0": 0.0, "model__degree": 3, "model__gamma": 0.8693565406453795, "model__max_iter": 10000, "model__probability": true, "model__shrinking": true}
nastro_azzurro_100iter_FromBeer1All_tsfel_0.1_0.5	tsfel	0.1	0.5	poly_svm	PSVM	False	0.6842105263157895	0.5733333333333334	0.6888888888888889	0.5833333333333333	0.6833333333333333	0.5714285714285714	0.6931818181818181	0.5803571428571428	0.6888888888888889	0.5833333333333333	0.8231111111111111	0.7103703703703703	-0.10555555555555562	{"model__C": 8.66236195812569, "model__class_weight": "balanced", "model__coef0": 0.0, "model__degree": 3, "model__gamma": 0.14089970236172555, "model__max_iter": 50000, "model__probability": true, "model__shrinking": false}
nastro_azzurro_100iter_FromBeer1All_catch22_0.5_0.1	catch22	0.5	0.1	poly_svm	PSVM	False	0.7052631578947368	0.5466666666666666	0.6888888888888889	0.6222222222222222	0.6648185483870968	0.5155775075987842	0.8205128205128205	0.734375	0.6888888888888889	0.6222222222222222	0.8053333333333333	0.7296296296296296	-0.06666666666666665	{"model__C": 4.439726458106237, "model__class_weight": "balanced", "model__coef0": 0.0, "model__degree": 2, "model__gamma": 0.0018708996140386347, "model__max_iter": 50000, "model__probability": true, "model__shrinking": false}
nastro_azzurro_100iter_FromBeer1All_catch22_0.5_0.1	catch22	0.5	0.1	rbf_svm	RSVM	False	0.6947368421052632	0.72	0.6866666666666666	0.7611111111111111	0.6833697276175152	0.7192012836512747	0.7083333333333333	0.7766875981161696	0.6866666666666666	0.7611111111111111	0.7982222222222222	0.8274074074074074	0.07444444444444442	{"model__C": 0.45391923359800135, "model__class_weight": "balanced", "model__gamma": 0.3682267768729325, "model__max_iter": 100000, "model__probability": true, "model__shrinking": true}
nastro_azzurro_100iter_FromBeer1All_standard_0.1_0.1	standard	0.1	0.1	rbf_svm	RSVM	False	0.6947368421052632	0.5466666666666666	0.6866666666666666	0.6222222222222222	0.6833697276175152	0.5155775075987842	0.7083333333333333	0.734375	0.6866666666666666	0.6222222222222222	0.7631111111111112	0.5659259259259259	-0.06444444444444442	{"model__C": 7.719824369764119, "model__class_weight": "balanced", "model__gamma": 0.5147038826645692, "model__max_iter": 80000, "model__probability": true, "model__shrinking": true}
nastro_azzurro_100iter_FromBeer1All_catch22_0.1_0.1	catch22	0.1	0.1	knn	KNN	False	0.6947368421052632	0.6133333333333333	0.6855555555555555	0.6388888888888888	0.6805797101449276	0.6133333333333333	0.7141025641025641	0.6388888888888888	0.6855555555555555	0.6388888888888888	0.8506666666666667	0.7174074074074075	-0.046666666666666634	{"model__weights": "distance", "model__p": 1, "model__n_neighbors": "18", "model__n_jobs": -1, "model__metric": "chebyshev", "model__leaf_size": "220", "model__algorithm": "ball_tree"}
nastro_azzurro_100iter_FromBeer1All_standard_0.1_0.1	standard	0.1	0.1	poly_svm	PSVM	False	0.6947368421052632	0.5733333333333334	0.6833333333333333	0.6444444444444444	0.6739259083915257	0.5502248875562219	0.729933110367893	0.7419354838709677	0.6833333333333333	0.6444444444444444	0.7653333333333333	0.45185185185185184	-0.03888888888888897	{"model__C": 4.961882948157839, "model__class_weight": "balanced", "model__coef0": 0.0, "model__degree": 2, "model__gamma": 0.0063446992088743714, "model__max_iter": 10000, "model__probability": true, "model__shrinking": false}
nastro_azzurro_100iter_FromBeer1All_standard_0.3_0.1	standard	0.3	0.1	poly_svm	PSVM	False	0.6842105263157895	0.52	0.6777777777777778	0.55	0.6761363636363636	0.5192307692307692	0.6904761904761905	0.5520833333333333	0.6777777777777778	0.55	0.7622222222222221	0.6148148148148148	-0.12777777777777777	{"model__C": 6.218083770186652, "model__class_weight": "balanced", "model__coef0": 0.0, "model__degree": 3, "model__gamma": 0.021872348979661282, "model__max_iter": 10000, "model__probability": true, "model__shrinking": true}
nastro_azzurro_100iter_FromBeer1All_catch22_0.5_0.1	catch22	0.5	0.1	LineadDiscr_SVC	LSVC	False	0.6947368421052632	0.5333333333333333	0.6777777777777778	0.6111111111111112	0.6498919811920194	0.49760765550239233	0.8164556962025317	0.7307692307692308	0.6777777777777778	0.6111111111111112	0.8831111111111112	0.8592592592592592	-0.06666666666666665	{"model__lda__n_components": 1, "model__svc__C": 0.27889325140443333, "model__svc__class_weight": "balanced", "model__svc__degree": 3, "model__svc__gamma": 0.02896524579713064, "model__svc__kernel": "poly", "model__svc__max_iter": 20000, "model__svc__probability": true}
nastro_azzurro_100iter_FromBeer1All_tsfel_0.1_0.3	tsfel	0.1	0.3	rbf_svm	RSVM	False	0.6947368421052632	0.5333333333333333	0.6777777777777778	0.6111111111111112	0.6498919811920194	0.49760765550239233	0.8164556962025317	0.7307692307692308	0.6777777777777778	0.6111111111111112	0.8817777777777775	0.6407407407407407	-0.06666666666666665	{"model__C": 0.16799097891371795, "model__class_weight": "balanced", "model__gamma": 0.15759077671036037, "model__max_iter": 80000, "model__probability": true, "model__shrinking": true}
nastro_azzurro_100iter_FromBeer1All_tsfel_0.3_0.1	tsfel	0.3	0.1	LineadDiscr_SVC	LSVC	False	0.6736842105263158	0.48	0.6755555555555556	0.49444444444444446	0.6736842105263158	0.4796299590820139	0.6755555555555556	0.4945494186046512	0.6755555555555556	0.49444444444444446	0.652	0.5074074074074074	-0.1811111111111111	{"model__lda__n_components": 1, "model__svc__C": 0.7193576585760924, "model__svc__class_weight": "balanced", "model__svc__degree": 3, "model__svc__gamma": 0.03930049761628425, "model__svc__kernel": "poly", "model__svc__max_iter": 10000, "model__svc__probability": true}
nastro_azzurro_100iter_FromBeer1All_tsfresh_0.9_0.8	tsfresh	0.9	0.8	LineadDiscr_SVC	LSVC	False	0.6842105263157895	0.7066666666666667	0.6711111111111111	0.7555555555555555	0.6564609450337512	0.7040889526542324	0.732487922705314	0.7884615384615384	0.6711111111111111	0.7555555555555555	0.84	0.8999999999999999	0.08444444444444443	{"model__lda__n_components": 1, "model__svc__C": 2.119710692647552, "model__svc__class_weight": "balanced", "model__svc__degree": 3, "model__svc__gamma": 0.04074030745467313, "model__svc__kernel": "poly", "model__svc__max_iter": 50000, "model__svc__probability": true}
nastro_azzurro_100iter_FromBeer1All_tsfresh_0.9_0.6	tsfresh	0.9	0.6	LineadDiscr_SVC	LSVC	False	0.6526315789473685	0.7066666666666667	0.6433333333333333	0.7555555555555555	0.6365217391304347	0.7040889526542324	0.6653846153846154	0.7884615384615384	0.6433333333333333	0.7555555555555555	0.7617777777777779	0.892962962962963	0.11222222222222222	{"model__lda__n_components": 1, "model__svc__C": 0.49628315957042635, "model__svc__class_weight": "balanced", "model__svc__degree": 4, "model__svc__gamma": 0.09260523043832748, "model__svc__kernel": "rbf", "model__svc__max_iter": 20000, "model__svc__probability": true}
nastro_azzurro_100iter_FromBeer1All_tsfel_0.3_0.1	tsfel	0.3	0.1	qda	QDA	False	0.631578947368421	0.5733333333333334	0.6388888888888888	0.5333333333333333	0.6274509803921569	0.5290423861852434	0.6488095238095238	0.5385934819897084	0.6388888888888888	0.5333333333333333	0.638888888888889	0.5333333333333333	-0.10555555555555551	{"_fallback": "empty_param_grid"}
nastro_azzurro_100iter_FromBeer1All_catch22_0.1_0.1	catch22	0.1	0.1	rbf_svm	RSVM	False	0.6421052631578947	0.6533333333333333	0.6333333333333333	0.6722222222222223	0.6271929824561404	0.6527777777777777	0.6512096774193548	0.6677489177489178	0.6333333333333333	0.6722222222222223	0.8235555555555556	0.7807407407407407	0.03888888888888897	{"model__C": 9.771291660621474, "model__class_weight": "balanced", "model__gamma": 0.24192022317634443, "model__max_iter": 80000, "model__probability": true, "model__shrinking": false}
nastro_azzurro_100iter_FromBeer1All_catch22_0.1_0.1	catch22	0.1	0.1	svc	SVC	False	0.6421052631578947	0.6533333333333333	0.6333333333333333	0.6722222222222223	0.6271929824561404	0.6527777777777777	0.6512096774193548	0.6677489177489178	0.6333333333333333	0.6722222222222223	0.8231111111111111	0.78	0.03888888888888897	{"model__C": 2.1884151012619966, "model__class_weight": "balanced", "model__degree": 4, "model__gamma": 0.24552857279354884, "model__kernel": "rbf", "model__max_iter": 100000, "model__probability": true, "model__shrinking": false}
nastro_azzurro_100iter_FromBeer1All_standard_0.3_0.1	standard	0.3	0.1	LineadDiscr_SVC	LSVC	False	0.6210526315789474	0.4666666666666667	0.63	0.4444444444444444	0.6138211382113821	0.4444444444444444	0.6450892857142857	0.4444444444444444	0.63	0.4444444444444444	0.548	0.36	-0.18555555555555558	{"model__lda__n_components": 1, "model__svc__C": 3.492898646329691, "model__svc__class_weight": "balanced", "model__svc__degree": 4, "model__svc__gamma": 0.13240785824616913, "model__svc__kernel": "poly", "model__svc__max_iter": 50000, "model__svc__probability": true}
nastro_azzurro_100iter_FromBeer1All_tsfresh_0.9_0.6	tsfresh	0.9	0.6	svc	SVC	False	0.5894736842105263	0.5733333333333334	0.5888888888888888	0.5888888888888888	0.5887445887445888	0.5726495726495726	0.5887311446317658	0.5865800865800865	0.5888888888888888	0.5888888888888888	0.5582222222222222	0.6525925925925926	0.0	{"model__C": 0.11975954318684415, "model__class_weight": "balanced", "model__degree": 2, "model__gamma": 0.8856034358819586, "model__kernel": "poly", "model__max_iter": 80000, "model__probability": true, "model__shrinking": true}
nastro_azzurro_100iter_FromBeer1All_tsfresh_0.9_0.6	tsfresh	0.9	0.6	poly_svm	PSVM	False	0.5789473684210527	0.52	0.5777777777777777	0.5444444444444444	0.5777777777777777	0.5199146514935988	0.5777777777777777	0.5449775112443778	0.5777777777777777	0.5444444444444444	0.5608888888888889	0.6340740740740741	-0.033333333333333326	{"model__C": 0.8402937522343379, "model__class_weight": "balanced", "model__coef0": 0.0, "model__degree": 2, "model__gamma": 0.40765970385911343, "model__max_iter": 10000, "model__probability": true, "model__shrinking": true}
nastro_azzurro_100iter_FromBeer1All_tsfresh_0.9_0.8	tsfresh	0.9	0.8	svc	SVC	False	0.5789473684210527	0.49333333333333335	0.5766666666666667	0.5222222222222221	0.5766488413547237	0.4925213675213675	0.5771466905187835	0.5231481481481481	0.5766666666666667	0.5222222222222221	0.5484444444444444	0.5155555555555555	-0.05444444444444452	{"model__C": 4.201948880213996, "model__class_weight": "balanced", "model__degree": 2, "model__gamma": 0.29835418111364637, "model__kernel": "poly", "model__max_iter": 80000, "model__probability": true, "model__shrinking": false}
nastro_azzurro_100iter_FromBeer1All_tsfel_0.3_0.1	tsfel	0.3	0.1	svc	SVC	False	0.5684210526315789	0.7733333333333333	0.56	0.7777777777777778	0.552350304562694	0.7692307692307693	0.5669642857142857	0.7678571428571428	0.56	0.7777777777777778	0.719111111111111	0.8629629629629629	0.21777777777777774	{"model__C": 4.0933989509261455, "model__class_weight": "balanced", "model__degree": 4, "model__gamma": 0.08727430919951329, "model__kernel": "sigmoid", "model__max_iter": 50000, "model__probability": true, "model__shrinking": false}
nastro_azzurro_100iter_FromBeer1All_tsfel_0.1_0.5	tsfel	0.1	0.5	LineadDiscr_SVC	LSVC	False	0.5368421052631579	0.6	0.5411111111111111	0.5611111111111111	0.5355555555555556	0.5584772370486656	0.5420454545454545	0.570754716981132	0.5411111111111111	0.5611111111111111	0.47911111111111115	0.4866666666666667	0.020000000000000018	{"model__lda__n_components": 1, "model__svc__C": 2.9844052935940746, "model__svc__class_weight": "balanced", "model__svc__degree": 3, "model__svc__gamma": 0.25581423416561305, "model__svc__kernel": "poly", "model__svc__max_iter": 50000, "model__svc__probability": true}
nastro_azzurro_100iter_FromBeer1All_catch22_0.1_0.1	catch22	0.1	0.1	qda	QDA	False	0.5263157894736842	0.4	0.5	0.5	0.3448275862068966	0.2857142857142857	0.2631578947368421	0.2	0.5	0.5	0.5	0.5	0.0	{"_fallback": "empty_param_grid"}
nastro_azzurro_100iter_FromBeer1All_catch22_0.1_0.2	catch22	0.1	0.2	poly_svm	PSVM	False	0.5263157894736842	0.4	0.5	0.5	0.3448275862068966	0.2857142857142857	0.2631578947368421	0.2	0.5	0.5	0.2262222222222222	0.254074074074074	0.0	{"model__C": 2.402176127216189, "model__class_weight": "balanced", "model__coef0": 0.0, "model__degree": 2, "model__gamma": 0.0010317081053332622, "model__max_iter": 50000, "model__probability": true, "model__shrinking": false}
nastro_azzurro_100iter_FromBeer1All_catch22_0.1_0.2	catch22	0.1	0.2	qda	QDA	False	0.5263157894736842	0.4	0.5	0.5	0.3448275862068966	0.2857142857142857	0.2631578947368421	0.2	0.5	0.5	0.5	0.5	0.0	{"_fallback": "empty_param_grid"}
nastro_azzurro_100iter_FromBeer1All_standard_0.1_0.1	standard	0.1	0.1	qda	QDA	False	0.5263157894736842	0.4	0.5	0.5	0.3448275862068966	0.2857142857142857	0.2631578947368421	0.2	0.5	0.5	0.5	0.5	0.0	{"_fallback": "empty_param_grid"}
nastro_azzurro_100iter_FromBeer1All_standard_0.3_0.1	standard	0.3	0.1	qda	QDA	False	0.5263157894736842	0.4	0.5	0.5	0.3448275862068966	0.2857142857142857	0.2631578947368421	0.2	0.5	0.5	0.5	0.5	0.0	{"_fallback": "empty_param_grid"}
nastro_azzurro_100iter_FromBeer1All_tsfresh_0.9_0.7	tsfresh	0.9	0.7	poly_svm	PSVM	False	0.5263157894736842	0.4	0.5	0.5	0.3448275862068966	0.2857142857142857	0.2631578947368421	0.2	0.5	0.5	0.17822222222222223	0.1637037037037037	0.0	{"model__C": 0.40287663548376873, "model__class_weight": "balanced", "model__coef0": 0.0, "model__degree": 3, "model__gamma": 0.020160728641326786, "model__max_iter": 20000, "model__probability": true, "model__shrinking": true}
nastro_azzurro_100iter_FromBeer1All_tsfresh_0.9_0.8	tsfresh	0.9	0.8	poly_svm	PSVM	False	0.5263157894736842	0.4	0.5	0.5	0.3448275862068966	0.2857142857142857	0.2631578947368421	0.2	0.5	0.5	0.4271111111111111	0.3711111111111111	0.0	{"model__C": 0.22855857345090436, "model__class_weight": "balanced", "model__coef0": 0.0, "model__degree": 4, "model__gamma": 0.012843897525405268, "model__max_iter": 10000, "model__probability": true, "model__shrinking": true}
nastro_azzurro_100iter_FromBeer1All_catch22_0.1_0.2	catch22	0.1	0.2	LineadDiscr_SVC	LSVC	False	0.47368421052631576	0.6	0.5	0.5	0.32142857142857145	0.375	0.23684210526315788	0.3	0.5	0.5	0.5413333333333334	0.605925925925926	0.0	{"model__lda__n_components": 1, "model__svc__C": 1.594542134319516, "model__svc__class_weight": "balanced", "model__svc__degree": 4, "model__svc__gamma": 0.6824628766880214, "model__svc__kernel": "poly", "model__svc__max_iter": 50000, "model__svc__probability": true}
nastro_azzurro_100iter_FromBeer1All_standard_0.9_0.2	standard	0.9	0.2	LineadDiscr_SVC	LSVC	False	0.4631578947368421	0.56	0.45666666666666667	0.5722222222222222	0.4512402310567448	0.558744874309146	0.45409604519774016	0.5699426111908178	0.45666666666666667	0.5722222222222222	0.544	0.4681481481481481	0.11555555555555552	{"model__lda__n_components": 1, "model__svc__C": 0.6146326158491582, "model__svc__class_weight": "balanced", "model__svc__degree": 4, "model__svc__gamma": 0.685015335102164, "model__svc__kernel": "poly", "model__svc__max_iter": 10000, "model__svc__probability": true}
