# Supplementary material for: Data-Driven MOX Chemosensing for Beer Discrimination: Towards Rapid Food Quality Screening
Source: Micromachines (Basel). 2026 Jul 15;17(7):840. doi: 10.3390/mi17070840 (PMC13413555; doi:10.3390/mi17070840)
Supplement: Supplementary file 1 [file micromachines-17-00840-s001.zip › S26.csv]

run_dir	method	variance_threshold	percentile_threshold	model_name	display_name	is_ensemble	val_accuracy	test_accuracy	val_balanced_accuracy	test_balanced_accuracy	val_f1_macro	test_f1_macro	val_precision	test_precision	val_recall	test_recall	val_roc_auc	test_roc_auc	gap_balanced_accuracy	best_params
moretti_azzurro_100iter_FromBeer1All_catch22_0.3_0.1	catch22	0.3	0.1	voting_2_logistic_regression_LineadDiscr_SVC	LgRg+LSVC	True	1.0	1.0	1.0	1.0	1.0	1.0	1.0	1.0	1.0	1.0	1.0	1.0	0.0	{}
moretti_azzurro_100iter_FromBeer1All_catch22_0.3_0.1	catch22	0.3	0.1	voting_4_logistic_regression_LineadDiscr_SVC_knn_poly_svm	LgRg+LSVC+KNN+PSVM	True	1.0	0.9846153846153847	1.0	0.9833333333333334	1.0	0.9844831702076868	1.0	0.9861111111111112	1.0	0.9833333333333334	1.0	1.0	-0.016666666666666607	{}
moretti_azzurro_100iter_FromBeer1All_catch22_0.3_0.1	catch22	0.3	0.1	logistic_regression	LgRg	False	0.9915254237288136	1.0	0.990909090909091	1.0	0.9914758361626815	1.0	0.9921875	1.0	0.990909090909091	1.0	0.9994227994227994	1.0	0.009090909090909038	{"model__C": 9.863939297620488, "model__class_weight": "balanced", "model__fit_intercept": true, "model__max_iter": 10000, "model__solver": "lbfgs", "model__tol": 0.0001}
moretti_azzurro_100iter_FromBeer1All_catch22_0.3_0.1	catch22	0.3	0.1	voting_3_logistic_regression_LineadDiscr_SVC_knn	LgRg+LSVC+KNN	True	0.9830508474576272	1.0	0.9818181818181818	1.0	0.9829282407407407	1.0	0.9846153846153847	1.0	0.9818181818181818	1.0	1.0	1.0	0.018181818181818188	{}
moretti_azzurro_100iter_FromBeer1All_catch22_0.3_0.1	catch22	0.3	0.1	LineadDiscr_SVC	LSVC	False	0.9830508474576272	1.0	0.9818181818181818	1.0	0.9829282407407407	1.0	0.9846153846153847	1.0	0.9818181818181818	1.0	0.9997113997113997	1.0	0.018181818181818188	{"model__lda__n_components": 1, "model__svc__C": 2.52373898076092, "model__svc__class_weight": "balanced", "model__svc__degree": 3, "model__svc__gamma": 0.1032613706834941, "model__svc__kernel": "poly", "model__svc__max_iter": 10000, "model__svc__probability": true}
moretti_azzurro_100iter_FromBeer1All_catch22_0.4_0.1	catch22	0.4	0.1	voting_2_LineadDiscr_SVC_logistic_regression	LSVC+LgRg	True	0.9830508474576272	0.9846153846153847	0.9818181818181818	0.9833333333333334	0.9829282407407407	0.9844831702076868	0.9846153846153847	0.9861111111111112	0.9818181818181818	0.9833333333333334	0.9974025974025974	0.9990476190476191	0.0015151515151515804	{}
moretti_azzurro_100iter_FromBeer1All_catch22_0.4_0.1	catch22	0.4	0.1	voting_3_LineadDiscr_SVC_logistic_regression_knn	LSVC+LgRg+KNN	True	0.9830508474576272	0.9538461538461539	0.9818181818181818	0.95	0.9829282407407407	0.9531362653208363	0.9846153846153847	0.9605263157894737	0.9818181818181818	0.95	0.9974025974025974	0.9990476190476191	-0.03181818181818186	{}
moretti_azzurro_100iter_FromBeer1All_catch22_0.5_0.1	catch22	0.5	0.1	voting_2_LineadDiscr_SVC_logistic_regression	LSVC+LgRg	True	0.9830508474576272	0.9384615384615385	0.9818181818181818	0.9357142857142857	0.9829282407407407	0.9377394636015326	0.9846153846153847	0.9416023166023166	0.9818181818181818	0.9357142857142857	0.9974025974025974	0.9809523809523809	-0.04610389610389609	{}
moretti_azzurro_100iter_FromBeer1All_catch22_0.4_0.1	catch22	0.4	0.1	LineadDiscr_SVC	LSVC	False	0.9745762711864406	1.0	0.975036075036075	1.0	0.9744864864864865	1.0	0.974078341013825	1.0	0.975036075036075	1.0	0.9950937950937951	1.0	0.024963924963924966	{"model__lda__n_components": 1, "model__svc__C": 1.6758928124617811, "model__svc__class_weight": "balanced", "model__svc__degree": 3, "model__svc__gamma": 0.15817585753596522, "model__svc__kernel": "poly", "model__svc__max_iter": 50000, "model__svc__probability": true}
moretti_azzurro_100iter_FromBeer1All_catch22_0.4_0.1	catch22	0.4	0.1	logistic_regression	LgRg	False	0.9745762711864406	0.9384615384615385	0.9738816738816738	0.9357142857142857	0.9744275084880445	0.9377394636015326	0.9751157407407407	0.9416023166023166	0.9738816738816738	0.9357142857142857	0.9974025974025974	0.9742857142857143	-0.03816738816738807	{"model__C": 8.979025255075404, "model__class_weight": "balanced", "model__fit_intercept": true, "model__max_iter": 20000, "model__solver": "lbfgs", "model__tol": 0.0001}
moretti_azzurro_100iter_FromBeer1All_catch22_0.5_0.1	catch22	0.5	0.1	LineadDiscr_SVC	LSVC	False	0.9745762711864406	0.9692307692307692	0.9727272727272727	0.9666666666666667	0.9743534014344708	0.9688697318007663	0.9772727272727273	0.972972972972973	0.9727272727272727	0.9666666666666667	0.9994227994227994	0.9990476190476191	-0.006060606060605989	{"model__lda__n_components": 1, "model__svc__C": 4.470467475865508, "model__svc__class_weight": "balanced", "model__svc__degree": 3, "model__svc__gamma": 0.07537484313496576, "model__svc__kernel": "poly", "model__svc__max_iter": 50000, "model__svc__probability": true}
moretti_azzurro_100iter_FromBeer1All_catch22_0.4_0.1	catch22	0.4	0.1	voting_4_LineadDiscr_SVC_logistic_regression_knn_poly_svm	LSVC+LgRg+KNN+PSVM	True	0.9745762711864406	0.9230769230769231	0.9727272727272727	0.9166666666666667	0.9743534014344708	0.9212121212121211	0.9772727272727273	0.9375	0.9727272727272727	0.9166666666666667	0.9988455988455989	0.9990476190476191	-0.05606060606060592	{}
moretti_azzurro_100iter_FromBeer1All_catch22_0.4_0.1	catch22	0.4	0.1	voting_5_LineadDiscr_SVC_logistic_regression_knn_poly_svm_gradient_boosting	LSVC+LgRg+KNN+PSVM+GB	True	0.9745762711864406	0.9076923076923077	0.9727272727272727	0.9	0.9743534014344708	0.9049707602339181	0.9772727272727273	0.9268292682926829	0.9727272727272727	0.9	0.9994227994227994	1.0	-0.07272727272727264	{}
moretti_azzurro_100iter_FromBeer1All_standard_0.2_0.1	standard	0.2	0.1	voting_2_kmeans_logreg_poly_svm	KMLR+PSVM	True	0.9661016949152542	0.8923076923076924	0.9647907647907648	0.888095238095238	0.9658564814814814	0.8906512857486181	0.967489114658926	0.8971734892787524	0.9647907647907648	0.888095238095238	0.9694083694083694	0.8876190476190476	-0.0766955266955267	{}
moretti_azzurro_100iter_FromBeer1All_catch22_0.3_0.1	catch22	0.3	0.1	voting_5_logistic_regression_LineadDiscr_SVC_knn_poly_svm_gradient_boosting	LgRg+LSVC+KNN+PSVM+GB	True	0.9661016949152542	0.9692307692307692	0.9636363636363636	0.9666666666666667	0.9657474600870828	0.9688697318007663	0.9701492537313433	0.972972972972973	0.9636363636363636	0.9666666666666667	1.0	1.0	0.00303030303030305	{}
moretti_azzurro_100iter_FromBeer1All_tsfel_0.8_0.2	tsfel	0.8	0.2	voting_3_LineadDiscr_SVC_kmeans_logreg_random_forest	LSVC+KMLR+RF	True	0.9661016949152542	0.9384615384615385	0.9636363636363636	0.9333333333333333	0.9657474600870828	0.9372586872586872	0.9701492537313433	0.9487179487179487	0.9636363636363636	0.9333333333333333	0.9919191919191919	0.9580952380952381	-0.030303030303030276	{}
moretti_azzurro_100iter_FromBeer1All_tsfel_0.7_0.1	tsfel	0.7	0.1	voting_2_LineadDiscr_SVC_kmeans_logreg	LSVC+KMLR	True	0.9661016949152542	0.9230769230769231	0.9636363636363636	0.9166666666666667	0.9657474600870828	0.9212121212121211	0.9701492537313433	0.9375	0.9636363636363636	0.9166666666666667	0.9795093795093794	0.940952380952381	-0.046969696969696884	{}
moretti_azzurro_100iter_FromBeer1All_catch22_0.5_0.1	catch22	0.5	0.1	voting_3_LineadDiscr_SVC_logistic_regression_knn	LSVC+LgRg+KNN	True	0.9661016949152542	0.8923076923076924	0.9636363636363636	0.8833333333333333	0.9657474600870828	0.8885077186963979	0.9701492537313433	0.9166666666666667	0.9636363636363636	0.8833333333333333	0.9991341991341991	0.980952380952381	-0.08030303030303032	{}
moretti_azzurro_100iter_FromBeer1All_catch22_0.5_0.1	catch22	0.5	0.1	voting_4_LineadDiscr_SVC_logistic_regression_knn_svc	LSVC+LgRg+KNN+SVC	True	0.9661016949152542	0.8923076923076924	0.9636363636363636	0.8833333333333333	0.9657474600870828	0.8885077186963979	0.9701492537313433	0.9166666666666667	0.9636363636363636	0.8833333333333333	0.9991341991341991	0.9828571428571429	-0.08030303030303032	{}
moretti_azzurro_100iter_FromBeer1All_standard_0.2_0.1	standard	0.2	0.1	kmeans_logreg	KMLR	False	0.9576271186440678	0.7384615384615385	0.9568542568542568	0.7404761904761905	0.9573791808134076	0.738213693437574	0.9580439814814814	0.7391098484848485	0.9568542568542568	0.7404761904761905	0.9685425685425685	0.8952380952380953	-0.21637806637806634	{"model__kmeans__n_clusters": 3, "model__logreg__C": 9.648644986080303, "model__logreg__class_weight": "balanced", "model__logreg__max_iter": 10000, "model__logreg__penalty": "l1", "model__logreg__solver": "saga"}
moretti_azzurro_100iter_FromBeer1All_tsfel_0.8_0.2	tsfel	0.8	0.2	voting_2_LineadDiscr_SVC_kmeans_logreg	LSVC+KMLR	True	0.9576271186440678	0.9384615384615385	0.9556998556998557	0.9333333333333333	0.9572556690574513	0.9372586872586872	0.9600815850815851	0.9487179487179487	0.9556998556998557	0.9333333333333333	0.9803751803751803	0.9380952380952381	-0.022366522366522368	{}
moretti_azzurro_100iter_FromBeer1All_tsfel_0.8_0.2	tsfel	0.8	0.2	LineadDiscr_SVC	LSVC	False	0.9576271186440678	0.9384615384615385	0.9556998556998557	0.9333333333333333	0.9572556690574513	0.9372586872586872	0.9600815850815851	0.9487179487179487	0.9556998556998557	0.9333333333333333	0.944011544011544	0.92	-0.022366522366522368	{"model__lda__n_components": 1, "model__svc__C": 4.9232152759493095, "model__svc__class_weight": "balanced", "model__svc__degree": 2, "model__svc__gamma": 0.6562009727263853, "model__svc__kernel": "linear", "model__svc__max_iter": 20000, "model__svc__probability": true}
moretti_azzurro_100iter_FromBeer1All_tsfel_0.7_0.1	tsfel	0.7	0.1	voting_3_LineadDiscr_SVC_kmeans_logreg_random_forest	LSVC+KMLR+RF	True	0.9576271186440678	0.9230769230769231	0.9545454545454546	0.9166666666666667	0.9571065067248273	0.9212121212121211	0.9632352941176471	0.9375	0.9545454545454546	0.9166666666666667	0.9815295815295815	0.9247619047619048	-0.037878787878787845	{}
moretti_azzurro_100iter_FromBeer1All_tsfel_0.7_0.1	tsfel	0.7	0.1	LineadDiscr_SVC	LSVC	False	0.9576271186440678	0.9230769230769231	0.9545454545454546	0.9166666666666667	0.9571065067248273	0.9212121212121211	0.9632352941176471	0.9375	0.9545454545454546	0.9166666666666667	0.9448773448773449	0.9447619047619048	-0.037878787878787845	{"model__lda__n_components": 1, "model__svc__C": 1.8585393627810765, "model__svc__class_weight": "balanced", "model__svc__degree": 3, "model__svc__gamma": 0.24948568185734862, "model__svc__kernel": "linear", "model__svc__max_iter": 10000, "model__svc__probability": true}
moretti_azzurro_100iter_FromBeer1All_tsfel_0.8_0.2	tsfel	0.8	0.2	voting_4_LineadDiscr_SVC_kmeans_logreg_random_forest_xgboost_classifier	LSVC+KMLR+RF+XGB	True	0.9576271186440678	0.9230769230769231	0.9545454545454546	0.9166666666666667	0.9571065067248273	0.9212121212121211	0.9632352941176471	0.9375	0.9545454545454546	0.9166666666666667	0.9901875901875902	0.9533333333333334	-0.037878787878787845	{}
moretti_azzurro_100iter_FromBeer1All_tsfel_0.9_0.2	tsfel	0.9	0.2	voting_3_LineadDiscr_SVC_kmeans_logreg_random_forest	LSVC+KMLR+RF	True	0.9576271186440678	0.9230769230769231	0.9545454545454546	0.9166666666666667	0.9571065067248273	0.9212121212121211	0.9632352941176471	0.9375	0.9545454545454546	0.9166666666666667	0.989033189033189	0.959047619047619	-0.037878787878787845	{}
moretti_azzurro_100iter_FromBeer1All_tsfel_0.9_0.2	tsfel	0.9	0.2	LineadDiscr_SVC	LSVC	False	0.9576271186440678	0.9230769230769231	0.9545454545454546	0.9166666666666667	0.9571065067248273	0.9212121212121211	0.9632352941176471	0.9375	0.9545454545454546	0.9166666666666667	0.9292929292929293	0.8733333333333334	-0.037878787878787845	{"model__lda__n_components": 1, "model__svc__C": 2.2322068663746673, "model__svc__class_weight": "balanced", "model__svc__degree": 3, "model__svc__gamma": 0.8930865730301264, "model__svc__kernel": "linear", "model__svc__max_iter": 10000, "model__svc__probability": true}
moretti_azzurro_100iter_FromBeer1All_catch22_0.3_0.1	catch22	0.3	0.1	knn	KNN	False	0.9576271186440678	0.9076923076923077	0.9545454545454546	0.9	0.9571065067248273	0.9049707602339181	0.9632352941176471	0.9268292682926829	0.9545454545454546	0.9	0.9891774891774892	1.0	-0.054545454545454564	{"model__weights": "uniform", "model__p": 1, "model__n_neighbors": "5", "model__n_jobs": -1, "model__metric": "manhattan", "model__leaf_size": "280", "model__algorithm": "ball_tree"}
moretti_azzurro_100iter_FromBeer1All_tsfel_0.7_0.1	tsfel	0.7	0.1	voting_4_LineadDiscr_SVC_kmeans_logreg_random_forest_decision_tree	LSVC+KMLR+RF+DT	True	0.9576271186440678	0.9076923076923077	0.9545454545454546	0.9	0.9571065067248273	0.9049707602339181	0.9632352941176471	0.9268292682926829	0.9545454545454546	0.9	0.9919191919191919	0.9704761904761905	-0.054545454545454564	{}
moretti_azzurro_100iter_FromBeer1All_tsfel_0.7_0.1	tsfel	0.7	0.1	kmeans_logreg	KMLR	False	0.9491525423728814	0.9230769230769231	0.9500721500721501	0.9166666666666667	0.949020737327189	0.9212121212121211	0.9485188380788036	0.9375	0.9500721500721501	0.9166666666666667	0.9642135642135641	0.940952380952381	-0.03340548340548333	{"model__kmeans__n_clusters": 3, "model__logreg__C": 0.2789506779672434, "model__logreg__class_weight": "balanced", "model__logreg__max_iter": 10000, "model__logreg__penalty": "l2", "model__logreg__solver": "lbfgs"}
moretti_azzurro_100iter_FromBeer1All_tsfel_0.9_0.2	tsfel	0.9	0.2	kmeans_logreg	KMLR	False	0.9491525423728814	0.9230769230769231	0.9500721500721501	0.9166666666666667	0.949020737327189	0.9212121212121211	0.9485188380788036	0.9375	0.9500721500721501	0.9166666666666667	0.9642135642135642	0.9314285714285715	-0.03340548340548333	{"model__kmeans__n_clusters": 3, "model__logreg__C": 5.662033738224759, "model__logreg__class_weight": "balanced", "model__logreg__max_iter": 10000, "model__logreg__penalty": "l2", "model__logreg__solver": "lbfgs"}
moretti_azzurro_100iter_FromBeer1All_tsfel_0.9_0.2	tsfel	0.9	0.2	voting_2_LineadDiscr_SVC_kmeans_logreg	LSVC+KMLR	True	0.9491525423728814	0.9230769230769231	0.9466089466089466	0.9166666666666667	0.9486211901306241	0.9212121212121211	0.9528826455955517	0.9375	0.9466089466089466	0.9166666666666667	0.9304473304473305	0.8685714285714285	-0.029942279942279826	{}
moretti_azzurro_100iter_FromBeer1All_catch22_0.4_0.1	catch22	0.4	0.1	poly_svm	PSVM	False	0.9491525423728814	0.8769230769230769	0.9466089466089466	0.8666666666666667	0.9486211901306241	0.8717948717948718	0.9528826455955517	0.9069767441860466	0.9466089466089466	0.8666666666666667	0.9645021645021644	0.9533333333333334	-0.07994227994227987	{"model__C": 2.6919713501688927, "model__class_weight": "balanced", "model__coef0": 0.0, "model__degree": 4, "model__gamma": 0.0504809122327019, "model__max_iter": 50000, "model__probability": true, "model__shrinking": false}
moretti_azzurro_100iter_FromBeer1All_catch22_0.3_0.1	catch22	0.3	0.1	poly_svm	PSVM	False	0.9491525423728814	0.9076923076923077	0.9454545454545454	0.9	0.9484265734265734	0.9049707602339181	0.9565217391304348	0.9268292682926829	0.9454545454545454	0.9	0.9731601731601731	0.9704761904761905	-0.045454545454545414	{"model__C": 3.726613855924561, "model__class_weight": "balanced", "model__coef0": 0.0, "model__degree": 4, "model__gamma": 0.02937215870211607, "model__max_iter": 10000, "model__probability": true, "model__shrinking": true}
moretti_azzurro_100iter_FromBeer1All_tsfel_0.9_0.2	tsfel	0.9	0.2	voting_4_LineadDiscr_SVC_kmeans_logreg_random_forest_decision_tree	LSVC+KMLR+RF+DT	True	0.9491525423728814	0.9076923076923077	0.9454545454545454	0.9	0.9484265734265734	0.9049707602339181	0.9565217391304348	0.9268292682926829	0.9454545454545454	0.9	0.9696969696969697	0.8914285714285715	-0.045454545454545414	{}
moretti_azzurro_100iter_FromBeer1All_catch22_0.4_0.1	catch22	0.4	0.1	knn	KNN	False	0.9491525423728814	0.8923076923076924	0.9454545454545454	0.8833333333333333	0.9484265734265734	0.8885077186963979	0.9565217391304348	0.9166666666666667	0.9454545454545454	0.8833333333333333	0.9454545454545454	0.8833333333333333	-0.06212121212121213	{"model__weights": "uniform", "model__p": 1, "model__n_neighbors": "1", "model__n_jobs": -1, "model__metric": "minkowski", "model__leaf_size": "110", "model__algorithm": "auto"}
moretti_azzurro_100iter_FromBeer1All_tsfel_0.8_0.2	tsfel	0.8	0.2	kmeans_logreg	KMLR	False	0.940677966101695	0.9230769230769231	0.9421356421356422	0.9166666666666667	0.9405712641197208	0.9212121212121211	0.9402298850574713	0.9375	0.9421356421356422	0.9166666666666667	0.9581529581529582	0.9352380952380952	-0.02546897546897542	{"model__kmeans__n_clusters": 3, "model__logreg__C": 8.254249347207436, "model__logreg__class_weight": "balanced", "model__logreg__max_iter": 10000, "model__logreg__penalty": "l1", "model__logreg__solver": "saga"}
moretti_azzurro_100iter_FromBeer1All_standard_0.2_0.1	standard	0.2	0.1	poly_svm	PSVM	False	0.940677966101695	0.8769230769230769	0.940981240981241	0.8738095238095238	0.9404684684684684	0.8754789272030651	0.9400921658986175	0.8788610038610039	0.940981240981241	0.8738095238095238	0.9445887445887446	0.8185714285714285	-0.06717171717171722	{"model__C": 3.8896565945742556, "model__class_weight": "balanced", "model__coef0": 0.0, "model__degree": 3, "model__gamma": 0.051125238094670844, "model__max_iter": 10000, "model__probability": true, "model__shrinking": true}
moretti_azzurro_100iter_FromBeer1All_standard_0.2_0.1	standard	0.2	0.1	voting_3_kmeans_logreg_poly_svm_logistic_regression	KMLR+PSVM+LgRg	True	0.940677966101695	0.8769230769230769	0.9375180375180374	0.8666666666666667	0.9399491094147583	0.8717948717948718	0.9458823529411764	0.9069767441860466	0.9375180375180374	0.8666666666666667	0.9668109668109669	0.860952380952381	-0.07085137085137072	{}
moretti_azzurro_100iter_FromBeer1All_catch22_0.5_0.1	catch22	0.5	0.1	logistic_regression	LgRg	False	0.940677966101695	0.8461538461538461	0.9375180375180374	0.8404761904761905	0.9399491094147583	0.8431467181467182	0.9458823529411764	0.8525641025641025	0.9375180375180374	0.8404761904761905	0.9734487734487733	0.8457142857142858	-0.09704184704184693	{"model__C": 10.097326072265819, "model__class_weight": "balanced", "model__fit_intercept": true, "model__max_iter": 20000, "model__solver": "newton-cg", "model__tol": 0.0001}
moretti_azzurro_100iter_FromBeer1All_standard_0.2_0.1	standard	0.2	0.1	voting_4_kmeans_logreg_poly_svm_logistic_regression_random_forest	KMLR+PSVM+LgRg+RF	True	0.940677966101695	0.8769230769230769	0.9363636363636363	0.8666666666666667	0.9397036280020439	0.8717948717948718	0.95	0.9069767441860466	0.9363636363636363	0.8666666666666667	0.9633477633477633	0.8590476190476191	-0.06969696969696959	{}
moretti_azzurro_100iter_FromBeer1All_standard_0.5_0.1	standard	0.5	0.1	voting_2_poly_svm_LineadDiscr_SVC	PSVM+LSVC	True	0.940677966101695	0.8461538461538461	0.9363636363636363	0.838095238095238	0.9397036280020439	0.8416179337231968	0.95	0.8607723577235773	0.9363636363636363	0.838095238095238	0.9841269841269842	0.9023809523809524	-0.09826839826839828	{}
moretti_azzurro_100iter_FromBeer1All_standard_0.8_0.1	standard	0.8	0.1	voting_2_logistic_regression_poly_svm	LgRg+PSVM	True	0.940677966101695	0.8461538461538461	0.9363636363636363	0.8333333333333333	0.9397036280020439	0.8375	0.95	0.8888888888888888	0.9363636363636363	0.8333333333333333	0.9544011544011544	0.82	-0.10303030303030303	{}
moretti_azzurro_100iter_FromBeer1All_standard_0.5_0.1	standard	0.5	0.1	LineadDiscr_SVC	LSVC	False	0.923728813559322	0.8923076923076924	0.9285714285714286	0.8952380952380952	0.9237233354880414	0.8922056384742951	0.9296875	0.8929924242424243	0.9285714285714286	0.8952380952380952	0.9754689754689753	0.9228571428571428	-0.03333333333333344	{"model__lda__n_components": 1, "model__svc__C": 4.57522166496736, "model__svc__class_weight": "balanced", "model__svc__degree": 2, "model__svc__gamma": 0.06037716050729168, "model__svc__kernel": "rbf", "model__svc__max_iter": 50000, "model__svc__probability": true}
moretti_azzurro_100iter_FromBeer1All_standard_0.8_0.1	standard	0.8	0.1	logistic_regression	LgRg	False	0.9322033898305084	0.8615384615384616	0.9284271284271284	0.85	0.9312354312354313	0.8548026805658973	0.9390712806861875	0.8977272727272727	0.9284271284271284	0.85	0.9321789321789321	0.8209523809523809	-0.0784271284271284	{"model__C": 0.2698108303155554, "model__class_weight": "balanced", "model__fit_intercept": true, "model__max_iter": 20000, "model__solver": "newton-cg", "model__tol": 0.0001}
moretti_azzurro_100iter_FromBeer1All_catch22_0.3_0.1	catch22	0.3	0.1	gradient_boosting	GB	False	0.9322033898305084	0.8769230769230769	0.9272727272727272	0.8666666666666667	0.9309335674568335	0.8717948717948718	0.943661971830986	0.9069767441860466	0.9272727272727272	0.8666666666666667	0.9708513708513709	0.8923809523809524	-0.06060606060606055	{"model__learning_rate": 0.08408485365804003, "model__max_depth": "3", "model__min_samples_leaf": 2, "model__min_samples_split": 5, "model__n_estimators": 100, "model__subsample": 0.5}
moretti_azzurro_100iter_FromBeer1All_standard_0.8_0.1	standard	0.8	0.1	poly_svm	PSVM	False	0.9322033898305084	0.8769230769230769	0.9272727272727272	0.8666666666666667	0.9309335674568335	0.8717948717948718	0.943661971830986	0.9069767441860466	0.9272727272727272	0.8666666666666667	0.8764790764790765	0.7666666666666667	-0.06060606060606055	{"model__C": 7.802165242825851, "model__class_weight": "balanced", "model__coef0": 0.0, "model__degree": 4, "model__gamma": 0.06583813929754656, "model__max_iter": 50000, "model__probability": true, "model__shrinking": false}
moretti_azzurro_100iter_FromBeer1All_catch22_0.5_0.1	catch22	0.5	0.1	knn	KNN	False	0.9322033898305084	0.8615384615384616	0.9272727272727272	0.85	0.9309335674568335	0.8548026805658973	0.943661971830986	0.8977272727272727	0.9272727272727272	0.85	0.990909090909091	0.8957142857142858	-0.07727272727272727	{"model__weights": "uniform", "model__p": 2, "model__n_neighbors": "5", "model__n_jobs": -1, "model__metric": "manhattan", "model__leaf_size": "160", "model__algorithm": "brute"}
moretti_azzurro_100iter_FromBeer1All_standard_0.5_0.1	standard	0.5	0.1	poly_svm	PSVM	False	0.9322033898305084	0.8461538461538461	0.9272727272727272	0.838095238095238	0.9309335674568335	0.8416179337231968	0.943661971830986	0.8607723577235773	0.9272727272727272	0.838095238095238	0.8813852813852815	0.7566666666666667	-0.08917748917748924	{"model__C": 0.17031078482176887, "model__class_weight": "balanced", "model__coef0": 0.0, "model__degree": 4, "model__gamma": 0.12746164147820493, "model__max_iter": 10000, "model__probability": true, "model__shrinking": true}
moretti_azzurro_100iter_FromBeer1All_standard_0.2_0.1	standard	0.2	0.1	voting_5_kmeans_logreg_poly_svm_logistic_regression_random_forest_decision_tree	KMLR+PSVM+LgRg+RF+DT	True	0.9322033898305084	0.8461538461538461	0.9272727272727272	0.8333333333333333	0.9309335674568335	0.8375	0.943661971830986	0.8888888888888888	0.9272727272727272	0.8333333333333333	0.9624819624819625	0.8552380952380954	-0.09393939393939399	{}
moretti_azzurro_100iter_FromBeer1All_tsfresh_0.5_0.3	tsfresh	0.5	0.3	svc	SVC	False	0.9322033898305084	0.8461538461538461	0.9272727272727272	0.8333333333333333	0.9309335674568335	0.8375	0.943661971830986	0.8888888888888888	0.9272727272727272	0.8333333333333333	0.9959595959595959	0.9971428571428571	-0.09393939393939399	{"model__C": 2.873192278880167, "model__class_weight": "balanced", "model__degree": 2, "model__gamma": 0.21133230263981304, "model__kernel": "linear", "model__max_iter": 100000, "model__probability": true, "model__shrinking": false}
moretti_azzurro_100iter_FromBeer1All_tsfresh_0.5_0.4	tsfresh	0.5	0.4	svc	SVC	False	0.9322033898305084	0.8461538461538461	0.9272727272727272	0.8333333333333333	0.9309335674568335	0.8375	0.943661971830986	0.8888888888888888	0.9272727272727272	0.8333333333333333	0.9945165945165945	0.9942857142857143	-0.09393939393939399	{"model__C": 4.140642103235033, "model__class_weight": "balanced", "model__degree": 3, "model__gamma": 0.7756804482088406, "model__kernel": "linear", "model__max_iter": 50000, "model__probability": true, "model__shrinking": true}
moretti_azzurro_100iter_FromBeer1All_tsfresh_0.5_0.9	tsfresh	0.5	0.9	svc	SVC	False	0.9322033898305084	0.8461538461538461	0.9272727272727272	0.8333333333333333	0.9309335674568335	0.8375	0.943661971830986	0.8888888888888888	0.9272727272727272	0.8333333333333333	0.9924963924963924	0.9838095238095237	-0.09393939393939399	{"model__C": 4.833988228642022, "model__class_weight": "balanced", "model__degree": 4, "model__gamma": 0.4029753764139919, "model__kernel": "linear", "model__max_iter": 100000, "model__probability": true, "model__shrinking": true}
moretti_azzurro_100iter_FromBeer1All_standard_0.2_0.1	standard	0.2	0.1	logistic_regression	LgRg	False	0.923728813559322	0.8461538461538461	0.9193362193362193	0.8333333333333333	0.9224760931454851	0.8375	0.9324404761904761	0.8888888888888888	0.9193362193362193	0.8333333333333333	0.9316017316017317	0.7809523809523811	-0.08600288600288608	{"model__C": 0.16748426327282231, "model__class_weight": "balanced", "model__fit_intercept": true, "model__max_iter": 10000, "model__solver": "lbfgs", "model__tol": 0.01}
moretti_azzurro_100iter_FromBeer1All_catch22_0.4_0.1	catch22	0.4	0.1	gradient_boosting	GB	False	0.923728813559322	0.8615384615384616	0.9181818181818182	0.85	0.9221122112211222	0.8548026805658973	0.9375	0.8977272727272727	0.9181818181818182	0.85	0.9962481962481962	1.0	-0.06818181818181823	{"model__learning_rate": 0.08059244418347279, "model__max_depth": "3", "model__min_samples_leaf": 2, "model__min_samples_split": 2, "model__n_estimators": 100, "model__subsample": 0.5}
moretti_azzurro_100iter_FromBeer1All_catch22_0.5_0.1	catch22	0.5	0.1	voting_5_LineadDiscr_SVC_logistic_regression_knn_svc_mlp	LSVC+LgRg+KNN+SVC+MLP	True	0.923728813559322	0.8615384615384616	0.9181818181818182	0.85	0.9221122112211222	0.8548026805658973	0.9375	0.8977272727272727	0.9181818181818182	0.85	0.9991341991341991	0.98	-0.06818181818181823	{}
moretti_azzurro_100iter_FromBeer1All_catch22_0.3_0.1	catch22	0.3	0.1	extra_trees	ExTr	False	0.923728813559322	0.8461538461538461	0.9181818181818182	0.8333333333333333	0.9221122112211222	0.8375	0.9375	0.8888888888888888	0.9181818181818182	0.8333333333333333	0.9974025974025974	0.9980952380952381	-0.08484848484848495	{"model__n_estimators": 100, "model__min_samples_split": 2, "model__min_samples_leaf": 1, "model__max_features": "sqrt", "model__max_depth": "5", "model__criterion": "entropy", "model__bootstrap": false}
moretti_azzurro_100iter_FromBeer1All_catch22_0.3_0.1	catch22	0.3	0.1	mlp	MLP	False	0.923728813559322	0.8461538461538461	0.9181818181818182	0.8333333333333333	0.9221122112211222	0.8375	0.9375	0.8888888888888888	0.9181818181818182	0.8333333333333333	0.9881673881673881	0.9676190476190476	-0.08484848484848495	{"model__solver": "adam", "model__n_iter_no_change": 10, "model__momentum": 0.9, "model__max_iter": 10000, "model__learning_rate": "constant", "model__hidden_layer_sizes": [44, 22], "model__early_stopping": true, "model__batch_size": 17, "model__alpha": 0.0001, "model__activation": "relu"}
moretti_azzurro_100iter_FromBeer1All_catch22_0.3_0.1	catch22	0.3	0.1	random_forest	RF	False	0.923728813559322	0.8461538461538461	0.9181818181818182	0.8333333333333333	0.9221122112211222	0.8375	0.9375	0.8888888888888888	0.9181818181818182	0.8333333333333333	0.9959595959595959	1.0	-0.08484848484848495	{"model__random_state": 42, "model__oob_score": false, "model__n_estimators": 100, "model__min_samples_split": 2, "model__min_samples_leaf": 1, "model__max_features": "sqrt", "model__max_depth": "15", "model__criterion": "entropy", "model__bootstrap": false}
moretti_azzurro_100iter_FromBeer1All_standard_0.5_0.1	standard	0.5	0.1	logistic_regression	LgRg	False	0.923728813559322	0.8461538461538461	0.9181818181818182	0.8333333333333333	0.9221122112211222	0.8375	0.9375	0.8888888888888888	0.9181818181818182	0.8333333333333333	0.9102453102453102	0.8161904761904762	-0.08484848484848495	{"model__C": 0.3386693223104785, "model__class_weight": "balanced", "model__fit_intercept": true, "model__max_iter": 10000, "model__solver": "newton-cg", "model__tol": 0.0001}
moretti_azzurro_100iter_FromBeer1All_standard_0.5_0.1	standard	0.5	0.1	mlp	MLP	False	0.923728813559322	0.8153846153846154	0.9181818181818182	0.8071428571428572	0.9221122112211222	0.8099415204678362	0.9375	0.8277439024390244	0.9181818181818182	0.8071428571428572	0.877056277056277	0.7323809523809524	-0.11103896103896105	{"model__solver": "adam", "model__n_iter_no_change": 20, "model__momentum": 0.95, "model__max_iter": 10000, "model__learning_rate": "adaptive", "model__hidden_layer_sizes": [68], "model__early_stopping": true, "model__batch_size": 17, "model__alpha": 0.0001, "model__activation": "relu"}
moretti_azzurro_100iter_FromBeer1All_standard_0.2_0.1	standard	0.2	0.1	decision_tree	DT	False	0.9152542372881356	0.8461538461538461	0.9102453102453102	0.8333333333333333	0.9136669593210418	0.8375	0.9259814204375187	0.8888888888888888	0.9102453102453102	0.8333333333333333	0.908946608946609	0.8	-0.07691197691197693	{"model__splitter": "random", "model__random_state": 42, "model__min_samples_split": 10, "model__min_samples_leaf": 2, "model__max_features": "sqrt", "model__max_depth": 5, "model__criterion": "entropy"}
moretti_azzurro_100iter_FromBeer1All_catch22_0.4_0.1	catch22	0.4	0.1	mlp	MLP	False	0.9152542372881356	0.8307692307692308	0.9102453102453102	0.819047619047619	0.9136669593210418	0.8225366095805411	0.9259814204375187	0.8625541125541125	0.9102453102453102	0.819047619047619	0.9624819624819625	0.9076190476190477	-0.09119769119769117	{"model__solver": "sgd", "model__n_iter_no_change": 20, "model__momentum": 0.95, "model__max_iter": 10000, "model__learning_rate": "constant", "model__hidden_layer_sizes": [74], "model__early_stopping": true, "model__batch_size": 17, "model__alpha": 0.0001, "model__activation": "tanh"}
moretti_azzurro_100iter_FromBeer1All_catch22_0.5_0.1	catch22	0.5	0.1	rbf_svm	RSVM	False	0.9152542372881356	0.8615384615384616	0.9090909090909092	0.85	0.9132352941176471	0.8548026805658973	0.9315068493150684	0.8977272727272727	0.9090909090909092	0.85	0.9976911976911976	0.9476190476190476	-0.059090909090909194	{"model__C": 8.632382346015216, "model__class_weight": "balanced", "model__gamma": 0.032554541001064474, "model__max_iter": 200000, "model__probability": true, "model__shrinking": true}
moretti_azzurro_100iter_FromBeer1All_catch22_0.3_0.1	catch22	0.3	0.1	rbf_svm	RSVM	False	0.9152542372881356	0.8461538461538461	0.9090909090909092	0.8333333333333333	0.9132352941176471	0.8375	0.9315068493150684	0.8888888888888888	0.9090909090909092	0.8333333333333333	0.9971139971139971	1.0	-0.07575757575757591	{"model__C": 2.1024894337543074, "model__class_weight": "balanced", "model__gamma": 0.07081745149133334, "model__max_iter": 100000, "model__probability": true, "model__shrinking": false}
moretti_azzurro_100iter_FromBeer1All_catch22_0.3_0.1	catch22	0.3	0.1	svc	SVC	False	0.9152542372881356	0.8461538461538461	0.9090909090909092	0.8333333333333333	0.9132352941176471	0.8375	0.9315068493150684	0.8888888888888888	0.9090909090909092	0.8333333333333333	0.9956709956709956	1.0	-0.07575757575757591	{"model__C": 4.438692947420278, "model__class_weight": "balanced", "model__degree": 2, "model__gamma": 0.110644681271406, "model__kernel": "rbf", "model__max_iter": 80000, "model__probability": true, "model__shrinking": false}
moretti_azzurro_100iter_FromBeer1All_catch22_0.4_0.1	catch22	0.4	0.1	extra_trees	ExTr	False	0.9152542372881356	0.8461538461538461	0.9090909090909092	0.8333333333333333	0.9132352941176471	0.8375	0.9315068493150684	0.8888888888888888	0.9090909090909092	0.8333333333333333	0.9976911976911976	1.0	-0.07575757575757591	{"model__n_estimators": 100, "model__min_samples_split": 5, "model__min_samples_leaf": 2, "model__max_features": null, "model__max_depth": "5", "model__criterion": "entropy", "model__bootstrap": false}
moretti_azzurro_100iter_FromBeer1All_catch22_0.4_0.1	catch22	0.4	0.1	random_forest	RF	False	0.9152542372881356	0.8461538461538461	0.9090909090909092	0.8333333333333333	0.9132352941176471	0.8375	0.9315068493150684	0.8888888888888888	0.9090909090909092	0.8333333333333333	0.9968253968253968	1.0	-0.07575757575757591	{"model__random_state": 42, "model__oob_score": false, "model__n_estimators": 100, "model__min_samples_split": 2, "model__min_samples_leaf": 4, "model__max_features": "log2", "model__max_depth": "10", "model__criterion": "entropy", "model__bootstrap": false}
moretti_azzurro_100iter_FromBeer1All_catch22_0.4_0.1	catch22	0.4	0.1	rbf_svm	RSVM	False	0.9152542372881356	0.8461538461538461	0.9090909090909092	0.8333333333333333	0.9132352941176471	0.8375	0.9315068493150684	0.8888888888888888	0.9090909090909092	0.8333333333333333	0.9971139971139971	1.0	-0.07575757575757591	{"model__C": 6.864628284377994, "model__class_weight": "balanced", "model__gamma": 0.08711091693241257, "model__max_iter": 80000, "model__probability": true, "model__shrinking": false}
moretti_azzurro_100iter_FromBeer1All_catch22_0.4_0.1	catch22	0.4	0.1	svc	SVC	False	0.9152542372881356	0.8461538461538461	0.9090909090909092	0.8333333333333333	0.9132352941176471	0.8375	0.9315068493150684	0.8888888888888888	0.9090909090909092	0.8333333333333333	0.9971139971139971	1.0	-0.07575757575757591	{"model__C": 1.1434118777499465, "model__class_weight": "balanced", "model__degree": 3, "model__gamma": 0.09227456934908684, "model__kernel": "rbf", "model__max_iter": 80000, "model__probability": true, "model__shrinking": true}
moretti_azzurro_100iter_FromBeer1All_catch22_0.5_0.1	catch22	0.5	0.1	mlp	MLP	False	0.9152542372881356	0.8461538461538461	0.9090909090909092	0.8333333333333333	0.9132352941176471	0.8375	0.9315068493150684	0.8888888888888888	0.9090909090909092	0.8333333333333333	0.9613275613275613	0.7723809523809524	-0.07575757575757591	{"model__solver": "sgd", "model__n_iter_no_change": 10, "model__momentum": 0.99, "model__max_iter": 10000, "model__learning_rate": "adaptive", "model__hidden_layer_sizes": [36, 18], "model__early_stopping": true, "model__batch_size": 43, "model__alpha": 0.0001, "model__activation": "relu"}
moretti_azzurro_100iter_FromBeer1All_catch22_0.5_0.1	catch22	0.5	0.1	poly_svm	PSVM	False	0.9152542372881356	0.8461538461538461	0.9090909090909092	0.8333333333333333	0.9132352941176471	0.8375	0.9315068493150684	0.8888888888888888	0.9090909090909092	0.8333333333333333	0.9494949494949495	0.9066666666666666	-0.07575757575757591	{"model__C": 7.7323251713142005, "model__class_weight": "balanced", "model__coef0": 0.0, "model__degree": 4, "model__gamma": 0.03864740317146209, "model__max_iter": 20000, "model__probability": true, "model__shrinking": false}
moretti_azzurro_100iter_FromBeer1All_catch22_0.5_0.1	catch22	0.5	0.1	svc	SVC	False	0.9152542372881356	0.8461538461538461	0.9090909090909092	0.8333333333333333	0.9132352941176471	0.8375	0.9315068493150684	0.8888888888888888	0.9090909090909092	0.8333333333333333	1.0	0.9828571428571429	-0.07575757575757591	{"model__C": 2.830287595854812, "model__class_weight": "balanced", "model__degree": 3, "model__gamma": 0.10273508137242035, "model__kernel": "rbf", "model__max_iter": 50000, "model__probability": true, "model__shrinking": true}
moretti_azzurro_100iter_FromBeer1All_standard_0.2_0.1	standard	0.2	0.1	adaboost	Ada	False	0.9152542372881356	0.8461538461538461	0.9090909090909092	0.8333333333333333	0.9132352941176471	0.8375	0.9315068493150684	0.8888888888888888	0.9090909090909092	0.8333333333333333	0.97994227994228	0.9695238095238095	-0.07575757575757591	{"model__learning_rate": 0.10619175654284045, "model__n_estimators": "150"}
moretti_azzurro_100iter_FromBeer1All_standard_0.2_0.1	standard	0.2	0.1	extra_trees	ExTr	False	0.9152542372881356	0.8461538461538461	0.9090909090909092	0.8333333333333333	0.9132352941176471	0.8375	0.9315068493150684	0.8888888888888888	0.9090909090909092	0.8333333333333333	0.8634920634920635	0.6695238095238095	-0.07575757575757591	{"model__n_estimators": 100, "model__min_samples_split": 10, "model__min_samples_leaf": 4, "model__max_features": "log2", "model__max_depth": "15", "model__criterion": "gini", "model__bootstrap": false}
moretti_azzurro_100iter_FromBeer1All_standard_0.2_0.1	standard	0.2	0.1	gradient_boosting	GB	False	0.9152542372881356	0.8461538461538461	0.9090909090909092	0.8333333333333333	0.9132352941176471	0.8375	0.9315068493150684	0.8888888888888888	0.9090909090909092	0.8333333333333333	0.9594516594516594	0.9371428571428573	-0.07575757575757591	{"model__learning_rate": 0.03815701210391022, "model__max_depth": "3", "model__min_samples_leaf": 3, "model__min_samples_split": 10, "model__n_estimators": 100, "model__subsample": 0.5}
moretti_azzurro_100iter_FromBeer1All_standard_0.2_0.1	standard	0.2	0.1	mlp	MLP	False	0.9152542372881356	0.8461538461538461	0.9090909090909092	0.8333333333333333	0.9132352941176471	0.8375	0.9315068493150684	0.8888888888888888	0.9090909090909092	0.8333333333333333	0.8239538239538239	0.6857142857142858	-0.07575757575757591	{"model__solver": "adam", "model__n_iter_no_change": 20, "model__momentum": 0.99, "model__max_iter": 10000, "model__learning_rate": "adaptive", "model__hidden_layer_sizes": [75, 37], "model__early_stopping": true, "model__batch_size": 43, "model__alpha": 0.0001, "model__activation": "relu"}
moretti_azzurro_100iter_FromBeer1All_standard_0.2_0.1	standard	0.2	0.1	random_forest	RF	False	0.9152542372881356	0.8461538461538461	0.9090909090909092	0.8333333333333333	0.9132352941176471	0.8375	0.9315068493150684	0.8888888888888888	0.9090909090909092	0.8333333333333333	0.8998556998556999	0.7457142857142858	-0.07575757575757591	{"model__random_state": 42, "model__oob_score": false, "model__n_estimators": 100, "model__min_samples_split": 2, "model__min_samples_leaf": 4, "model__max_features": "sqrt", "model__max_depth": "15", "model__criterion": "gini", "model__bootstrap": true}
moretti_azzurro_100iter_FromBeer1All_standard_0.5_0.1	standard	0.5	0.1	adaboost	Ada	False	0.9152542372881356	0.8461538461538461	0.9090909090909092	0.8333333333333333	0.9132352941176471	0.8375	0.9315068493150684	0.8888888888888888	0.9090909090909092	0.8333333333333333	0.9842712842712842	0.9790476190476192	-0.07575757575757591	{"model__learning_rate": 0.10884486005572207, "model__n_estimators": "150"}
moretti_azzurro_100iter_FromBeer1All_standard_0.5_0.1	standard	0.5	0.1	extra_trees	ExTr	False	0.9152542372881356	0.8461538461538461	0.9090909090909092	0.8333333333333333	0.9132352941176471	0.8375	0.9315068493150684	0.8888888888888888	0.9090909090909092	0.8333333333333333	0.8568542568542569	0.6666666666666667	-0.07575757575757591	{"model__n_estimators": 100, "model__min_samples_split": 10, "model__min_samples_leaf": 2, "model__max_features": "log2", "model__max_depth": "5", "model__criterion": "gini", "model__bootstrap": false}
moretti_azzurro_100iter_FromBeer1All_standard_0.5_0.1	standard	0.5	0.1	gradient_boosting	GB	False	0.9152542372881356	0.8461538461538461	0.9090909090909092	0.8333333333333333	0.9132352941176471	0.8375	0.9315068493150684	0.8888888888888888	0.9090909090909092	0.8333333333333333	0.9653679653679654	0.8857142857142857	-0.07575757575757591	{"model__learning_rate": 0.05841095148110162, "model__max_depth": "3", "model__min_samples_leaf": 2, "model__min_samples_split": 10, "model__n_estimators": 100, "model__subsample": 0.5}
moretti_azzurro_100iter_FromBeer1All_standard_0.5_0.1	standard	0.5	0.1	knn	KNN	False	0.9152542372881356	0.8461538461538461	0.9090909090909092	0.8333333333333333	0.9132352941176471	0.8375	0.9315068493150684	0.8888888888888888	0.9090909090909092	0.8333333333333333	0.8816738816738816	0.8	-0.07575757575757591	{"model__weights": "distance", "model__p": 2, "model__n_neighbors": "18", "model__n_jobs": -1, "model__metric": "euclidean", "model__leaf_size": "180", "model__algorithm": "brute"}
moretti_azzurro_100iter_FromBeer1All_standard_0.5_0.1	standard	0.5	0.1	voting_5_poly_svm_LineadDiscr_SVC_logistic_regression_mlp_knn	PSVM+LSVC+LgRg+MLP+KNN	True	0.9152542372881356	0.8461538461538461	0.9090909090909092	0.8333333333333333	0.9132352941176471	0.8375	0.9315068493150684	0.8888888888888888	0.9090909090909092	0.8333333333333333	0.9754689754689754	0.8523809523809525	-0.07575757575757591	{}
moretti_azzurro_100iter_FromBeer1All_standard_0.5_0.1	standard	0.5	0.1	voting_4_poly_svm_LineadDiscr_SVC_logistic_regression_mlp	PSVM+LSVC+LgRg+MLP	True	0.9152542372881356	0.8461538461538461	0.9090909090909092	0.8333333333333333	0.9132352941176471	0.8375	0.9315068493150684	0.8888888888888888	0.9090909090909092	0.8333333333333333	0.9823953823953824	0.8523809523809525	-0.07575757575757591	{}
moretti_azzurro_100iter_FromBeer1All_standard_0.5_0.1	standard	0.5	0.1	random_forest	RF	False	0.9152542372881356	0.8461538461538461	0.9090909090909092	0.8333333333333333	0.9132352941176471	0.8375	0.9315068493150684	0.8888888888888888	0.9090909090909092	0.8333333333333333	0.8845598845598845	0.6904761904761905	-0.07575757575757591	{"model__random_state": 42, "model__oob_score": false, "model__n_estimators": 100, "model__min_samples_split": 2, "model__min_samples_leaf": 4, "model__max_features": "sqrt", "model__max_depth": "5", "model__criterion": "entropy", "model__bootstrap": true}
moretti_azzurro_100iter_FromBeer1All_standard_0.5_0.1	standard	0.5	0.1	svc	SVC	False	0.9152542372881356	0.8461538461538461	0.9090909090909092	0.8333333333333333	0.9132352941176471	0.8375	0.9315068493150684	0.8888888888888888	0.9090909090909092	0.8333333333333333	0.9976911976911976	0.9952380952380951	-0.07575757575757591	{"model__C": 5.008869774728121, "model__class_weight": "balanced", "model__degree": 4, "model__gamma": 0.16364223724099344, "model__kernel": "rbf", "model__max_iter": 100000, "model__probability": true, "model__shrinking": true}
moretti_azzurro_100iter_FromBeer1All_standard_0.8_0.1	standard	0.8	0.1	adaboost	Ada	False	0.9152542372881356	0.8461538461538461	0.9090909090909092	0.8333333333333333	0.9132352941176471	0.8375	0.9315068493150684	0.8888888888888888	0.9090909090909092	0.8333333333333333	0.9538239538239538	0.9285714285714286	-0.07575757575757591	{"model__learning_rate": 0.06452687437328321, "model__n_estimators": "50"}
moretti_azzurro_100iter_FromBeer1All_standard_0.8_0.1	standard	0.8	0.1	extra_trees	ExTr	False	0.9152542372881356	0.8461538461538461	0.9090909090909092	0.8333333333333333	0.9132352941176471	0.8375	0.9315068493150684	0.8888888888888888	0.9090909090909092	0.8333333333333333	0.8753246753246753	0.7261904761904763	-0.07575757575757591	{"model__n_estimators": 100, "model__min_samples_split": 10, "model__min_samples_leaf": 2, "model__max_features": null, "model__max_depth": "15", "model__criterion": "gini", "model__bootstrap": false}
moretti_azzurro_100iter_FromBeer1All_standard_0.8_0.1	standard	0.8	0.1	gradient_boosting	GB	False	0.9152542372881356	0.8461538461538461	0.9090909090909092	0.8333333333333333	0.9132352941176471	0.8375	0.9315068493150684	0.8888888888888888	0.9090909090909092	0.8333333333333333	0.9670995670995671	0.9657142857142856	-0.07575757575757591	{"model__learning_rate": 0.02206572505930721, "model__max_depth": "3", "model__min_samples_leaf": 3, "model__min_samples_split": 10, "model__n_estimators": 100, "model__subsample": 0.5}
moretti_azzurro_100iter_FromBeer1All_standard_0.8_0.1	standard	0.8	0.1	voting_3_logistic_regression_poly_svm_random_forest	LgRg+PSVM+RF	True	0.9152542372881356	0.8461538461538461	0.9090909090909092	0.8333333333333333	0.9132352941176471	0.8375	0.9315068493150684	0.8888888888888888	0.9090909090909092	0.8333333333333333	0.9532467532467532	0.8171428571428571	-0.07575757575757591	{}
moretti_azzurro_100iter_FromBeer1All_standard_0.8_0.1	standard	0.8	0.1	voting_5_logistic_regression_poly_svm_random_forest_xgboost_classifier_gradient_boosting	LgRg+PSVM+RF+XGB+GB	True	0.9152542372881356	0.8461538461538461	0.9090909090909092	0.8333333333333333	0.9132352941176471	0.8375	0.9315068493150684	0.8888888888888888	0.9090909090909092	0.8333333333333333	0.9578643578643579	0.8380952380952381	-0.07575757575757591	{}
moretti_azzurro_100iter_FromBeer1All_standard_0.8_0.1	standard	0.8	0.1	voting_4_logistic_regression_poly_svm_random_forest_xgboost_classifier	LgRg+PSVM+RF+XGB	True	0.9152542372881356	0.8461538461538461	0.9090909090909092	0.8333333333333333	0.9132352941176471	0.8375	0.9315068493150684	0.8888888888888888	0.9090909090909092	0.8333333333333333	0.9572871572871573	0.8333333333333334	-0.07575757575757591	{}
moretti_azzurro_100iter_FromBeer1All_standard_0.8_0.1	standard	0.8	0.1	random_forest	RF	False	0.9152542372881356	0.8461538461538461	0.9090909090909092	0.8333333333333333	0.9132352941176471	0.8375	0.9315068493150684	0.8888888888888888	0.9090909090909092	0.8333333333333333	0.8733044733044734	0.7476190476190476	-0.07575757575757591	{"model__random_state": 42, "model__oob_score": false, "model__n_estimators": 100, "model__min_samples_split": 10, "model__min_samples_leaf": 1, "model__max_features": "sqrt", "model__max_depth": "5", "model__criterion": "gini", "model__bootstrap": true}
moretti_azzurro_100iter_FromBeer1All_standard_0.8_0.1	standard	0.8	0.1	xgboost_classifier	XGB	False	0.9152542372881356	0.8461538461538461	0.9090909090909092	0.8333333333333333	0.9132352941176471	0.8375	0.9315068493150684	0.8888888888888888	0.9090909090909092	0.8333333333333333	0.9878787878787878	0.9904761904761905	-0.07575757575757591	{"model__gamma": 0.6542527960559673, "model__learning_rate": 0.14485700690587716, "model__max_depth": "2", "model__n_estimators": 100, "model__reg_alpha": 0.9797433558413668, "model__reg_lambda": 0.5018169647897393}
moretti_azzurro_100iter_FromBeer1All_tsfel_0.7_0.1	tsfel	0.7	0.1	adaboost	Ada	False	0.9152542372881356	0.8461538461538461	0.9090909090909092	0.8333333333333333	0.9132352941176471	0.8375	0.9315068493150684	0.8888888888888888	0.9090909090909092	0.8333333333333333	0.868975468975469	0.7676190476190476	-0.07575757575757591	{"model__learning_rate": 0.03234577636845603, "model__n_estimators": "50"}
moretti_azzurro_100iter_FromBeer1All_tsfel_0.7_0.1	tsfel	0.7	0.1	decision_tree	DT	False	0.9152542372881356	0.8461538461538461	0.9090909090909092	0.8333333333333333	0.9132352941176471	0.8375	0.9315068493150684	0.8888888888888888	0.9090909090909092	0.8333333333333333	0.9090909090909091	0.8333333333333334	-0.07575757575757591	{"model__splitter": "best", "model__random_state": 42, "model__min_samples_split": 5, "model__min_samples_leaf": 2, "model__max_features": null, "model__max_depth": null, "model__criterion": "gini"}
moretti_azzurro_100iter_FromBeer1All_tsfel_0.7_0.1	tsfel	0.7	0.1	extra_trees	ExTr	False	0.9152542372881356	0.8461538461538461	0.9090909090909092	0.8333333333333333	0.9132352941176471	0.8375	0.9315068493150684	0.8888888888888888	0.9090909090909092	0.8333333333333333	0.8571428571428572	0.7438095238095239	-0.07575757575757591	{"model__n_estimators": 100, "model__min_samples_split": 5, "model__min_samples_leaf": 2, "model__max_features": "log2", "model__max_depth": "5", "model__criterion": "gini", "model__bootstrap": false}
moretti_azzurro_100iter_FromBeer1All_tsfel_0.7_0.1	tsfel	0.7	0.1	gradient_boosting	GB	False	0.9152542372881356	0.8461538461538461	0.9090909090909092	0.8333333333333333	0.9132352941176471	0.8375	0.9315068493150684	0.8888888888888888	0.9090909090909092	0.8333333333333333	0.9204906204906205	0.8923809523809523	-0.07575757575757591	{"model__learning_rate": 0.057295561920728814, "model__max_depth": "3", "model__min_samples_leaf": 3, "model__min_samples_split": 10, "model__n_estimators": 100, "model__subsample": 0.5}
moretti_azzurro_100iter_FromBeer1All_tsfel_0.7_0.1	tsfel	0.7	0.1	voting_5_LineadDiscr_SVC_kmeans_logreg_random_forest_decision_tree_xgboost_classifier	LSVC+KMLR+RF+DT+XGB	True	0.9152542372881356	0.8461538461538461	0.9090909090909092	0.8333333333333333	0.9132352941176471	0.8375	0.9315068493150684	0.8888888888888888	0.9090909090909092	0.8333333333333333	0.9815295815295815	0.9400000000000001	-0.07575757575757591	{}
moretti_azzurro_100iter_FromBeer1All_tsfel_0.7_0.1	tsfel	0.7	0.1	random_forest	RF	False	0.9152542372881356	0.8461538461538461	0.9090909090909092	0.8333333333333333	0.9132352941176471	0.8375	0.9315068493150684	0.8888888888888888	0.9090909090909092	0.8333333333333333	0.8512265512265512	0.7523809523809524	-0.07575757575757591	{"model__random_state": 42, "model__oob_score": false, "model__n_estimators": 100, "model__min_samples_split": 2, "model__min_samples_leaf": 4, "model__max_features": "log2", "model__max_depth": "10", "model__criterion": "gini", "model__bootstrap": true}
moretti_azzurro_100iter_FromBeer1All_tsfel_0.7_0.1	tsfel	0.7	0.1	xgboost_classifier	XGB	False	0.9152542372881356	0.8461538461538461	0.9090909090909092	0.8333333333333333	0.9132352941176471	0.8375	0.9315068493150684	0.8888888888888888	0.9090909090909092	0.8333333333333333	0.8886002886002886	0.7723809523809524	-0.07575757575757591	{"model__gamma": 0.2985907573432446, "model__learning_rate": 0.1663339942464573, "model__max_depth": "4", "model__n_estimators": 100, "model__reg_alpha": 0.9674156845089907, "model__reg_lambda": 0.7523853877762082}
moretti_azzurro_100iter_FromBeer1All_tsfel_0.8_0.2	tsfel	0.8	0.2	adaboost	Ada	False	0.9152542372881356	0.8461538461538461	0.9090909090909092	0.8333333333333333	0.9132352941176471	0.8375	0.9315068493150684	0.8888888888888888	0.9090909090909092	0.8333333333333333	0.876911976911977	0.7676190476190476	-0.07575757575757591	{"model__learning_rate": 0.028131119094653337, "model__n_estimators": "50"}
moretti_azzurro_100iter_FromBeer1All_tsfel_0.8_0.2	tsfel	0.8	0.2	extra_trees	ExTr	False	0.9152542372881356	0.8461538461538461	0.9090909090909092	0.8333333333333333	0.9132352941176471	0.8375	0.9315068493150684	0.8888888888888888	0.9090909090909092	0.8333333333333333	0.8574314574314574	0.720952380952381	-0.07575757575757591	{"model__n_estimators": 100, "model__min_samples_split": 2, "model__min_samples_leaf": 2, "model__max_features": "log2", "model__max_depth": "5", "model__criterion": "gini", "model__bootstrap": false}
moretti_azzurro_100iter_FromBeer1All_tsfel_0.8_0.2	tsfel	0.8	0.2	gradient_boosting	GB	False	0.9152542372881356	0.8461538461538461	0.9090909090909092	0.8333333333333333	0.9132352941176471	0.8375	0.9315068493150684	0.8888888888888888	0.9090909090909092	0.8333333333333333	0.875901875901876	0.8923809523809524	-0.07575757575757591	{"model__learning_rate": 0.2041906587605365, "model__max_depth": "3", "model__min_samples_leaf": 3, "model__min_samples_split": 10, "model__n_estimators": 100, "model__subsample": 0.5}
moretti_azzurro_100iter_FromBeer1All_tsfel_0.8_0.2	tsfel	0.8	0.2	voting_5_LineadDiscr_SVC_kmeans_logreg_random_forest_xgboost_classifier_gradient_boosting	LSVC+KMLR+RF+XGB+GB	True	0.9152542372881356	0.8461538461538461	0.9090909090909092	0.8333333333333333	0.9132352941176471	0.8375	0.9315068493150684	0.8888888888888888	0.9090909090909092	0.8333333333333333	0.9829725829725829	0.9342857142857143	-0.07575757575757591	{}
moretti_azzurro_100iter_FromBeer1All_tsfel_0.8_0.2	tsfel	0.8	0.2	random_forest	RF	False	0.9152542372881356	0.8461538461538461	0.9090909090909092	0.8333333333333333	0.9132352941176471	0.8375	0.9315068493150684	0.8888888888888888	0.9090909090909092	0.8333333333333333	0.8779220779220779	0.7685714285714286	-0.07575757575757591	{"model__random_state": 42, "model__oob_score": false, "model__n_estimators": 100, "model__min_samples_split": 5, "model__min_samples_leaf": 4, "model__max_features": "log2", "model__max_depth": "10", "model__criterion": "gini", "model__bootstrap": true}
moretti_azzurro_100iter_FromBeer1All_tsfel_0.8_0.2	tsfel	0.8	0.2	xgboost_classifier	XGB	False	0.9152542372881356	0.8461538461538461	0.9090909090909092	0.8333333333333333	0.9132352941176471	0.8375	0.9315068493150684	0.8888888888888888	0.9090909090909092	0.8333333333333333	0.8594516594516595	0.7895238095238095	-0.07575757575757591	{"model__gamma": 0.7219822322888823, "model__learning_rate": 0.029282995810688696, "model__max_depth": "2", "model__n_estimators": 100, "model__reg_alpha": 0.45365875399164113, "model__reg_lambda": 0.3949461935752907}
moretti_azzurro_100iter_FromBeer1All_tsfel_0.9_0.2	tsfel	0.9	0.2	adaboost	Ada	False	0.9152542372881356	0.8461538461538461	0.9090909090909092	0.8333333333333333	0.9132352941176471	0.8375	0.9315068493150684	0.8888888888888888	0.9090909090909092	0.8333333333333333	0.8911976911976912	0.8071428571428572	-0.07575757575757591	{"model__learning_rate": 0.014551205759243171, "model__n_estimators": "50"}
moretti_azzurro_100iter_FromBeer1All_tsfel_0.9_0.2	tsfel	0.9	0.2	decision_tree	DT	False	0.9152542372881356	0.8461538461538461	0.9090909090909092	0.8333333333333333	0.9132352941176471	0.8375	0.9315068493150684	0.8888888888888888	0.9090909090909092	0.8333333333333333	0.9090909090909091	0.8333333333333334	-0.07575757575757591	{"model__splitter": "best", "model__random_state": 42, "model__min_samples_split": 5, "model__min_samples_leaf": 2, "model__max_features": "log2", "model__max_depth": 15, "model__criterion": "gini"}
moretti_azzurro_100iter_FromBeer1All_tsfel_0.9_0.2	tsfel	0.9	0.2	extra_trees	ExTr	False	0.9152542372881356	0.8461538461538461	0.9090909090909092	0.8333333333333333	0.9132352941176471	0.8375	0.9315068493150684	0.8888888888888888	0.9090909090909092	0.8333333333333333	0.858008658008658	0.6942857142857143	-0.07575757575757591	{"model__n_estimators": 100, "model__min_samples_split": 5, "model__min_samples_leaf": 2, "model__max_features": "log2", "model__max_depth": "5", "model__criterion": "entropy", "model__bootstrap": false}
moretti_azzurro_100iter_FromBeer1All_tsfel_0.9_0.2	tsfel	0.9	0.2	gradient_boosting	GB	False	0.9152542372881356	0.8461538461538461	0.9090909090909092	0.8333333333333333	0.9132352941176471	0.8375	0.9315068493150684	0.8888888888888888	0.9090909090909092	0.8333333333333333	0.89004329004329	0.8495238095238096	-0.07575757575757591	{"model__learning_rate": 0.14215014486835664, "model__max_depth": "3", "model__min_samples_leaf": 3, "model__min_samples_split": 2, "model__n_estimators": 100, "model__subsample": 0.5}
moretti_azzurro_100iter_FromBeer1All_tsfel_0.9_0.2	tsfel	0.9	0.2	voting_5_LineadDiscr_SVC_kmeans_logreg_random_forest_decision_tree_xgboost_classifier	LSVC+KMLR+RF+DT+XGB	True	0.9152542372881356	0.8461538461538461	0.9090909090909092	0.8333333333333333	0.9132352941176471	0.8375	0.9315068493150684	0.8888888888888888	0.9090909090909092	0.8333333333333333	0.9685425685425685	0.8876190476190476	-0.07575757575757591	{}
moretti_azzurro_100iter_FromBeer1All_tsfel_0.9_0.2	tsfel	0.9	0.2	random_forest	RF	False	0.9152542372881356	0.8461538461538461	0.9090909090909092	0.8333333333333333	0.9132352941176471	0.8375	0.9315068493150684	0.8888888888888888	0.9090909090909092	0.8333333333333333	0.858008658008658	0.75	-0.07575757575757591	{"model__random_state": 42, "model__oob_score": false, "model__n_estimators": 100, "model__min_samples_split": 2, "model__min_samples_leaf": 4, "model__max_features": "log2", "model__max_depth": "15", "model__criterion": "entropy", "model__bootstrap": true}
moretti_azzurro_100iter_FromBeer1All_tsfel_0.9_0.2	tsfel	0.9	0.2	xgboost_classifier	XGB	False	0.9152542372881356	0.8461538461538461	0.9090909090909092	0.8333333333333333	0.9132352941176471	0.8375	0.9315068493150684	0.8888888888888888	0.9090909090909092	0.8333333333333333	0.8418470418470418	0.7519047619047619	-0.07575757575757591	{"model__gamma": 0.28223124780527753, "model__learning_rate": 0.2614930453174777, "model__max_depth": "4", "model__n_estimators": 100, "model__reg_alpha": 0.1159130978988071, "model__reg_lambda": 0.08886006811817337}
moretti_azzurro_100iter_FromBeer1All_tsfresh_0.5_0.3	tsfresh	0.5	0.3	adaboost	Ada	False	0.9152542372881356	0.8461538461538461	0.9090909090909092	0.8333333333333333	0.9132352941176471	0.8375	0.9315068493150684	0.8888888888888888	0.9090909090909092	0.8333333333333333	0.8802308802308803	0.7952380952380953	-0.07575757575757591	{"model__learning_rate": 0.03211600761947852, "model__n_estimators": "100"}
moretti_azzurro_100iter_FromBeer1All_tsfresh_0.5_0.3	tsfresh	0.5	0.3	extra_trees	ExTr	False	0.9152542372881356	0.8461538461538461	0.9090909090909092	0.8333333333333333	0.9132352941176471	0.8375	0.9315068493150684	0.8888888888888888	0.9090909090909092	0.8333333333333333	0.8874458874458875	0.8166666666666667	-0.07575757575757591	{"model__n_estimators": 100, "model__min_samples_split": 10, "model__min_samples_leaf": 1, "model__max_features": "log2", "model__max_depth": "15", "model__criterion": "entropy", "model__bootstrap": false}
moretti_azzurro_100iter_FromBeer1All_tsfresh_0.5_0.3	tsfresh	0.5	0.3	gradient_boosting	GB	False	0.9152542372881356	0.8461538461538461	0.9090909090909092	0.8333333333333333	0.9132352941176471	0.8375	0.9315068493150684	0.8888888888888888	0.9090909090909092	0.8333333333333333	0.8787878787878787	0.9028571428571429	-0.07575757575757591	{"model__learning_rate": 0.13729851168915672, "model__max_depth": "3", "model__min_samples_leaf": 2, "model__min_samples_split": 2, "model__n_estimators": 100, "model__subsample": 0.5}
moretti_azzurro_100iter_FromBeer1All_tsfresh_0.5_0.3	tsfresh	0.5	0.3	knn	KNN	False	0.9152542372881356	0.8461538461538461	0.9090909090909092	0.8333333333333333	0.9132352941176471	0.8375	0.9315068493150684	0.8888888888888888	0.9090909090909092	0.8333333333333333	0.8946608946608946	0.8095238095238095	-0.07575757575757591	{"model__weights": "distance", "model__p": 1, "model__n_neighbors": "16", "model__n_jobs": -1, "model__metric": "minkowski", "model__leaf_size": "10", "model__algorithm": "brute"}
moretti_azzurro_100iter_FromBeer1All_tsfresh_0.5_0.3	tsfresh	0.5	0.3	logistic_regression	LgRg	False	0.9152542372881356	0.8461538461538461	0.9090909090909092	0.8333333333333333	0.9132352941176471	0.8375	0.9315068493150684	0.8888888888888888	0.9090909090909092	0.8333333333333333	0.9353535353535353	0.8580952380952381	-0.07575757575757591	{"model__C": 8.53261368535898, "model__class_weight": "balanced", "model__fit_intercept": true, "model__max_iter": 10000, "model__solver": "lbfgs", "model__tol": 0.001}
moretti_azzurro_100iter_FromBeer1All_tsfresh_0.5_0.3	tsfresh	0.5	0.3	LineadDiscr_SVC	LSVC	False	0.9152542372881356	0.8461538461538461	0.9090909090909092	0.8333333333333333	0.9132352941176471	0.8375	0.9315068493150684	0.8888888888888888	0.9090909090909092	0.8333333333333333	0.8559884559884561	0.7352380952380954	-0.07575757575757591	{"model__lda__n_components": 1, "model__svc__C": 0.16756414877812645, "model__svc__class_weight": "balanced", "model__svc__degree": 2, "model__svc__gamma": 0.1034660493891189, "model__svc__kernel": "rbf", "model__svc__max_iter": 50000, "model__svc__probability": true}
moretti_azzurro_100iter_FromBeer1All_tsfresh_0.5_0.3	tsfresh	0.5	0.3	rbf_svm	RSVM	False	0.9152542372881356	0.8461538461538461	0.9090909090909092	0.8333333333333333	0.9132352941176471	0.8375	0.9315068493150684	0.8888888888888888	0.9090909090909092	0.8333333333333333	0.956998556998557	0.9371428571428573	-0.07575757575757591	{"model__C": 5.87773575324439, "model__class_weight": "balanced", "model__gamma": 0.29410538167196654, "model__max_iter": 80000, "model__probability": true, "model__shrinking": true}
moretti_azzurro_100iter_FromBeer1All_tsfresh_0.5_0.3	tsfresh	0.5	0.3	voting_2_svc_knn	SVC+KNN	True	0.9152542372881356	0.8461538461538461	0.9090909090909092	0.8333333333333333	0.9132352941176471	0.8375	0.9315068493150684	0.8888888888888888	0.9090909090909092	0.8333333333333333	0.9728715728715728	0.9952380952380953	-0.07575757575757591	{}
moretti_azzurro_100iter_FromBeer1All_tsfresh_0.5_0.3	tsfresh	0.5	0.3	voting_5_svc_knn_xgboost_classifier_LineadDiscr_SVC_logistic_regression	SVC+KNN+XGB+LSVC+LgRg	True	0.9152542372881356	0.8461538461538461	0.9090909090909092	0.8333333333333333	0.9132352941176471	0.8375	0.9315068493150684	0.8888888888888888	0.9090909090909092	0.8333333333333333	0.9653679653679653	0.9352380952380953	-0.07575757575757591	{}
moretti_azzurro_100iter_FromBeer1All_tsfresh_0.5_0.3	tsfresh	0.5	0.3	voting_4_svc_knn_xgboost_classifier_LineadDiscr_SVC	SVC+KNN+XGB+LSVC	True	0.9152542372881356	0.8461538461538461	0.9090909090909092	0.8333333333333333	0.9132352941176471	0.8375	0.9315068493150684	0.8888888888888888	0.9090909090909092	0.8333333333333333	0.9688311688311688	0.9952380952380953	-0.07575757575757591	{}
moretti_azzurro_100iter_FromBeer1All_tsfresh_0.5_0.3	tsfresh	0.5	0.3	voting_3_svc_knn_xgboost_classifier	SVC+KNN+XGB	True	0.9152542372881356	0.8461538461538461	0.9090909090909092	0.8333333333333333	0.9132352941176471	0.8375	0.9315068493150684	0.8888888888888888	0.9090909090909092	0.8333333333333333	0.9708513708513709	0.9952380952380953	-0.07575757575757591	{}
moretti_azzurro_100iter_FromBeer1All_tsfresh_0.5_0.3	tsfresh	0.5	0.3	xgboost_classifier	XGB	False	0.9152542372881356	0.8461538461538461	0.9090909090909092	0.8333333333333333	0.9132352941176471	0.8375	0.9315068493150684	0.8888888888888888	0.9090909090909092	0.8333333333333333	0.9191919191919192	0.9571428571428571	-0.07575757575757591	{"model__gamma": 0.670722167252559, "model__learning_rate": 0.12277440924193622, "model__max_depth": "2", "model__n_estimators": 100, "model__reg_alpha": 0.20864978503919374, "model__reg_lambda": 0.5968524361102481}
moretti_azzurro_100iter_FromBeer1All_tsfresh_0.5_0.4	tsfresh	0.5	0.4	adaboost	Ada	False	0.9152542372881356	0.8461538461538461	0.9090909090909092	0.8333333333333333	0.9132352941176471	0.8375	0.9315068493150684	0.8888888888888888	0.9090909090909092	0.8333333333333333	0.8932178932178932	0.8904761904761905	-0.07575757575757591	{"model__learning_rate": 0.1096124808735641, "model__n_estimators": "50"}
moretti_azzurro_100iter_FromBeer1All_tsfresh_0.5_0.4	tsfresh	0.5	0.4	decision_tree	DT	False	0.9152542372881356	0.8461538461538461	0.9090909090909092	0.8333333333333333	0.9132352941176471	0.8375	0.9315068493150684	0.8888888888888888	0.9090909090909092	0.8333333333333333	0.9090909090909091	0.8333333333333334	-0.07575757575757591	{"model__splitter": "random", "model__random_state": 42, "model__min_samples_split": 5, "model__min_samples_leaf": 2, "model__max_features": null, "model__max_depth": 15, "model__criterion": "entropy"}
moretti_azzurro_100iter_FromBeer1All_tsfresh_0.5_0.4	tsfresh	0.5	0.4	extra_trees	ExTr	False	0.9152542372881356	0.8461538461538461	0.9090909090909092	0.8333333333333333	0.9132352941176471	0.8375	0.9315068493150684	0.8888888888888888	0.9090909090909092	0.8333333333333333	0.8608946608946609	0.7476190476190476	-0.07575757575757591	{"model__n_estimators": 100, "model__min_samples_split": 5, "model__min_samples_leaf": 4, "model__max_features": null, "model__max_depth": "5", "model__criterion": "entropy", "model__bootstrap": false}
moretti_azzurro_100iter_FromBeer1All_tsfresh_0.5_0.4	tsfresh	0.5	0.4	gradient_boosting	GB	False	0.9152542372881356	0.8461538461538461	0.9090909090909092	0.8333333333333333	0.9132352941176471	0.8375	0.9315068493150684	0.8888888888888888	0.9090909090909092	0.8333333333333333	0.8528138528138528	0.8323809523809524	-0.07575757575757591	{"model__learning_rate": 0.2096052766691373, "model__max_depth": "3", "model__min_samples_leaf": 2, "model__min_samples_split": 5, "model__n_estimators": 100, "model__subsample": 0.5}
moretti_azzurro_100iter_FromBeer1All_tsfresh_0.5_0.4	tsfresh	0.5	0.4	knn	KNN	False	0.9152542372881356	0.8461538461538461	0.9090909090909092	0.8333333333333333	0.9132352941176471	0.8375	0.9315068493150684	0.8888888888888888	0.9090909090909092	0.8333333333333333	0.8946608946608946	0.8095238095238095	-0.07575757575757591	{"model__weights": "distance", "model__p": 2, "model__n_neighbors": "16", "model__n_jobs": -1, "model__metric": "manhattan", "model__leaf_size": "280", "model__algorithm": "ball_tree"}
moretti_azzurro_100iter_FromBeer1All_tsfresh_0.5_0.4	tsfresh	0.5	0.4	logistic_regression	LgRg	False	0.9152542372881356	0.8461538461538461	0.9090909090909092	0.8333333333333333	0.9132352941176471	0.8375	0.9315068493150684	0.8888888888888888	0.9090909090909092	0.8333333333333333	0.9399711399711399	0.8580952380952381	-0.07575757575757591	{"model__C": 7.403083481202973, "model__class_weight": "balanced", "model__fit_intercept": true, "model__max_iter": 20000, "model__solver": "saga", "model__tol": 0.001}
moretti_azzurro_100iter_FromBeer1All_tsfresh_0.5_0.4	tsfresh	0.5	0.4	LineadDiscr_SVC	LSVC	False	0.9152542372881356	0.8461538461538461	0.9090909090909092	0.8333333333333333	0.9132352941176471	0.8375	0.9315068493150684	0.8888888888888888	0.9090909090909092	0.8333333333333333	0.9567099567099566	0.921904761904762	-0.07575757575757591	{"model__lda__n_components": 1, "model__svc__C": 0.7907360544055407, "model__svc__class_weight": "balanced", "model__svc__degree": 2, "model__svc__gamma": 0.25426921323340074, "model__svc__kernel": "linear", "model__svc__max_iter": 10000, "model__svc__probability": true}
moretti_azzurro_100iter_FromBeer1All_tsfresh_0.5_0.4	tsfresh	0.5	0.4	poly_svm	PSVM	False	0.9152542372881356	0.8461538461538461	0.9090909090909092	0.8333333333333333	0.9132352941176471	0.8375	0.9315068493150684	0.8888888888888888	0.9090909090909092	0.8333333333333333	0.8441558441558441	0.7142857142857144	-0.07575757575757591	{"model__C": 4.789154498949949, "model__class_weight": "balanced", "model__coef0": 0.0, "model__degree": 3, "model__gamma": 0.07356144761720695, "model__max_iter": 10000, "model__probability": true, "model__shrinking": false}
moretti_azzurro_100iter_FromBeer1All_tsfresh_0.5_0.4	tsfresh	0.5	0.4	rbf_svm	RSVM	False	0.9152542372881356	0.8461538461538461	0.9090909090909092	0.8333333333333333	0.9132352941176471	0.8375	0.9315068493150684	0.8888888888888888	0.9090909090909092	0.8333333333333333	0.9518037518037518	0.9371428571428573	-0.07575757575757591	{"model__C": 2.0348595680281156, "model__class_weight": "balanced", "model__gamma": 0.284823716969856, "model__max_iter": 80000, "model__probability": true, "model__shrinking": true}
moretti_azzurro_100iter_FromBeer1All_tsfresh_0.5_0.4	tsfresh	0.5	0.4	voting_3_svc_knn_decision_tree	SVC+KNN+DT	True	0.9152542372881356	0.8461538461538461	0.9090909090909092	0.8333333333333333	0.9132352941176471	0.8375	0.9315068493150684	0.8888888888888888	0.9090909090909092	0.8333333333333333	0.9714285714285713	0.9847619047619047	-0.07575757575757591	{}
moretti_azzurro_100iter_FromBeer1All_tsfresh_0.5_0.4	tsfresh	0.5	0.4	voting_5_svc_knn_decision_tree_xgboost_classifier_LineadDiscr_SVC	SVC+KNN+DT+XGB+LSVC	True	0.9152542372881356	0.8461538461538461	0.9090909090909092	0.8333333333333333	0.9132352941176471	0.8375	0.9315068493150684	0.8888888888888888	0.9090909090909092	0.8333333333333333	0.9624819624819624	0.9828571428571429	-0.07575757575757591	{}
moretti_azzurro_100iter_FromBeer1All_tsfresh_0.5_0.4	tsfresh	0.5	0.4	voting_4_svc_knn_decision_tree_xgboost_classifier	SVC+KNN+DT+XGB	True	0.9152542372881356	0.8461538461538461	0.9090909090909092	0.8333333333333333	0.9132352941176471	0.8375	0.9315068493150684	0.8888888888888888	0.9090909090909092	0.8333333333333333	0.965079365079365	0.9847619047619047	-0.07575757575757591	{}
moretti_azzurro_100iter_FromBeer1All_tsfresh_0.5_0.4	tsfresh	0.5	0.4	voting_2_svc_knn	SVC+KNN	True	0.9152542372881356	0.8461538461538461	0.9090909090909092	0.8333333333333333	0.9132352941176471	0.8375	0.9315068493150684	0.8888888888888888	0.9090909090909092	0.8333333333333333	0.9714285714285713	0.9847619047619047	-0.07575757575757591	{}
moretti_azzurro_100iter_FromBeer1All_tsfresh_0.5_0.4	tsfresh	0.5	0.4	xgboost_classifier	XGB	False	0.9152542372881356	0.8461538461538461	0.9090909090909092	0.8333333333333333	0.9132352941176471	0.8375	0.9315068493150684	0.8888888888888888	0.9090909090909092	0.8333333333333333	0.9105339105339106	0.8904761904761905	-0.07575757575757591	{"model__gamma": 0.8430086379914997, "model__learning_rate": 0.15608215148068835, "model__max_depth": "2", "model__n_estimators": 100, "model__reg_alpha": 0.006730825113032024, "model__reg_lambda": 0.6107696233212516}
moretti_azzurro_100iter_FromBeer1All_tsfresh_0.5_0.9	tsfresh	0.5	0.9	adaboost	Ada	False	0.9152542372881356	0.8461538461538461	0.9090909090909092	0.8333333333333333	0.9132352941176471	0.8375	0.9315068493150684	0.8888888888888888	0.9090909090909092	0.8333333333333333	0.9105339105339105	0.8904761904761905	-0.07575757575757591	{"model__learning_rate": 0.0670167816904439, "model__n_estimators": "150"}
moretti_azzurro_100iter_FromBeer1All_tsfresh_0.5_0.9	tsfresh	0.5	0.9	decision_tree	DT	False	0.9152542372881356	0.8461538461538461	0.9090909090909092	0.8333333333333333	0.9132352941176471	0.8375	0.9315068493150684	0.8888888888888888	0.9090909090909092	0.8333333333333333	0.9090909090909091	0.8333333333333334	-0.07575757575757591	{"model__splitter": "random", "model__random_state": 42, "model__min_samples_split": 2, "model__min_samples_leaf": 2, "model__max_features": null, "model__max_depth": 10, "model__criterion": "entropy"}
moretti_azzurro_100iter_FromBeer1All_tsfresh_0.5_0.9	tsfresh	0.5	0.9	extra_trees	ExTr	False	0.9152542372881356	0.8461538461538461	0.9090909090909092	0.8333333333333333	0.9132352941176471	0.8375	0.9315068493150684	0.8888888888888888	0.9090909090909092	0.8333333333333333	0.8774891774891775	0.8314285714285714	-0.07575757575757591	{"model__n_estimators": 100, "model__min_samples_split": 2, "model__min_samples_leaf": 2, "model__max_features": "log2", "model__max_depth": "15", "model__criterion": "gini", "model__bootstrap": false}
moretti_azzurro_100iter_FromBeer1All_tsfresh_0.5_0.9	tsfresh	0.5	0.9	gradient_boosting	GB	False	0.9152542372881356	0.8461538461538461	0.9090909090909092	0.8333333333333333	0.9132352941176471	0.8375	0.9315068493150684	0.8888888888888888	0.9090909090909092	0.8333333333333333	0.8634920634920634	0.8752380952380953	-0.07575757575757591	{"model__learning_rate": 0.17271997752353807, "model__max_depth": "3", "model__min_samples_leaf": 2, "model__min_samples_split": 2, "model__n_estimators": 100, "model__subsample": 0.5}
moretti_azzurro_100iter_FromBeer1All_tsfresh_0.5_0.9	tsfresh	0.5	0.9	knn	KNN	False	0.9152542372881356	0.8461538461538461	0.9090909090909092	0.8333333333333333	0.9132352941176471	0.8375	0.9315068493150684	0.8888888888888888	0.9090909090909092	0.8333333333333333	0.8946608946608946	0.8333333333333334	-0.07575757575757591	{"model__weights": "uniform", "model__p": 2, "model__n_neighbors": "15", "model__n_jobs": -1, "model__metric": "euclidean", "model__leaf_size": "220", "model__algorithm": "ball_tree"}
moretti_azzurro_100iter_FromBeer1All_tsfresh_0.5_0.9	tsfresh	0.5	0.9	logistic_regression	LgRg	False	0.9152542372881356	0.8461538461538461	0.9090909090909092	0.8333333333333333	0.9132352941176471	0.8375	0.9315068493150684	0.8888888888888888	0.9090909090909092	0.8333333333333333	0.9414141414141415	0.8580952380952381	-0.07575757575757591	{"model__C": 7.5854553744912865, "model__class_weight": "balanced", "model__fit_intercept": true, "model__max_iter": 30000, "model__solver": "lbfgs", "model__tol": 0.0001}
moretti_azzurro_100iter_FromBeer1All_tsfresh_0.5_0.9	tsfresh	0.5	0.9	LineadDiscr_SVC	LSVC	False	0.9152542372881356	0.8461538461538461	0.9090909090909092	0.8333333333333333	0.9132352941176471	0.8375	0.9315068493150684	0.8888888888888888	0.9090909090909092	0.8333333333333333	0.9567099567099566	0.921904761904762	-0.07575757575757591	{"model__lda__n_components": 1, "model__svc__C": 0.8842801936354826, "model__svc__class_weight": "balanced", "model__svc__degree": 2, "model__svc__gamma": 0.8659621327166128, "model__svc__kernel": "linear", "model__svc__max_iter": 20000, "model__svc__probability": true}
moretti_azzurro_100iter_FromBeer1All_tsfresh_0.5_0.9	tsfresh	0.5	0.9	rbf_svm	RSVM	False	0.9152542372881356	0.8461538461538461	0.9090909090909092	0.8333333333333333	0.9132352941176471	0.8375	0.9315068493150684	0.8888888888888888	0.9090909090909092	0.8333333333333333	0.9549783549783549	0.9380952380952381	-0.07575757575757591	{"model__C": 4.7827271903696476, "model__class_weight": "balanced", "model__gamma": 0.3434523181509692, "model__max_iter": 200000, "model__probability": true, "model__shrinking": false}
moretti_azzurro_100iter_FromBeer1All_tsfresh_0.5_0.9	tsfresh	0.5	0.9	voting_3_svc_knn_decision_tree	SVC+KNN+DT	True	0.9152542372881356	0.8461538461538461	0.9090909090909092	0.8333333333333333	0.9132352941176471	0.8375	0.9315068493150684	0.8888888888888888	0.9090909090909092	0.8333333333333333	0.9694083694083693	0.9838095238095237	-0.07575757575757591	{}
moretti_azzurro_100iter_FromBeer1All_tsfresh_0.5_0.9	tsfresh	0.5	0.9	voting_5_svc_knn_decision_tree_xgboost_classifier_LineadDiscr_SVC	SVC+KNN+DT+XGB+LSVC	True	0.9152542372881356	0.8461538461538461	0.9090909090909092	0.8333333333333333	0.9132352941176471	0.8375	0.9315068493150684	0.8888888888888888	0.9090909090909092	0.8333333333333333	0.9624819624819624	0.9847619047619047	-0.07575757575757591	{}
moretti_azzurro_100iter_FromBeer1All_tsfresh_0.5_0.9	tsfresh	0.5	0.9	voting_4_svc_knn_decision_tree_xgboost_classifier	SVC+KNN+DT+XGB	True	0.9152542372881356	0.8461538461538461	0.9090909090909092	0.8333333333333333	0.9132352941176471	0.8375	0.9315068493150684	0.8888888888888888	0.9090909090909092	0.8333333333333333	0.9642135642135642	0.9876190476190476	-0.07575757575757591	{}
moretti_azzurro_100iter_FromBeer1All_tsfresh_0.5_0.9	tsfresh	0.5	0.9	voting_2_svc_knn	SVC+KNN	True	0.9152542372881356	0.8461538461538461	0.9090909090909092	0.8333333333333333	0.9132352941176471	0.8375	0.9315068493150684	0.8888888888888888	0.9090909090909092	0.8333333333333333	0.9694083694083693	0.9838095238095237	-0.07575757575757591	{}
moretti_azzurro_100iter_FromBeer1All_tsfresh_0.5_0.9	tsfresh	0.5	0.9	xgboost_classifier	XGB	False	0.9152542372881356	0.8461538461538461	0.9090909090909092	0.8333333333333333	0.9132352941176471	0.8375	0.9315068493150684	0.8888888888888888	0.9090909090909092	0.8333333333333333	0.9191919191919192	0.9761904761904763	-0.07575757575757591	{"model__gamma": 0.7496444217765791, "model__learning_rate": 0.036583892281455144, "model__max_depth": "2", "model__n_estimators": 100, "model__reg_alpha": 0.3237082550059933, "model__reg_lambda": 0.46880575121176127}
moretti_azzurro_100iter_FromBeer1All_standard_0.2_0.1	standard	0.2	0.1	xgboost_classifier	XGB	False	0.9152542372881356	0.8307692307692308	0.9090909090909092	0.819047619047619	0.9132352941176471	0.8225366095805411	0.9315068493150684	0.8625541125541125	0.9090909090909092	0.819047619047619	0.9851370851370852	0.9380952380952381	-0.09004329004329015	{"model__gamma": 0.8633498793264875, "model__learning_rate": 0.2519677178788547, "model__max_depth": "2", "model__n_estimators": 100, "model__reg_alpha": 0.19923402071383467, "model__reg_lambda": 0.8346952709220229}
moretti_azzurro_100iter_FromBeer1All_standard_0.5_0.1	standard	0.5	0.1	voting_3_poly_svm_LineadDiscr_SVC_logistic_regression	PSVM+LSVC+LgRg	True	0.9152542372881356	0.8307692307692308	0.9090909090909092	0.819047619047619	0.9132352941176471	0.8225366095805411	0.9315068493150684	0.8625541125541125	0.9090909090909092	0.819047619047619	0.9916305916305916	0.9	-0.09004329004329015	{}
moretti_azzurro_100iter_FromBeer1All_standard_0.5_0.1	standard	0.5	0.1	xgboost_classifier	XGB	False	0.9152542372881356	0.8307692307692308	0.9090909090909092	0.819047619047619	0.9132352941176471	0.8225366095805411	0.9315068493150684	0.8625541125541125	0.9090909090909092	0.819047619047619	0.9865800865800867	0.9619047619047618	-0.09004329004329015	{"model__gamma": 0.36980689097922737, "model__learning_rate": 0.06843761016566613, "model__max_depth": "2", "model__n_estimators": 100, "model__reg_alpha": 0.07594209883766678, "model__reg_lambda": 0.8742487624152431}
moretti_azzurro_100iter_FromBeer1All_standard_0.8_0.1	standard	0.8	0.1	mlp	MLP	False	0.9152542372881356	0.8307692307692308	0.9090909090909092	0.819047619047619	0.9132352941176471	0.8225366095805411	0.9315068493150684	0.8625541125541125	0.9090909090909092	0.819047619047619	0.8248196248196248	0.6666666666666667	-0.09004329004329015	{"model__solver": "adam", "model__n_iter_no_change": 20, "model__momentum": 0.9, "model__max_iter": 10000, "model__learning_rate": "adaptive", "model__hidden_layer_sizes": [58], "model__early_stopping": true, "model__batch_size": 17, "model__alpha": 0.0001, "model__activation": "relu"}
moretti_azzurro_100iter_FromBeer1All_tsfresh_0.5_0.9	tsfresh	0.5	0.9	mlp	MLP	False	0.9152542372881356	0.8307692307692308	0.9090909090909092	0.819047619047619	0.9132352941176471	0.8225366095805411	0.9315068493150684	0.8625541125541125	0.9090909090909092	0.819047619047619	0.8701298701298701	0.8571428571428572	-0.09004329004329015	{"model__solver": "sgd", "model__n_iter_no_change": 10, "model__momentum": 0.99, "model__max_iter": 10000, "model__learning_rate": "adaptive", "model__hidden_layer_sizes": [16], "model__early_stopping": true, "model__batch_size": 17, "model__alpha": 0.0001, "model__activation": "tanh"}
moretti_azzurro_100iter_FromBeer1All_tsfresh_0.5_0.3	tsfresh	0.5	0.3	poly_svm	PSVM	False	0.9152542372881356	0.8307692307692308	0.9090909090909092	0.8166666666666667	0.9132352941176471	0.819853867472915	0.9315068493150684	0.8804347826086957	0.9090909090909092	0.8166666666666667	0.8297258297258296	0.6666666666666667	-0.09242424242424252	{"model__C": 7.734623412897202, "model__class_weight": "balanced", "model__coef0": 0.0, "model__degree": 4, "model__gamma": 0.18248527456647112, "model__max_iter": 10000, "model__probability": true, "model__shrinking": false}
moretti_azzurro_100iter_FromBeer1All_tsfresh_0.5_0.9	tsfresh	0.5	0.9	poly_svm	PSVM	False	0.9152542372881356	0.8307692307692308	0.9090909090909092	0.8166666666666667	0.9132352941176471	0.819853867472915	0.9315068493150684	0.8804347826086957	0.9090909090909092	0.8166666666666667	0.8326118326118326	0.6647619047619048	-0.09242424242424252	{"model__C": 5.565657400751207, "model__class_weight": "balanced", "model__coef0": 0.0, "model__degree": 4, "model__gamma": 0.21156230156410216, "model__max_iter": 50000, "model__probability": true, "model__shrinking": false}
moretti_azzurro_100iter_FromBeer1All_catch22_0.3_0.1	catch22	0.3	0.1	naive_bayes	NB	False	0.9152542372881356	0.8	0.9090909090909092	0.7904761904761904	0.9132352941176471	0.7929429061504534	0.9315068493150684	0.815734989648033	0.9090909090909092	0.7904761904761904	0.9090909090909091	0.8047619047619048	-0.11861471861471873	{"_fallback": "empty_param_grid"}
moretti_azzurro_100iter_FromBeer1All_catch22_0.4_0.1	catch22	0.4	0.1	kmeans_logreg	KMLR	False	0.9152542372881356	0.7846153846153846	0.9090909090909092	0.7761904761904761	0.9132352941176471	0.7782651072124755	0.9315068493150684	0.7947154471544715	0.9090909090909092	0.7761904761904761	0.9088023088023087	0.7676190476190476	-0.13290043290043307	{"model__kmeans__n_clusters": 3, "model__logreg__C": 6.886074807328221, "model__logreg__class_weight": "balanced", "model__logreg__max_iter": 10000, "model__logreg__penalty": "l2", "model__logreg__solver": "lbfgs"}
moretti_azzurro_100iter_FromBeer1All_catch22_0.5_0.1	catch22	0.5	0.1	gradient_boosting	GB	False	0.9067796610169492	0.8461538461538461	0.9011544011544012	0.838095238095238	0.9048038137147048	0.8416179337231968	0.9196859903381642	0.8607723577235773	0.9011544011544012	0.838095238095238	0.9457431457431458	0.8771428571428571	-0.06305916305916315	{"model__learning_rate": 0.05068203490935163, "model__max_depth": "3", "model__min_samples_leaf": 3, "model__min_samples_split": 2, "model__n_estimators": 100, "model__subsample": 0.5}
moretti_azzurro_100iter_FromBeer1All_tsfel_0.8_0.2	tsfel	0.8	0.2	decision_tree	DT	False	0.9067796610169492	0.8461538461538461	0.9011544011544012	0.8333333333333333	0.9048038137147048	0.8375	0.9196859903381642	0.8888888888888888	0.9011544011544012	0.8333333333333333	0.9011544011544012	0.8333333333333334	-0.06782106782106789	{"model__splitter": "best", "model__random_state": 42, "model__min_samples_split": 5, "model__min_samples_leaf": 2, "model__max_features": "sqrt", "model__max_depth": 5, "model__criterion": "gini"}
moretti_azzurro_100iter_FromBeer1All_catch22_0.3_0.1	catch22	0.3	0.1	xgboost_classifier	XGB	False	0.9067796610169492	0.8461538461538461	0.9	0.8333333333333333	0.9042984590429846	0.8375	0.9256756756756757	0.8888888888888888	0.9	0.8333333333333333	0.9362193362193362	0.8904761904761905	-0.06666666666666676	{"model__gamma": 0.6207007754341555, "model__learning_rate": 0.12727378187162458, "model__max_depth": "2", "model__n_estimators": 100, "model__reg_alpha": 0.9126969835104047, "model__reg_lambda": 0.6507483875912374}
moretti_azzurro_100iter_FromBeer1All_catch22_0.4_0.1	catch22	0.4	0.1	adaboost	Ada	False	0.9067796610169492	0.8461538461538461	0.9	0.8333333333333333	0.9042984590429846	0.8375	0.9256756756756757	0.8888888888888888	0.9	0.8333333333333333	0.9417027417027417	0.8523809523809525	-0.06666666666666676	{"model__learning_rate": 0.0177757162187308, "model__n_estimators": "50"}
moretti_azzurro_100iter_FromBeer1All_catch22_0.4_0.1	catch22	0.4	0.1	xgboost_classifier	XGB	False	0.9067796610169492	0.8461538461538461	0.9	0.8333333333333333	0.9042984590429846	0.8375	0.9256756756756757	0.8888888888888888	0.9	0.8333333333333333	0.9558441558441558	0.8971428571428572	-0.06666666666666676	{"model__gamma": 0.9137786801726366, "model__learning_rate": 0.018141156745996558, "model__max_depth": "2", "model__n_estimators": 100, "model__reg_alpha": 0.649481060938845, "model__reg_lambda": 0.42628824278682287}
moretti_azzurro_100iter_FromBeer1All_catch22_0.5_0.1	catch22	0.5	0.1	adaboost	Ada	False	0.9067796610169492	0.8461538461538461	0.9	0.8333333333333333	0.9042984590429846	0.8375	0.9256756756756757	0.8888888888888888	0.9	0.8333333333333333	0.9417027417027417	0.8523809523809525	-0.06666666666666676	{"model__learning_rate": 0.021328092987193563, "model__n_estimators": "50"}
moretti_azzurro_100iter_FromBeer1All_catch22_0.5_0.1	catch22	0.5	0.1	extra_trees	ExTr	False	0.9067796610169492	0.8461538461538461	0.9	0.8333333333333333	0.9042984590429846	0.8375	0.9256756756756757	0.8888888888888888	0.9	0.8333333333333333	0.9930735930735931	0.9619047619047619	-0.06666666666666676	{"model__n_estimators": 100, "model__min_samples_split": 10, "model__min_samples_leaf": 2, "model__max_features": null, "model__max_depth": "15", "model__criterion": "gini", "model__bootstrap": false}
moretti_azzurro_100iter_FromBeer1All_catch22_0.5_0.1	catch22	0.5	0.1	random_forest	RF	False	0.9067796610169492	0.8461538461538461	0.9	0.8333333333333333	0.9042984590429846	0.8375	0.9256756756756757	0.8888888888888888	0.9	0.8333333333333333	0.9904761904761904	0.9571428571428571	-0.06666666666666676	{"model__random_state": 42, "model__oob_score": false, "model__n_estimators": 100, "model__min_samples_split": 10, "model__min_samples_leaf": 4, "model__max_features": "sqrt", "model__max_depth": "10", "model__criterion": "entropy", "model__bootstrap": true}
moretti_azzurro_100iter_FromBeer1All_standard_0.2_0.1	standard	0.2	0.1	knn	KNN	False	0.9067796610169492	0.8461538461538461	0.9	0.8333333333333333	0.9042984590429846	0.8375	0.9256756756756757	0.8888888888888888	0.9	0.8333333333333333	0.8773448773448773	0.8095238095238095	-0.06666666666666676	{"model__weights": "distance", "model__p": 2, "model__n_neighbors": "20", "model__n_jobs": -1, "model__metric": "manhattan", "model__leaf_size": "180", "model__algorithm": "ball_tree"}
moretti_azzurro_100iter_FromBeer1All_standard_0.5_0.1	standard	0.5	0.1	rbf_svm	RSVM	False	0.9067796610169492	0.8461538461538461	0.9	0.8333333333333333	0.9042984590429846	0.8375	0.9256756756756757	0.8888888888888888	0.9	0.8333333333333333	0.9976911976911976	0.9952380952380953	-0.06666666666666676	{"model__C": 1.4655345452272706, "model__class_weight": "balanced", "model__gamma": 0.22287738917416855, "model__max_iter": 200000, "model__probability": true, "model__shrinking": false}
moretti_azzurro_100iter_FromBeer1All_standard_0.8_0.1	standard	0.8	0.1	knn	KNN	False	0.9067796610169492	0.8461538461538461	0.9	0.8333333333333333	0.9042984590429846	0.8375	0.9256756756756757	0.8888888888888888	0.9	0.8333333333333333	0.8946608946608947	0.8047619047619048	-0.06666666666666676	{"model__weights": "distance", "model__p": 1, "model__n_neighbors": "14", "model__n_jobs": -1, "model__metric": "manhattan", "model__leaf_size": "70", "model__algorithm": "kd_tree"}
moretti_azzurro_100iter_FromBeer1All_standard_0.8_0.1	standard	0.8	0.1	rbf_svm	RSVM	False	0.9067796610169492	0.8461538461538461	0.9	0.8333333333333333	0.9042984590429846	0.8375	0.9256756756756757	0.8888888888888888	0.9	0.8333333333333333	0.9988455988455988	0.9952380952380953	-0.06666666666666676	{"model__C": 2.7661174973524014, "model__class_weight": "balanced", "model__gamma": 0.19843796497585597, "model__max_iter": 80000, "model__probability": true, "model__shrinking": true}
moretti_azzurro_100iter_FromBeer1All_standard_0.8_0.1	standard	0.8	0.1	svc	SVC	False	0.9067796610169492	0.8461538461538461	0.9	0.8333333333333333	0.9042984590429846	0.8375	0.9256756756756757	0.8888888888888888	0.9	0.8333333333333333	0.9988455988455988	0.9952380952380953	-0.06666666666666676	{"model__C": 1.251370269230847, "model__class_weight": "balanced", "model__degree": 3, "model__gamma": 0.19454558635254424, "model__kernel": "rbf", "model__max_iter": 50000, "model__probability": true, "model__shrinking": true}
moretti_azzurro_100iter_FromBeer1All_catch22_0.5_0.1	catch22	0.5	0.1	xgboost_classifier	XGB	False	0.9067796610169492	0.8307692307692308	0.9	0.819047619047619	0.9042984590429846	0.8225366095805411	0.9256756756756757	0.8625541125541125	0.9	0.819047619047619	0.9593073593073593	0.8923809523809525	-0.080952380952381	{"model__gamma": 0.8321830334187259, "model__learning_rate": 0.1470115881461316, "model__max_depth": "2", "model__n_estimators": 100, "model__reg_alpha": 0.007933575638730317, "model__reg_lambda": 0.810738115795426}
moretti_azzurro_100iter_FromBeer1All_tsfel_0.9_0.2	tsfel	0.9	0.2	mlp	MLP	False	0.9067796610169492	0.8307692307692308	0.9	0.819047619047619	0.9042984590429846	0.8225366095805411	0.9256756756756757	0.8625541125541125	0.9	0.819047619047619	0.9636363636363636	0.800952380952381	-0.080952380952381	{"model__solver": "adam", "model__n_iter_no_change": 20, "model__momentum": 0.95, "model__max_iter": 10000, "model__learning_rate": "constant", "model__hidden_layer_sizes": [128, 64], "model__early_stopping": true, "model__batch_size": 17, "model__alpha": 0.0001, "model__activation": "tanh"}
moretti_azzurro_100iter_FromBeer1All_tsfel_0.8_0.2	tsfel	0.8	0.2	mlp	MLP	False	0.9067796610169492	0.8153846153846154	0.9	0.8047619047619048	0.9042984590429846	0.8076923076923077	0.9256756756756757	0.8382663847780127	0.9	0.8047619047619048	0.9569985569985571	0.7914285714285715	-0.09523809523809523	{"model__solver": "sgd", "model__n_iter_no_change": 10, "model__momentum": 0.95, "model__max_iter": 10000, "model__learning_rate": "adaptive", "model__hidden_layer_sizes": [260], "model__early_stopping": true, "model__batch_size": 17, "model__alpha": 0.0001, "model__activation": "tanh"}
moretti_azzurro_100iter_FromBeer1All_catch22_0.4_0.1	catch22	0.4	0.1	naive_bayes	NB	False	0.9067796610169492	0.8	0.9	0.7904761904761904	0.9042984590429846	0.7929429061504534	0.9256756756756757	0.815734989648033	0.9	0.7904761904761904	0.9076479076479076	0.7857142857142858	-0.10952380952380958	{"_fallback": "empty_param_grid"}
moretti_azzurro_100iter_FromBeer1All_tsfel_0.8_0.2	tsfel	0.8	0.2	qda	QDA	False	0.8983050847457628	0.8	0.8943722943722943	0.7952380952380952	0.8968531468531469	0.7969238163902908	0.904170363797693	0.8021442495126705	0.8943722943722943	0.7952380952380952	0.8943722943722945	0.7952380952380953	-0.09913419913419907	{"_fallback": "empty_param_grid"}
moretti_azzurro_100iter_FromBeer1All_standard_0.8_0.1	standard	0.8	0.1	decision_tree	DT	False	0.8983050847457628	0.8461538461538461	0.8932178932178932	0.8333333333333333	0.8964003511852502	0.8375	0.9083008690440515	0.8888888888888888	0.8932178932178932	0.8333333333333333	0.9062049062049061	0.8333333333333334	-0.059884559884559985	{"model__splitter": "random", "model__random_state": 42, "model__min_samples_split": 5, "model__min_samples_leaf": 1, "model__max_features": "log2", "model__max_depth": null, "model__criterion": "entropy"}
moretti_azzurro_100iter_FromBeer1All_tsfresh_0.5_0.4	tsfresh	0.5	0.4	random_forest	RF	False	0.8983050847457628	0.8461538461538461	0.8932178932178932	0.8333333333333333	0.8964003511852502	0.8375	0.9083008690440515	0.8888888888888888	0.8932178932178932	0.8333333333333333	0.881962481962482	0.8971428571428572	-0.059884559884559985	{"model__random_state": 42, "model__oob_score": false, "model__n_estimators": 100, "model__min_samples_split": 5, "model__min_samples_leaf": 2, "model__max_features": null, "model__max_depth": "10", "model__criterion": "gini", "model__bootstrap": true}
moretti_azzurro_100iter_FromBeer1All_tsfel_0.7_0.1	tsfel	0.7	0.1	svc	SVC	False	0.8983050847457628	0.8461538461538461	0.8909090909090909	0.8333333333333333	0.8952972493345164	0.8375	0.9199999999999999	0.8888888888888888	0.8909090909090909	0.8333333333333333	0.888888888888889	0.702857142857143	-0.05757575757575761	{"model__C": 1.6472268408868533, "model__class_weight": "balanced", "model__degree": 3, "model__gamma": 0.5593745059040686, "model__kernel": "poly", "model__max_iter": 50000, "model__probability": true, "model__shrinking": false}
moretti_azzurro_100iter_FromBeer1All_tsfel_0.8_0.2	tsfel	0.8	0.2	svc	SVC	False	0.8983050847457628	0.8461538461538461	0.8909090909090909	0.8333333333333333	0.8952972493345164	0.8375	0.9199999999999999	0.8888888888888888	0.8909090909090909	0.8333333333333333	0.8291486291486291	0.7200000000000001	-0.05757575757575761	{"model__C": 3.376846217402805, "model__class_weight": "balanced", "model__degree": 2, "model__gamma": 0.051078422478011046, "model__kernel": "poly", "model__max_iter": 50000, "model__probability": true, "model__shrinking": false}
moretti_azzurro_100iter_FromBeer1All_tsfel_0.9_0.2	tsfel	0.9	0.2	poly_svm	PSVM	False	0.8983050847457628	0.8461538461538461	0.8909090909090909	0.8333333333333333	0.8952972493345164	0.8375	0.9199999999999999	0.8888888888888888	0.8909090909090909	0.8333333333333333	0.83001443001443	0.741904761904762	-0.05757575757575761	{"model__C": 6.765680790405787, "model__class_weight": "balanced", "model__coef0": 0.0, "model__degree": 2, "model__gamma": 0.8099306424299548, "model__max_iter": 20000, "model__probability": true, "model__shrinking": false}
moretti_azzurro_100iter_FromBeer1All_tsfel_0.9_0.2	tsfel	0.9	0.2	svc	SVC	False	0.8983050847457628	0.8461538461538461	0.8909090909090909	0.8333333333333333	0.8952972493345164	0.8375	0.9199999999999999	0.8888888888888888	0.8909090909090909	0.8333333333333333	0.83001443001443	0.741904761904762	-0.05757575757575761	{"model__C": 1.737718887584192, "model__class_weight": "balanced", "model__degree": 2, "model__gamma": 0.6424336401081616, "model__kernel": "poly", "model__max_iter": 50000, "model__probability": true, "model__shrinking": false}
moretti_azzurro_100iter_FromBeer1All_standard_0.2_0.1	standard	0.2	0.1	rbf_svm	RSVM	False	0.8983050847457628	0.8307692307692308	0.8909090909090909	0.8166666666666667	0.8952972493345164	0.819853867472915	0.9199999999999999	0.8804347826086957	0.8909090909090909	0.8166666666666667	0.9985569985569985	1.0	-0.07424242424242422	{"model__C": 8.922137320212569, "model__class_weight": "balanced", "model__gamma": 0.23969824815460072, "model__max_iter": 80000, "model__probability": true, "model__shrinking": false}
moretti_azzurro_100iter_FromBeer1All_standard_0.2_0.1	standard	0.2	0.1	svc	SVC	False	0.8983050847457628	0.8307692307692308	0.8909090909090909	0.8166666666666667	0.8952972493345164	0.819853867472915	0.9199999999999999	0.8804347826086957	0.8909090909090909	0.8166666666666667	0.9974025974025973	1.0	-0.07424242424242422	{"model__C": 3.8168463151092196, "model__class_weight": "balanced", "model__degree": 2, "model__gamma": 0.3571591476236265, "model__kernel": "rbf", "model__max_iter": 100000, "model__probability": true, "model__shrinking": false}
moretti_azzurro_100iter_FromBeer1All_catch22_0.5_0.1	catch22	0.5	0.1	naive_bayes	NB	False	0.8983050847457628	0.8	0.8909090909090909	0.7904761904761904	0.8952972493345164	0.7929429061504534	0.9199999999999999	0.815734989648033	0.8909090909090909	0.7904761904761904	0.9076479076479076	0.7857142857142858	-0.10043290043290043	{"_fallback": "empty_param_grid"}
moretti_azzurro_100iter_FromBeer1All_tsfresh_0.5_0.3	tsfresh	0.5	0.3	random_forest	RF	False	0.8898305084745762	0.8461538461538461	0.8852813852813852	0.8333333333333333	0.8880210234323673	0.8375	0.8973214285714286	0.8888888888888888	0.8852813852813852	0.8333333333333333	0.8735930735930736	0.7809523809523811	-0.051948051948051965	{"model__random_state": 42, "model__oob_score": false, "model__n_estimators": 100, "model__min_samples_split": 10, "model__min_samples_leaf": 2, "model__max_features": null, "model__max_depth": "5", "model__criterion": "entropy", "model__bootstrap": true}
moretti_azzurro_100iter_FromBeer1All_tsfresh_0.5_0.9	tsfresh	0.5	0.9	random_forest	RF	False	0.8898305084745762	0.8461538461538461	0.8852813852813852	0.8333333333333333	0.8880210234323673	0.8375	0.8973214285714286	0.8888888888888888	0.8852813852813852	0.8333333333333333	0.8965367965367965	0.8723809523809525	-0.051948051948051965	{"model__random_state": 42, "model__oob_score": false, "model__n_estimators": 100, "model__min_samples_split": 10, "model__min_samples_leaf": 2, "model__max_features": null, "model__max_depth": "15", "model__criterion": "gini", "model__bootstrap": true}
moretti_azzurro_100iter_FromBeer1All_tsfresh_0.5_0.3	tsfresh	0.5	0.3	decision_tree	DT	False	0.8898305084745762	0.8	0.8852813852813852	0.7904761904761904	0.8880210234323673	0.7929429061504534	0.8973214285714286	0.815734989648033	0.8852813852813852	0.7904761904761904	0.9047619047619047	0.8190476190476191	-0.09480519480519478	{"model__splitter": "random", "model__random_state": 42, "model__min_samples_split": 10, "model__min_samples_leaf": 1, "model__max_features": null, "model__max_depth": null, "model__criterion": "gini"}
moretti_azzurro_100iter_FromBeer1All_catch22_0.3_0.1	catch22	0.3	0.1	kmeans_logreg	KMLR	False	0.8898305084745762	0.7538461538461538	0.8852813852813852	0.7476190476190476	0.8880210234323673	0.7490347490347491	0.8973214285714286	0.7564102564102564	0.8852813852813852	0.7476190476190476	0.8955266955266956	0.6828571428571429	-0.1376623376623376	{"model__kmeans__n_clusters": 2, "model__logreg__C": 7.123157954327556, "model__logreg__class_weight": "balanced", "model__logreg__max_iter": 10000, "model__logreg__penalty": "l1", "model__logreg__solver": "saga"}
moretti_azzurro_100iter_FromBeer1All_standard_0.5_0.1	standard	0.5	0.1	kmeans_logreg	KMLR	False	0.8813559322033898	0.7538461538461538	0.8842712842712843	0.7571428571428571	0.8813218390804598	0.7537878787878788	0.8829450675870003	0.7561669829222011	0.8842712842712843	0.7571428571428571	0.9653679653679653	0.9019047619047619	-0.1271284271284272	{"model__kmeans__n_clusters": 3, "model__logreg__C": 3.1807305894950533, "model__logreg__class_weight": "balanced", "model__logreg__max_iter": 10000, "model__logreg__penalty": "l1", "model__logreg__solver": "saga"}
moretti_azzurro_100iter_FromBeer1All_catch22_0.4_0.1	catch22	0.4	0.1	qda	QDA	False	0.8898305084745762	0.8461538461538461	0.8818181818181818	0.8333333333333333	0.886227100793592	0.8375	0.9144736842105263	0.8888888888888888	0.8818181818181818	0.8333333333333333	0.8818181818181818	0.8333333333333334	-0.048484848484848575	{"_fallback": "empty_param_grid"}
moretti_azzurro_100iter_FromBeer1All_catch22_0.5_0.1	catch22	0.5	0.1	qda	QDA	False	0.8898305084745762	0.8461538461538461	0.8818181818181818	0.8333333333333333	0.886227100793592	0.8375	0.9144736842105263	0.8888888888888888	0.8818181818181818	0.8333333333333333	0.890909090909091	0.8333333333333334	-0.048484848484848575	{"_fallback": "empty_param_grid"}
moretti_azzurro_100iter_FromBeer1All_tsfel_0.7_0.1	tsfel	0.7	0.1	poly_svm	PSVM	False	0.8898305084745762	0.8461538461538461	0.8818181818181818	0.8333333333333333	0.886227100793592	0.8375	0.9144736842105263	0.8888888888888888	0.8818181818181818	0.8333333333333333	0.875036075036075	0.760952380952381	-0.048484848484848575	{"model__C": 4.4875701326876545, "model__class_weight": "balanced", "model__coef0": 0.0, "model__degree": 4, "model__gamma": 0.8719093845635969, "model__max_iter": 50000, "model__probability": true, "model__shrinking": false}
moretti_azzurro_100iter_FromBeer1All_tsfel_0.8_0.2	tsfel	0.8	0.2	poly_svm	PSVM	False	0.8898305084745762	0.8461538461538461	0.8818181818181818	0.8333333333333333	0.886227100793592	0.8375	0.9144736842105263	0.8888888888888888	0.8818181818181818	0.8333333333333333	0.8181818181818182	0.6666666666666667	-0.048484848484848575	{"model__C": 7.819640219957553, "model__class_weight": "balanced", "model__coef0": 0.0, "model__degree": 3, "model__gamma": 0.0023675566502610046, "model__max_iter": 20000, "model__probability": true, "model__shrinking": true}
moretti_azzurro_100iter_FromBeer1All_tsfel_0.8_0.2	tsfel	0.8	0.2	rbf_svm	RSVM	False	0.8898305084745762	0.8461538461538461	0.8818181818181818	0.8333333333333333	0.886227100793592	0.8375	0.9144736842105263	0.8888888888888888	0.8818181818181818	0.8333333333333333	0.9985569985569985	1.0	-0.048484848484848575	{"model__C": 3.300019194218721, "model__class_weight": "balanced", "model__gamma": 0.048348328071560975, "model__max_iter": 100000, "model__probability": true, "model__shrinking": true}
moretti_azzurro_100iter_FromBeer1All_tsfresh_0.5_0.3	tsfresh	0.5	0.3	kmeans_logreg	KMLR	False	0.8813559322033898	0.8461538461538461	0.8808080808080807	0.838095238095238	0.8808080808080807	0.8416179337231968	0.8808080808080807	0.8607723577235773	0.8808080808080807	0.838095238095238	0.9725829725829727	0.9628571428571429	-0.0427128427128427	{"model__kmeans__n_clusters": 3, "model__logreg__C": 9.962742229970095, "model__logreg__class_weight": "balanced", "model__logreg__max_iter": 10000, "model__logreg__penalty": "l1", "model__logreg__solver": "saga"}
moretti_azzurro_100iter_FromBeer1All_tsfresh_0.5_0.4	tsfresh	0.5	0.4	kmeans_logreg	KMLR	False	0.8813559322033898	0.8461538461538461	0.8808080808080807	0.838095238095238	0.8808080808080807	0.8416179337231968	0.8808080808080807	0.8607723577235773	0.8808080808080807	0.838095238095238	0.9720057720057721	0.9571428571428571	-0.0427128427128427	{"model__kmeans__n_clusters": 3, "model__logreg__C": 4.544181941131719, "model__logreg__class_weight": "balanced", "model__logreg__max_iter": 10000, "model__logreg__penalty": "l1", "model__logreg__solver": "saga"}
moretti_azzurro_100iter_FromBeer1All_tsfresh_0.5_0.9	tsfresh	0.5	0.9	kmeans_logreg	KMLR	False	0.8813559322033898	0.8461538461538461	0.8808080808080807	0.838095238095238	0.8808080808080807	0.8416179337231968	0.8808080808080807	0.8607723577235773	0.8808080808080807	0.838095238095238	0.9711399711399712	0.9561904761904761	-0.0427128427128427	{"model__kmeans__n_clusters": 3, "model__logreg__C": 2.949117951824688, "model__logreg__class_weight": "balanced", "model__logreg__max_iter": 10000, "model__logreg__penalty": "l1", "model__logreg__solver": "saga"}
moretti_azzurro_100iter_FromBeer1All_standard_0.8_0.1	standard	0.8	0.1	LineadDiscr_SVC	LSVC	False	0.8813559322033898	0.7538461538461538	0.8773448773448773	0.7476190476190476	0.8796620046620047	0.7490347490347491	0.8867199053534458	0.7564102564102564	0.8773448773448773	0.7476190476190476	0.9650793650793651	0.8780952380952382	-0.1297258297258297	{"model__lda__n_components": 1, "model__svc__C": 4.253124940945882, "model__svc__class_weight": "balanced", "model__svc__degree": 2, "model__svc__gamma": 0.07904860116404727, "model__svc__kernel": "rbf", "model__svc__max_iter": 50000, "model__svc__probability": true}
moretti_azzurro_100iter_FromBeer1All_standard_0.8_0.1	standard	0.8	0.1	kmeans_logreg	KMLR	False	0.8728813559322034	0.7538461538461538	0.8763347763347763	0.7571428571428571	0.8728722258134023	0.7537878787878788	0.8755760368663594	0.7561669829222011	0.8763347763347763	0.7571428571428571	0.9607503607503607	0.9114285714285714	-0.11919191919191918	{"model__kmeans__n_clusters": 3, "model__logreg__C": 4.249507850022631, "model__logreg__class_weight": "balanced", "model__logreg__max_iter": 10000, "model__logreg__penalty": "l2", "model__logreg__solver": "lbfgs"}
moretti_azzurro_100iter_FromBeer1All_tsfel_0.7_0.1	tsfel	0.7	0.1	logistic_regression	LgRg	False	0.8813559322033898	0.8307692307692308	0.8761904761904762	0.819047619047619	0.8791337430494586	0.8225366095805411	0.8906203176505844	0.8625541125541125	0.8761904761904762	0.819047619047619	0.8357864357864359	0.6666666666666667	-0.05714285714285716	{"model__C": 6.868113916622299, "model__class_weight": "balanced", "model__fit_intercept": true, "model__max_iter": 10000, "model__solver": "lbfgs", "model__tol": 0.01}
moretti_azzurro_100iter_FromBeer1All_tsfel_0.8_0.2	tsfel	0.8	0.2	logistic_regression	LgRg	False	0.8813559322033898	0.8307692307692308	0.8761904761904762	0.819047619047619	0.8791337430494586	0.8225366095805411	0.8906203176505844	0.8625541125541125	0.8761904761904762	0.819047619047619	0.8314574314574315	0.6666666666666667	-0.05714285714285716	{"model__C": 8.897451332744454, "model__class_weight": "balanced", "model__fit_intercept": true, "model__max_iter": 10000, "model__solver": "lbfgs", "model__tol": 0.01}
moretti_azzurro_100iter_FromBeer1All_tsfel_0.9_0.2	tsfel	0.9	0.2	logistic_regression	LgRg	False	0.8813559322033898	0.8307692307692308	0.8761904761904762	0.819047619047619	0.8791337430494586	0.8225366095805411	0.8906203176505844	0.8625541125541125	0.8761904761904762	0.819047619047619	0.8323232323232324	0.6666666666666667	-0.05714285714285716	{"model__C": 0.8832791938025041, "model__class_weight": "balanced", "model__fit_intercept": true, "model__max_iter": 30000, "model__solver": "newton-cg", "model__tol": 0.01}
moretti_azzurro_100iter_FromBeer1All_catch22_0.3_0.1	catch22	0.3	0.1	adaboost	Ada	False	0.8813559322033898	0.7692307692307693	0.8761904761904762	0.7619047619047619	0.8791337430494586	0.7636363636363637	0.8906203176505844	0.775	0.8761904761904762	0.7619047619047619	0.9203463203463204	0.8495238095238096	-0.11428571428571432	{"model__learning_rate": 0.027387018299513337, "model__n_estimators": "100"}
moretti_azzurro_100iter_FromBeer1All_tsfel_0.7_0.1	tsfel	0.7	0.1	rbf_svm	RSVM	False	0.8813559322033898	0.8461538461538461	0.8727272727272728	0.8333333333333333	0.8770833333333333	0.8375	0.9090909090909092	0.8888888888888888	0.8727272727272728	0.8333333333333333	0.9971139971139972	1.0	-0.03939393939393954	{"model__C": 0.2708936758448166, "model__class_weight": "balanced", "model__gamma": 0.03800481014997725, "model__max_iter": 200000, "model__probability": true, "model__shrinking": false}
moretti_azzurro_100iter_FromBeer1All_tsfel_0.9_0.2	tsfel	0.9	0.2	rbf_svm	RSVM	False	0.8813559322033898	0.8461538461538461	0.8727272727272728	0.8333333333333333	0.8770833333333333	0.8375	0.9090909090909092	0.8888888888888888	0.8727272727272728	0.8333333333333333	0.9988455988455989	1.0	-0.03939393939393954	{"model__C": 7.22797015172776, "model__class_weight": "balanced", "model__gamma": 0.05636628624597262, "model__max_iter": 100000, "model__probability": true, "model__shrinking": true}
moretti_azzurro_100iter_FromBeer1All_standard_0.2_0.1	standard	0.2	0.1	LineadDiscr_SVC	LSVC	False	0.8728813559322034	0.8307692307692308	0.8682539682539683	0.819047619047619	0.8707934885758084	0.8225366095805411	0.8797619047619047	0.8625541125541125	0.8682539682539683	0.819047619047619	0.9792207792207792	0.9847619047619048	-0.049206349206349254	{"model__lda__n_components": 1, "model__svc__C": 2.2041242125180696, "model__svc__class_weight": "balanced", "model__svc__degree": 3, "model__svc__gamma": 0.06623020367959542, "model__svc__kernel": "rbf", "model__svc__max_iter": 50000, "model__svc__probability": true}
moretti_azzurro_100iter_FromBeer1All_tsfel_0.9_0.2	tsfel	0.9	0.2	qda	QDA	False	0.8728813559322034	0.7538461538461538	0.8670995670995671	0.7476190476190476	0.8701870187018701	0.7490347490347491	0.8840579710144928	0.7564102564102564	0.8670995670995671	0.7476190476190476	0.8670995670995671	0.7476190476190478	-0.11948051948051952	{"_fallback": "empty_param_grid"}
moretti_azzurro_100iter_FromBeer1All_catch22_0.3_0.1	catch22	0.3	0.1	qda	QDA	False	0.8728813559322034	0.8461538461538461	0.8636363636363636	0.8333333333333333	0.8678611422172452	0.8375	0.9038461538461539	0.8888888888888888	0.8636363636363636	0.8333333333333333	0.8727272727272728	0.8333333333333334	-0.030303030303030387	{"_fallback": "empty_param_grid"}
moretti_azzurro_100iter_FromBeer1All_tsfresh_0.5_0.4	tsfresh	0.5	0.4	mlp	MLP	False	0.864406779661017	0.8461538461538461	0.8614718614718615	0.8333333333333333	0.8629898403483309	0.8375	0.8665496049165935	0.8888888888888888	0.8614718614718615	0.8333333333333333	0.8268398268398268	0.6666666666666667	-0.02813852813852824	{"model__solver": "adam", "model__n_iter_no_change": 20, "model__momentum": 0.9, "model__max_iter": 10000, "model__learning_rate": "adaptive", "model__hidden_layer_sizes": [8, 4], "model__early_stopping": true, "model__batch_size": 43, "model__alpha": 0.0001, "model__activation": "relu"}
moretti_azzurro_100iter_FromBeer1All_catch22_0.3_0.1	catch22	0.3	0.1	decision_tree	DT	False	0.864406779661017	0.8307692307692308	0.8614718614718615	0.8214285714285714	0.8629898403483309	0.8247978436657681	0.8665496049165935	0.8493788819875776	0.8614718614718615	0.8214285714285714	0.8614718614718614	0.8214285714285714	-0.0400432900432901	{"model__splitter": "random", "model__random_state": 42, "model__min_samples_split": 2, "model__min_samples_leaf": 1, "model__max_features": "log2", "model__max_depth": 15, "model__criterion": "gini"}
moretti_azzurro_100iter_FromBeer1All_tsfresh_0.5_0.3	tsfresh	0.5	0.3	mlp	MLP	False	0.864406779661017	0.8307692307692308	0.8614718614718615	0.8166666666666667	0.8629898403483309	0.819853867472915	0.8665496049165935	0.8804347826086957	0.8614718614718615	0.8166666666666667	0.8268398268398268	0.6666666666666667	-0.04480519480519485	{"model__solver": "sgd", "model__n_iter_no_change": 20, "model__momentum": 0.95, "model__max_iter": 10000, "model__learning_rate": "adaptive", "model__hidden_layer_sizes": [8, 4], "model__early_stopping": true, "model__batch_size": 43, "model__alpha": 0.0001, "model__activation": "relu"}
moretti_azzurro_100iter_FromBeer1All_catch22_0.5_0.1	catch22	0.5	0.1	kmeans_logreg	KMLR	False	0.864406779661017	0.6615384615384615	0.8614718614718615	0.6619047619047619	0.8629898403483309	0.6608159392789374	0.8665496049165935	0.6609848484848485	0.8614718614718615	0.6619047619047619	0.8963924963924964	0.680952380952381	-0.19956709956709962	{"model__kmeans__n_clusters": 2, "model__logreg__C": 3.0343889893497344, "model__logreg__class_weight": "balanced", "model__logreg__max_iter": 10000, "model__logreg__penalty": "l1", "model__logreg__solver": "saga"}
moretti_azzurro_100iter_FromBeer1All_tsfel_0.7_0.1	tsfel	0.7	0.1	mlp	MLP	False	0.864406779661017	0.8	0.8603174603174604	0.7904761904761904	0.8624708624708625	0.7929429061504534	0.8692694469091984	0.815734989648033	0.8603174603174604	0.7904761904761904	0.9668109668109668	0.8323809523809524	-0.06984126984126993	{"model__solver": "adam", "model__n_iter_no_change": 20, "model__momentum": 0.99, "model__max_iter": 10000, "model__learning_rate": "adaptive", "model__hidden_layer_sizes": [302], "model__early_stopping": true, "model__batch_size": 17, "model__alpha": 0.0001, "model__activation": "tanh"}
moretti_azzurro_100iter_FromBeer1All_catch22_0.5_0.1	catch22	0.5	0.1	decision_tree	DT	False	0.864406779661017	0.7846153846153846	0.8591630591630592	0.7857142857142858	0.861867134913667	0.7841555977229602	0.8729397662571172	0.7840909090909092	0.8591630591630592	0.7857142857142858	0.8591630591630591	0.7857142857142858	-0.07344877344877343	{"model__splitter": "best", "model__random_state": 42, "model__min_samples_split": 5, "model__min_samples_leaf": 1, "model__max_features": "sqrt", "model__max_depth": null, "model__criterion": "entropy"}
moretti_azzurro_100iter_FromBeer1All_tsfel_0.7_0.1	tsfel	0.7	0.1	knn	KNN	False	0.8559322033898306	0.8153846153846154	0.8500721500721501	0.8047619047619048	0.8528786211954529	0.8076923076923077	0.8662439613526569	0.8382663847780127	0.8500721500721501	0.8047619047619048	0.8731601731601731	0.8238095238095239	-0.0453102453102453	{"model__weights": "uniform", "model__p": 2, "model__n_neighbors": "4", "model__n_jobs": -1, "model__metric": "chebyshev", "model__leaf_size": "90", "model__algorithm": "ball_tree"}
moretti_azzurro_100iter_FromBeer1All_tsfel_0.8_0.2	tsfel	0.8	0.2	knn	KNN	False	0.8559322033898306	0.8153846153846154	0.8500721500721501	0.8047619047619048	0.8528786211954529	0.8076923076923077	0.8662439613526569	0.8382663847780127	0.8500721500721501	0.8047619047619048	0.8737373737373737	0.8238095238095239	-0.0453102453102453	{"model__weights": "uniform", "model__p": 2, "model__n_neighbors": "3", "model__n_jobs": -1, "model__metric": "chebyshev", "model__leaf_size": "180", "model__algorithm": "auto"}
moretti_azzurro_100iter_FromBeer1All_tsfel_0.9_0.2	tsfel	0.9	0.2	knn	KNN	False	0.8559322033898306	0.8153846153846154	0.8500721500721501	0.8047619047619048	0.8528786211954529	0.8076923076923077	0.8662439613526569	0.8382663847780127	0.8500721500721501	0.8047619047619048	0.8712842712842712	0.8095238095238095	-0.0453102453102453	{"model__weights": "distance", "model__p": 2, "model__n_neighbors": "8", "model__n_jobs": -1, "model__metric": "chebyshev", "model__leaf_size": "150", "model__algorithm": "kd_tree"}
moretti_azzurro_100iter_FromBeer1All_tsfel_0.7_0.1	tsfel	0.7	0.1	naive_bayes	NB	False	0.847457627118644	0.6923076923076923	0.8455988455988457	0.6904761904761905	0.8463541666666667	0.6904761904761905	0.8476052249637156	0.6904761904761905	0.8455988455988457	0.6904761904761905	0.8946608946608946	0.7857142857142858	-0.15512265512265522	{"_fallback": "empty_param_grid"}
moretti_azzurro_100iter_FromBeer1All_tsfel_0.9_0.2	tsfel	0.9	0.2	naive_bayes	NB	False	0.847457627118644	0.6923076923076923	0.8455988455988457	0.6904761904761905	0.8463541666666667	0.6904761904761905	0.8476052249637156	0.6904761904761905	0.8455988455988457	0.6904761904761905	0.8946608946608946	0.7857142857142858	-0.15512265512265522	{"_fallback": "empty_param_grid"}
moretti_azzurro_100iter_FromBeer1All_tsfel_0.8_0.2	tsfel	0.8	0.2	naive_bayes	NB	False	0.8389830508474576	0.6923076923076923	0.8376623376623377	0.6904761904761905	0.8380408870909486	0.6904761904761905	0.8385416666666667	0.6904761904761905	0.8376623376623377	0.6904761904761905	0.8946608946608946	0.7857142857142858	-0.1471861471861472	{"_fallback": "empty_param_grid"}
moretti_azzurro_100iter_FromBeer1All_tsfresh_0.5_0.3	tsfresh	0.5	0.3	naive_bayes	NB	False	0.8305084745762712	0.7230769230769231	0.8297258297258298	0.719047619047619	0.8297258297258298	0.7198275862068966	0.8297258297258298	0.722007722007722	0.8297258297258298	0.719047619047619	0.8802308802308801	0.7857142857142858	-0.11067821067821071	{"_fallback": "empty_param_grid"}
moretti_azzurro_100iter_FromBeer1All_tsfresh_0.5_0.4	tsfresh	0.5	0.4	naive_bayes	NB	False	0.8305084745762712	0.7230769230769231	0.8297258297258298	0.719047619047619	0.8297258297258298	0.7198275862068966	0.8297258297258298	0.722007722007722	0.8297258297258298	0.719047619047619	0.8802308802308801	0.7857142857142858	-0.11067821067821071	{"_fallback": "empty_param_grid"}
moretti_azzurro_100iter_FromBeer1All_tsfresh_0.5_0.9	tsfresh	0.5	0.9	naive_bayes	NB	False	0.8305084745762712	0.7230769230769231	0.8297258297258298	0.719047619047619	0.8297258297258298	0.7198275862068966	0.8297258297258298	0.722007722007722	0.8297258297258298	0.719047619047619	0.8802308802308801	0.7857142857142858	-0.11067821067821071	{"_fallback": "empty_param_grid"}
moretti_azzurro_100iter_FromBeer1All_standard_0.2_0.1	standard	0.2	0.1	naive_bayes	NB	False	0.8305084745762712	0.6923076923076923	0.8297258297258298	0.6904761904761905	0.8297258297258298	0.6904761904761905	0.8297258297258298	0.6904761904761905	0.8297258297258298	0.6904761904761905	0.8946608946608946	0.7857142857142858	-0.1392496392496393	{"_fallback": "empty_param_grid"}
moretti_azzurro_100iter_FromBeer1All_standard_0.5_0.1	standard	0.5	0.1	naive_bayes	NB	False	0.8305084745762712	0.6923076923076923	0.8297258297258298	0.6904761904761905	0.8297258297258298	0.6904761904761905	0.8297258297258298	0.6904761904761905	0.8297258297258298	0.6904761904761905	0.8946608946608946	0.7857142857142858	-0.1392496392496393	{"_fallback": "empty_param_grid"}
moretti_azzurro_100iter_FromBeer1All_standard_0.8_0.1	standard	0.8	0.1	naive_bayes	NB	False	0.8305084745762712	0.6923076923076923	0.8297258297258298	0.6904761904761905	0.8297258297258298	0.6904761904761905	0.8297258297258298	0.6904761904761905	0.8297258297258298	0.6904761904761905	0.8946608946608946	0.7857142857142858	-0.1392496392496393	{"_fallback": "empty_param_grid"}
moretti_azzurro_100iter_FromBeer1All_standard_0.5_0.1	standard	0.5	0.1	decision_tree	DT	False	0.8135593220338984	0.8307692307692308	0.8	0.819047619047619	0.8006756756756757	0.8225366095805411	0.8705882352941177	0.8625541125541125	0.8	0.819047619047619	0.8	0.8190476190476191	0.01904761904761898	{"model__splitter": "best", "model__random_state": 42, "model__min_samples_split": 2, "model__min_samples_leaf": 1, "model__max_features": "log2", "model__max_depth": null, "model__criterion": "entropy"}
moretti_azzurro_100iter_FromBeer1All_tsfel_0.7_0.1	tsfel	0.7	0.1	qda	QDA	False	0.7966101694915254	0.8	0.7945165945165945	0.7976190476190477	0.7951388888888888	0.7982812126999284	0.7962264150943397	0.7993295019157088	0.7945165945165945	0.7976190476190477	0.7945165945165945	0.7976190476190477	0.003102453102453162	{"_fallback": "empty_param_grid"}
moretti_azzurro_100iter_FromBeer1All_standard_0.8_0.1	standard	0.8	0.1	qda	QDA	False	0.8050847457627118	0.8307692307692308	0.7909090909090909	0.8166666666666667	0.7906348839003317	0.819853867472915	0.8662790697674418	0.8804347826086957	0.7909090909090909	0.8166666666666667	0.8181818181818182	0.8166666666666667	0.025757575757575757	{"_fallback": "empty_param_grid"}
moretti_azzurro_100iter_FromBeer1All_tsfresh_0.5_0.3	tsfresh	0.5	0.3	qda	QDA	False	0.7457627118644068	0.6	0.7272727272727273	0.5666666666666667	0.7163461538461539	0.4822303921568627	0.8387096774193548	0.7868852459016393	0.7272727272727273	0.5666666666666667	0.8181818181818181	0.6833333333333333	-0.16060606060606064	{"_fallback": "empty_param_grid"}
moretti_azzurro_100iter_FromBeer1All_tsfresh_0.5_0.4	tsfresh	0.5	0.4	qda	QDA	False	0.7457627118644068	0.6	0.7272727272727273	0.5666666666666667	0.7163461538461539	0.4822303921568627	0.8387096774193548	0.7868852459016393	0.7272727272727273	0.5666666666666667	0.8181818181818181	0.6833333333333333	-0.16060606060606064	{"_fallback": "empty_param_grid"}
moretti_azzurro_100iter_FromBeer1All_tsfresh_0.5_0.9	tsfresh	0.5	0.9	qda	QDA	False	0.7457627118644068	0.6	0.7272727272727273	0.5666666666666667	0.7163461538461539	0.4822303921568627	0.8387096774193548	0.7868852459016393	0.7272727272727273	0.5666666666666667	0.8181818181818181	0.6833333333333333	-0.16060606060606064	{"_fallback": "empty_param_grid"}
moretti_azzurro_100iter_FromBeer1All_catch22_0.4_0.1	catch22	0.4	0.1	decision_tree	DT	False	0.7288135593220338	0.7384615384615385	0.7240981240981241	0.7357142857142858	0.7249417249417249	0.7362138935306756	0.7296657793552204	0.7370689655172413	0.7240981240981241	0.7357142857142858	0.7694083694083694	0.738095238095238	0.011616161616161635	{"model__splitter": "random", "model__random_state": 42, "model__min_samples_split": 5, "model__min_samples_leaf": 2, "model__max_features": "sqrt", "model__max_depth": null, "model__criterion": "gini"}
moretti_azzurro_100iter_FromBeer1All_standard_0.5_0.1	standard	0.5	0.1	qda	QDA	False	0.652542372881356	0.8153846153846154	0.6272727272727272	0.8	0.5801440597066736	0.8018292682926829	0.8028846153846154	0.8723404255319149	0.6272727272727272	0.8	0.6454545454545455	0.8	0.17272727272727284	{"_fallback": "empty_param_grid"}
moretti_azzurro_100iter_FromBeer1All_standard_0.2_0.1	standard	0.2	0.1	qda	QDA	False	0.5338983050847458	0.5384615384615384	0.5	0.5	0.34806629834254144	0.35	0.2669491525423729	0.2692307692307692	0.5	0.5	0.5	0.5	0.0	{"_fallback": "empty_param_grid"}
