# Supplementary material for: Data-Driven MOX Chemosensing for Beer Discrimination: Towards Rapid Food Quality Screening
Source: Micromachines (Basel). 2026 Jul 15;17(7):840. doi: 10.3390/mi17070840 (PMC13413555; doi:10.3390/mi17070840)
Supplement: Supplementary file 1 [file micromachines-17-00840-s001.zip › S27.csv]

run_dir	method	variance_threshold	percentile_threshold	model_name	display_name	is_ensemble	val_accuracy	test_accuracy	val_balanced_accuracy	test_balanced_accuracy	val_f1_macro	test_f1_macro	val_precision	test_precision	val_recall	test_recall	val_roc_auc	test_roc_auc	gap_balanced_accuracy	best_params
forst_100iter_FromBeer1All_standard_0.7_0.1	standard	0.7	0.1	voting_2_xgboost_classifier_LineadDiscr_SVC	XGB+LSVC	True	0.990909090909091	1.0	0.9875	1.0	0.9901247867851692	1.0	0.9929577464788732	1.0	0.9875	1.0	0.9996428571428572	1.0	0.012499999999999956	{}
forst_100iter_FromBeer1All_standard_0.8_0.1	standard	0.8	0.1	voting_2_xgboost_classifier_LineadDiscr_SVC	XGB+LSVC	True	0.990909090909091	1.0	0.9875	1.0	0.9901247867851692	1.0	0.9929577464788732	1.0	0.9875	1.0	0.9996428571428572	1.0	0.012499999999999956	{}
forst_100iter_FromBeer1All_tsfresh_0.7_0.9	tsfresh	0.7	0.9	voting_2_LineadDiscr_SVC_xgboost_classifier	LSVC+XGB	True	0.990909090909091	1.0	0.9875	1.0	0.9901247867851692	1.0	0.9929577464788732	1.0	0.9875	1.0	0.9996428571428572	1.0	0.012499999999999956	{}
forst_100iter_FromBeer1All_tsfresh_0.8_0.1	tsfresh	0.8	0.1	voting_3_LineadDiscr_SVC_xgboost_classifier_knn	LSVC+XGB+KNN	True	0.990909090909091	1.0	0.9875	1.0	0.9901247867851692	1.0	0.9929577464788732	1.0	0.9875	1.0	0.9996428571428572	1.0	0.012499999999999956	{}
forst_100iter_FromBeer1All_tsfresh_0.8_0.1	tsfresh	0.8	0.1	voting_2_LineadDiscr_SVC_xgboost_classifier	LSVC+XGB	True	0.990909090909091	1.0	0.9875	1.0	0.9901247867851692	1.0	0.9929577464788732	1.0	0.9875	1.0	0.9996428571428572	1.0	0.012499999999999956	{}
forst_100iter_FromBeer1All_tsfresh_0.7_0.9	tsfresh	0.7	0.9	LineadDiscr_SVC	LSVC	False	0.990909090909091	0.9852941176470589	0.9875	0.98	0.9901247867851692	0.9840487919305654	0.9929577464788732	0.9886363636363636	0.9875	0.98	1.0	1.0	-0.007500000000000062	{"model__lda__n_components": 1, "model__svc__C": 1.3672592662074956, "model__svc__class_weight": "balanced", "model__svc__degree": 4, "model__svc__gamma": 0.07395872230446021, "model__svc__kernel": "linear", "model__svc__max_iter": 10000, "model__svc__probability": true}
forst_100iter_FromBeer1All_tsfresh_0.7_0.9	tsfresh	0.7	0.9	voting_3_LineadDiscr_SVC_xgboost_classifier_knn	LSVC+XGB+KNN	True	0.990909090909091	0.9852941176470589	0.9875	0.98	0.9901247867851692	0.9840487919305654	0.9929577464788732	0.9886363636363636	0.9875	0.98	0.9996428571428572	1.0	-0.007500000000000062	{}
forst_100iter_FromBeer1All_tsfresh_0.8_0.1	tsfresh	0.8	0.1	LineadDiscr_SVC	LSVC	False	0.990909090909091	0.9852941176470589	0.9875	0.98	0.9901247867851692	0.9840487919305654	0.9929577464788732	0.9886363636363636	0.9875	0.98	1.0	1.0	-0.007500000000000062	{"model__lda__n_components": 1, "model__svc__C": 0.41847052638032556, "model__svc__class_weight": "balanced", "model__svc__degree": 4, "model__svc__gamma": 0.3929323830555317, "model__svc__kernel": "linear", "model__svc__max_iter": 20000, "model__svc__probability": true}
forst_100iter_FromBeer1All_tsfresh_0.8_0.3	tsfresh	0.8	0.3	LineadDiscr_SVC	LSVC	False	0.990909090909091	0.9852941176470589	0.9875	0.98	0.9901247867851692	0.9840487919305654	0.9929577464788732	0.9886363636363636	0.9875	0.98	1.0	1.0	-0.007500000000000062	{"model__lda__n_components": 1, "model__svc__C": 4.1876373145376435, "model__svc__class_weight": "balanced", "model__svc__degree": 3, "model__svc__gamma": 0.715508781183539, "model__svc__kernel": "linear", "model__svc__max_iter": 20000, "model__svc__probability": true}
forst_100iter_FromBeer1All_tsfresh_0.8_0.3	tsfresh	0.8	0.3	voting_3_LineadDiscr_SVC_xgboost_classifier_knn	LSVC+XGB+KNN	True	0.990909090909091	0.9852941176470589	0.9875	0.98	0.9901247867851692	0.9840487919305654	0.9929577464788732	0.9886363636363636	0.9875	0.98	0.9996428571428572	1.0	-0.007500000000000062	{}
forst_100iter_FromBeer1All_catch22_0.6_0.1	catch22	0.6	0.1	LineadDiscr_SVC	LSVC	False	0.990909090909091	0.9411764705882353	0.9875	0.9367441860465117	0.9901247867851692	0.9367441860465117	0.9929577464788732	0.9367441860465117	0.9875	0.9367441860465117	0.9996428571428572	0.9730232558139535	-0.05075581395348838	{"model__lda__n_components": 1, "model__svc__C": 2.4348718477491613, "model__svc__class_weight": "balanced", "model__svc__degree": 4, "model__svc__gamma": 0.3876750781255147, "model__svc__kernel": "linear", "model__svc__max_iter": 10000, "model__svc__probability": true}
forst_100iter_FromBeer1All_standard_0.7_0.1	standard	0.7	0.1	xgboost_classifier	XGB	False	0.9818181818181818	1.0	0.9803571428571429	1.0	0.9803571428571429	1.0	0.9803571428571429	1.0	0.9803571428571429	1.0	0.9803571428571429	1.0	0.019642857142857073	{"model__gamma": 0.38375988926364046, "model__learning_rate": 0.06022356918073479, "model__max_depth": "4", "model__n_estimators": 100, "model__reg_alpha": 0.04498411547067782, "model__reg_lambda": 0.7292995959561788}
forst_100iter_FromBeer1All_standard_0.8_0.1	standard	0.8	0.1	xgboost_classifier	XGB	False	0.9818181818181818	1.0	0.9803571428571429	1.0	0.9803571428571429	1.0	0.9803571428571429	1.0	0.9803571428571429	1.0	0.9803571428571429	1.0	0.019642857142857073	{"model__gamma": 0.9275592044972043, "model__learning_rate": 0.3050350708990547, "model__max_depth": "2", "model__n_estimators": 100, "model__reg_alpha": 0.07557237908990122, "model__reg_lambda": 0.007597889278195935}
forst_100iter_FromBeer1All_tsfresh_0.7_0.9	tsfresh	0.7	0.9	xgboost_classifier	XGB	False	0.9818181818181818	1.0	0.9803571428571429	1.0	0.9803571428571429	1.0	0.9803571428571429	1.0	0.9803571428571429	1.0	0.9803571428571429	1.0	0.019642857142857073	{"model__gamma": 0.8708218611550911, "model__learning_rate": 0.03144237985994478, "model__max_depth": "2", "model__n_estimators": 100, "model__reg_alpha": 0.7720852002846714, "model__reg_lambda": 0.749120448100289}
forst_100iter_FromBeer1All_tsfresh_0.8_0.1	tsfresh	0.8	0.1	xgboost_classifier	XGB	False	0.9818181818181818	1.0	0.9803571428571429	1.0	0.9803571428571429	1.0	0.9803571428571429	1.0	0.9803571428571429	1.0	0.9803571428571429	1.0	0.019642857142857073	{"model__gamma": 0.463469327492846, "model__learning_rate": 0.08492748537981845, "model__max_depth": "4", "model__n_estimators": 100, "model__reg_alpha": 0.9066918114341551, "model__reg_lambda": 0.7333112937131159}
forst_100iter_FromBeer1All_tsfresh_0.8_0.3	tsfresh	0.8	0.3	voting_2_LineadDiscr_SVC_xgboost_classifier	LSVC+XGB	True	0.9818181818181818	1.0	0.9803571428571429	1.0	0.9803571428571429	1.0	0.9803571428571429	1.0	0.9803571428571429	1.0	0.9996428571428572	1.0	0.019642857142857073	{}
forst_100iter_FromBeer1All_tsfresh_0.8_0.3	tsfresh	0.8	0.3	xgboost_classifier	XGB	False	0.9818181818181818	1.0	0.9803571428571429	1.0	0.9803571428571429	1.0	0.9803571428571429	1.0	0.9803571428571429	1.0	0.9803571428571429	1.0	0.019642857142857073	{"model__gamma": 0.4412879174031362, "model__learning_rate": 0.20813562893317425, "model__max_depth": "2", "model__n_estimators": 100, "model__reg_alpha": 0.5741524686547878, "model__reg_lambda": 0.3722492181915379}
forst_100iter_FromBeer1All_catch22_0.1_0.1	catch22	0.1	0.1	voting_2_knn_xgboost_classifier	KNN+XGB	True	0.9818181818181818	0.9705882352941176	0.975	0.9683720930232558	0.9801372336583605	0.9683720930232558	0.9861111111111112	0.9683720930232558	0.975	0.9683720930232558	0.975	0.9762790697674418	-0.006627906976744202	{}
forst_100iter_FromBeer1All_catch22_0.1_0.1	catch22	0.1	0.1	voting_5_knn_xgboost_classifier_LineadDiscr_SVC_mlp_svc	KNN+XGB+LSVC+MLP+SVC	True	0.9818181818181818	0.9705882352941176	0.975	0.96	0.9801372336583605	0.9678030303030303	0.9861111111111112	0.9777777777777779	0.975	0.96	0.9974999999999999	0.9897674418604652	-0.015000000000000013	{}
forst_100iter_FromBeer1All_catch22_0.1_0.2	catch22	0.1	0.2	voting_4_xgboost_classifier_LineadDiscr_SVC_knn_svc	XGB+LSVC+KNN+SVC	True	0.9818181818181818	0.9705882352941176	0.975	0.96	0.9801372336583605	0.9678030303030303	0.9861111111111112	0.9777777777777779	0.975	0.96	0.9996428571428572	0.9906976744186047	-0.015000000000000013	{}
forst_100iter_FromBeer1All_catch22_0.1_0.1	catch22	0.1	0.1	knn	KNN	False	0.9818181818181818	0.9558823529411765	0.975	0.9483720930232558	0.9801372336583605	0.952146375791696	0.9861111111111112	0.956439393939394	0.975	0.9483720930232558	0.975	0.9786046511627907	-0.02662790697674422	{"model__weights": "uniform", "model__p": 1, "model__n_neighbors": "12", "model__n_jobs": -1, "model__metric": "euclidean", "model__leaf_size": "200", "model__algorithm": "brute"}
forst_100iter_FromBeer1All_catch22_0.1_0.1	catch22	0.1	0.1	voting_3_knn_xgboost_classifier_LineadDiscr_SVC	KNN+XGB+LSVC	True	0.9818181818181818	0.9411764705882353	0.975	0.9367441860465117	0.9801372336583605	0.9367441860465117	0.9861111111111112	0.9367441860465117	0.975	0.9367441860465117	0.9992857142857142	0.9906976744186047	-0.038255813953488316	{}
forst_100iter_FromBeer1All_catch22_0.1_0.1	catch22	0.1	0.1	voting_4_knn_xgboost_classifier_LineadDiscr_SVC_mlp	KNN+XGB+LSVC+MLP	True	0.9818181818181818	0.9411764705882353	0.975	0.9367441860465117	0.9801372336583605	0.9367441860465117	0.9861111111111112	0.9367441860465117	0.975	0.9367441860465117	0.9935714285714285	0.9897674418604652	-0.038255813953488316	{}
forst_100iter_FromBeer1All_catch22_0.1_0.2	catch22	0.1	0.2	LineadDiscr_SVC	LSVC	False	0.9818181818181818	0.9411764705882353	0.975	0.9367441860465117	0.9801372336583605	0.9367441860465117	0.9861111111111112	0.9367441860465117	0.975	0.9367441860465117	0.9989285714285714	0.9944186046511628	-0.038255813953488316	{"model__lda__n_components": 1, "model__svc__C": 1.7893880986338784, "model__svc__class_weight": "balanced", "model__svc__degree": 2, "model__svc__gamma": 0.32085070095481333, "model__svc__kernel": "linear", "model__svc__max_iter": 20000, "model__svc__probability": true}
forst_100iter_FromBeer1All_catch22_0.1_0.2	catch22	0.1	0.2	voting_3_xgboost_classifier_LineadDiscr_SVC_knn	XGB+LSVC+KNN	True	0.9818181818181818	0.9411764705882353	0.975	0.9367441860465117	0.9801372336583605	0.9367441860465117	0.9861111111111112	0.9367441860465117	0.975	0.9367441860465117	0.9989285714285714	0.9906976744186047	-0.038255813953488316	{}
forst_100iter_FromBeer1All_catch22_0.1_0.1	catch22	0.1	0.1	LineadDiscr_SVC	LSVC	False	0.9818181818181818	0.9264705882352942	0.975	0.9251162790697675	0.9801372336583605	0.9215686274509804	0.9861111111111112	0.9184981684981685	0.975	0.9251162790697675	0.9992857142857142	0.9888372093023257	-0.04988372093023252	{"model__lda__n_components": 1, "model__svc__C": 0.14813689449132908, "model__svc__class_weight": "balanced", "model__svc__degree": 2, "model__svc__gamma": 0.18444451183925803, "model__svc__kernel": "linear", "model__svc__max_iter": 20000, "model__svc__probability": true}
forst_100iter_FromBeer1All_catch22_0.1_0.1	catch22	0.1	0.1	xgboost_classifier	XGB	False	0.9818181818181818	0.8970588235294118	0.975	0.9102325581395349	0.9801372336583605	0.8931537598204264	0.9861111111111112	0.8868421052631579	0.975	0.9102325581395349	0.975	0.9102325581395349	-0.06476744186046512	{"model__gamma": 0.7286751130255811, "model__learning_rate": 0.23206391178390148, "model__max_depth": "4", "model__n_estimators": 100, "model__reg_alpha": 0.8252327989787632, "model__reg_lambda": 0.17216964502455734}
forst_100iter_FromBeer1All_catch22_0.1_0.2	catch22	0.1	0.2	voting_2_xgboost_classifier_LineadDiscr_SVC	XGB+LSVC	True	0.9818181818181818	0.8970588235294118	0.975	0.9102325581395349	0.9801372336583605	0.8931537598204264	0.9861111111111112	0.8868421052631579	0.975	0.9102325581395349	0.9989285714285714	0.9925581395348837	-0.06476744186046512	{}
forst_100iter_FromBeer1All_catch22_0.1_0.2	catch22	0.1	0.2	xgboost_classifier	XGB	False	0.9818181818181818	0.8970588235294118	0.975	0.9102325581395349	0.9801372336583605	0.8931537598204264	0.9861111111111112	0.8868421052631579	0.975	0.9102325581395349	0.975	0.9102325581395349	-0.06476744186046512	{"model__gamma": 0.47118870135429514, "model__learning_rate": 0.24292286413481415, "model__max_depth": "4", "model__n_estimators": 100, "model__reg_alpha": 0.8402371889688288, "model__reg_lambda": 0.3847687670965563}
forst_100iter_FromBeer1All_catch22_0.1_0.2	catch22	0.1	0.2	voting_5_xgboost_classifier_LineadDiscr_SVC_knn_svc_logistic_regression	XGB+LSVC+KNN+SVC+LgRg	True	0.9727272727272728	0.9705882352941176	0.9625	0.96	0.97002997002997	0.9678030303030303	0.9794520547945205	0.9777777777777779	0.9625	0.96	0.9996428571428572	0.9906976744186047	-0.0025000000000000577	{}
forst_100iter_FromBeer1All_catch22_0.1_0.2	catch22	0.1	0.2	knn	KNN	False	0.9727272727272728	0.9558823529411765	0.9625	0.9483720930232558	0.97002997002997	0.952146375791696	0.9794520547945205	0.956439393939394	0.9625	0.9483720930232558	0.9750000000000001	0.9572093023255814	-0.014127906976744264	{"model__weights": "uniform", "model__p": 1, "model__n_neighbors": "12", "model__n_jobs": -1, "model__metric": "euclidean", "model__leaf_size": "170", "model__algorithm": "ball_tree"}
forst_100iter_FromBeer1All_catch22_0.1_0.1	catch22	0.1	0.1	mlp	MLP	False	0.9727272727272728	0.9117647058823529	0.9625	0.9134883720930232	0.97002997002997	0.9065934065934066	0.9794520547945205	0.9015356820234869	0.9625	0.9134883720930232	0.9907142857142858	0.9841860465116279	-0.049011627906976774	{"model__solver": "adam", "model__n_iter_no_change": 10, "model__momentum": 0.9, "model__max_iter": 10000, "model__learning_rate": "adaptive", "model__hidden_layer_sizes": [146], "model__early_stopping": true, "model__batch_size": 17, "model__alpha": 0.0001, "model__activation": "relu"}
forst_100iter_FromBeer1All_catch22_0.6_0.1	catch22	0.6	0.1	voting_2_LineadDiscr_SVC_knn	LSVC+KNN	True	0.9727272727272728	0.9264705882352942	0.9625	0.9083720930232557	0.97002997002997	0.9187186229978483	0.9794520547945205	0.9337944664031621	0.9625	0.9083720930232557	0.9992857142857142	0.9897674418604652	-0.0541279069767443	{}
forst_100iter_FromBeer1All_standard_0.8_0.1	standard	0.8	0.1	LineadDiscr_SVC	LSVC	False	0.9636363636363636	0.9852941176470589	0.95	0.98	0.9597953216374269	0.9840487919305654	0.972972972972973	0.9886363636363636	0.95	0.98	1.0	1.0	0.030000000000000027	{"model__lda__n_components": 1, "model__svc__C": 1.0358751904211816, "model__svc__class_weight": "balanced", "model__svc__degree": 4, "model__svc__gamma": 0.37997055239284505, "model__svc__kernel": "linear", "model__svc__max_iter": 10000, "model__svc__probability": true}
forst_100iter_FromBeer1All_standard_0.8_0.1	standard	0.8	0.1	voting_3_xgboost_classifier_LineadDiscr_SVC_knn	XGB+LSVC+KNN	True	0.9636363636363636	0.9852941176470589	0.95	0.98	0.9597953216374269	0.9840487919305654	0.972972972972973	0.9886363636363636	0.95	0.98	0.9992857142857142	1.0	0.030000000000000027	{}
forst_100iter_FromBeer1All_standard_0.1_0.1	standard	0.1	0.1	adaboost	Ada	False	0.9545454545454546	1.0	0.9375	1.0	0.9494252873563218	1.0	0.9666666666666667	1.0	0.9375	1.0	0.9375	1.0	0.0625	{"model__learning_rate": 0.02849483006183759, "model__n_estimators": "50"}
forst_100iter_FromBeer1All_standard_0.7_0.1	standard	0.7	0.1	LineadDiscr_SVC	LSVC	False	0.9545454545454546	1.0	0.9375	1.0	0.9494252873563218	1.0	0.9666666666666667	1.0	0.9375	1.0	1.0	1.0	0.0625	{"model__lda__n_components": 1, "model__svc__C": 0.12333007339951566, "model__svc__class_weight": "balanced", "model__svc__degree": 3, "model__svc__gamma": 0.5555823966854406, "model__svc__kernel": "linear", "model__svc__max_iter": 10000, "model__svc__probability": true}
forst_100iter_FromBeer1All_standard_0.7_0.1	standard	0.7	0.1	voting_3_xgboost_classifier_LineadDiscr_SVC_knn	XGB+LSVC+KNN	True	0.9545454545454546	1.0	0.9375	1.0	0.9494252873563218	1.0	0.9666666666666667	1.0	0.9375	1.0	0.9974999999999999	1.0	0.0625	{}
forst_100iter_FromBeer1All_tsfel_0.7_0.1	tsfel	0.7	0.1	voting_4_decision_tree_adaboost_LineadDiscr_SVC_qda	DT+Ada+LSVC+QDA	True	0.9545454545454546	1.0	0.9375	1.0	0.9494252873563218	1.0	0.9666666666666667	1.0	0.9375	1.0	0.99	1.0	0.0625	{}
forst_100iter_FromBeer1All_tsfel_0.7_0.1	tsfel	0.7	0.1	voting_2_decision_tree_adaboost	DT+Ada	True	0.9545454545454546	1.0	0.9375	1.0	0.9494252873563218	1.0	0.9666666666666667	1.0	0.9375	1.0	0.9375	1.0	0.0625	{}
forst_100iter_FromBeer1All_tsfel_0.7_0.1	tsfel	0.7	0.1	decision_tree	DT	False	0.9545454545454546	1.0	0.9375	1.0	0.9494252873563218	1.0	0.9666666666666667	1.0	0.9375	1.0	0.9375	1.0	0.0625	{"model__splitter": "random", "model__random_state": 42, "model__min_samples_split": 5, "model__min_samples_leaf": 2, "model__max_features": null, "model__max_depth": 5, "model__criterion": "entropy"}
forst_100iter_FromBeer1All_tsfel_0.8_0.2	tsfel	0.8	0.2	xgboost_classifier	XGB	False	0.9545454545454546	1.0	0.9375	1.0	0.9494252873563218	1.0	0.9666666666666667	1.0	0.9375	1.0	0.9375	1.0	0.0625	{"model__gamma": 0.013271255212919275, "model__learning_rate": 0.09813058712227102, "model__max_depth": "4", "model__n_estimators": 100, "model__reg_alpha": 0.7384503430306256, "model__reg_lambda": 0.03583342437952508}
forst_100iter_FromBeer1All_standard_0.1_0.1	standard	0.1	0.1	extra_trees	ExTr	False	0.9545454545454546	0.9852941176470589	0.9375	0.98	0.9494252873563218	0.9840487919305654	0.9666666666666667	0.9886363636363636	0.9375	0.98	0.9982142857142857	1.0	0.04249999999999998	{"model__n_estimators": 100, "model__min_samples_split": 2, "model__min_samples_leaf": 4, "model__max_features": null, "model__max_depth": "15", "model__criterion": "gini", "model__bootstrap": false}
forst_100iter_FromBeer1All_standard_0.1_0.1	standard	0.1	0.1	voting_4_knn_random_forest_xgboost_classifier_LineadDiscr_SVC	KNN+RF+XGB+LSVC	True	0.9545454545454546	0.9852941176470589	0.9375	0.98	0.9494252873563218	0.9840487919305654	0.9666666666666667	0.9886363636363636	0.9375	0.98	0.9828571428571429	0.9990697674418604	0.04249999999999998	{}
forst_100iter_FromBeer1All_standard_0.1_0.1	standard	0.1	0.1	xgboost_classifier	XGB	False	0.9545454545454546	0.9852941176470589	0.9375	0.98	0.9494252873563218	0.9840487919305654	0.9666666666666667	0.9886363636363636	0.9375	0.98	0.9375	0.98	0.04249999999999998	{"model__gamma": 0.7387875522474051, "model__learning_rate": 0.270435686446225, "model__max_depth": "2", "model__n_estimators": 100, "model__reg_alpha": 0.5640913025841708, "model__reg_lambda": 0.2257712763699865}
forst_100iter_FromBeer1All_tsfel_0.7_0.1	tsfel	0.7	0.1	adaboost	Ada	False	0.9545454545454546	0.9852941176470589	0.9375	0.98	0.9494252873563218	0.9840487919305654	0.9666666666666667	0.9886363636363636	0.9375	0.98	0.9375	0.98	0.04249999999999998	{"model__learning_rate": 0.02527087060447504, "model__n_estimators": "50"}
forst_100iter_FromBeer1All_tsfel_0.7_0.1	tsfel	0.7	0.1	voting_3_decision_tree_adaboost_LineadDiscr_SVC	DT+Ada+LSVC	True	0.9545454545454546	0.9852941176470589	0.9375	0.98	0.9494252873563218	0.9840487919305654	0.9666666666666667	0.9886363636363636	0.9375	0.98	0.9903571428571428	1.0	0.04249999999999998	{}
forst_100iter_FromBeer1All_tsfel_0.7_0.1	tsfel	0.7	0.1	voting_5_decision_tree_adaboost_LineadDiscr_SVC_qda_extra_trees	DT+Ada+LSVC+QDA+ExTr	True	0.9545454545454546	0.9852941176470589	0.9375	0.98	0.9494252873563218	0.9840487919305654	0.9666666666666667	0.9886363636363636	0.9375	0.98	0.9924999999999999	1.0	0.04249999999999998	{}
forst_100iter_FromBeer1All_tsfel_0.8_0.2	tsfel	0.8	0.2	decision_tree	DT	False	0.9545454545454546	0.9852941176470589	0.9375	0.98	0.9494252873563218	0.9840487919305654	0.9666666666666667	0.9886363636363636	0.9375	0.98	0.9375	0.98	0.04249999999999998	{"model__splitter": "best", "model__random_state": 42, "model__min_samples_split": 2, "model__min_samples_leaf": 4, "model__max_features": null, "model__max_depth": 10, "model__criterion": "gini"}
forst_100iter_FromBeer1All_tsfel_0.8_0.2	tsfel	0.8	0.2	voting_3_decision_tree_xgboost_classifier_LineadDiscr_SVC	DT+XGB+LSVC	True	0.9545454545454546	0.9852941176470589	0.9375	0.98	0.9494252873563218	0.9840487919305654	0.9666666666666667	0.9886363636363636	0.9375	0.98	0.9778571428571429	1.0	0.04249999999999998	{}
forst_100iter_FromBeer1All_tsfel_0.8_0.2	tsfel	0.8	0.2	voting_4_decision_tree_xgboost_classifier_LineadDiscr_SVC_qda	DT+XGB+LSVC+QDA	True	0.9545454545454546	0.9852941176470589	0.9375	0.98	0.9494252873563218	0.9840487919305654	0.9666666666666667	0.9886363636363636	0.9375	0.98	0.9903571428571429	1.0	0.04249999999999998	{}
forst_100iter_FromBeer1All_tsfel_0.8_0.2	tsfel	0.8	0.2	voting_2_decision_tree_xgboost_classifier	DT+XGB	True	0.9545454545454546	0.9852941176470589	0.9375	0.98	0.9494252873563218	0.9840487919305654	0.9666666666666667	0.9886363636363636	0.9375	0.98	0.9375	1.0	0.04249999999999998	{}
forst_100iter_FromBeer1All_standard_0.1_0.1	standard	0.1	0.1	LineadDiscr_SVC	LSVC	False	0.9545454545454546	0.9705882352941176	0.9375	0.9683720930232558	0.9494252873563218	0.9683720930232558	0.9666666666666667	0.9683720930232558	0.9375	0.9683720930232558	0.9832142857142857	0.9962790697674418	0.030872093023255776	{"model__lda__n_components": 1, "model__svc__C": 0.3956572791537132, "model__svc__class_weight": "balanced", "model__svc__degree": 4, "model__svc__gamma": 0.9564657102025719, "model__svc__kernel": "linear", "model__svc__max_iter": 10000, "model__svc__probability": true}
forst_100iter_FromBeer1All_catch22_0.1_0.1	catch22	0.1	0.1	logistic_regression	LgRg	False	0.9545454545454546	0.9705882352941176	0.9375	0.96	0.9494252873563218	0.9678030303030303	0.9666666666666667	0.9777777777777779	0.9375	0.96	0.9967857142857143	0.9925581395348837	0.022499999999999964	{"model__C": 1.8669294879353504, "model__class_weight": "balanced", "model__fit_intercept": true, "model__max_iter": 30000, "model__solver": "lbfgs", "model__tol": 0.001}
forst_100iter_FromBeer1All_catch22_0.1_0.1	catch22	0.1	0.1	poly_svm	PSVM	False	0.9545454545454546	0.9705882352941176	0.9375	0.96	0.9494252873563218	0.9678030303030303	0.9666666666666667	0.9777777777777779	0.9375	0.96	1.0	0.986046511627907	0.022499999999999964	{"model__C": 1.6706358206180816, "model__class_weight": "balanced", "model__coef0": 0.0, "model__degree": 3, "model__gamma": 0.4002312863983025, "model__max_iter": 20000, "model__probability": true, "model__shrinking": false}
forst_100iter_FromBeer1All_catch22_0.1_0.1	catch22	0.1	0.1	rbf_svm	RSVM	False	0.9545454545454546	0.9705882352941176	0.9375	0.96	0.9494252873563218	0.9678030303030303	0.9666666666666667	0.9777777777777779	0.9375	0.96	0.9939285714285714	0.9888372093023255	0.022499999999999964	{"model__C": 7.16684854308074, "model__class_weight": "balanced", "model__gamma": 0.007379122746229205, "model__max_iter": 80000, "model__probability": true, "model__shrinking": true}
forst_100iter_FromBeer1All_catch22_0.1_0.1	catch22	0.1	0.1	svc	SVC	False	0.9545454545454546	0.9705882352941176	0.9375	0.96	0.9494252873563218	0.9678030303030303	0.9666666666666667	0.9777777777777779	0.9375	0.96	1.0	0.986046511627907	0.022499999999999964	{"model__C": 2.2164117600391324, "model__class_weight": "balanced", "model__degree": 3, "model__gamma": 0.9843150772873861, "model__kernel": "poly", "model__max_iter": 100000, "model__probability": true, "model__shrinking": true}
forst_100iter_FromBeer1All_catch22_0.1_0.2	catch22	0.1	0.2	logistic_regression	LgRg	False	0.9545454545454546	0.9705882352941176	0.9375	0.96	0.9494252873563218	0.9678030303030303	0.9666666666666667	0.9777777777777779	0.9375	0.96	0.9978571428571429	0.986046511627907	0.022499999999999964	{"model__C": 8.022015231396058, "model__class_weight": "balanced", "model__fit_intercept": true, "model__max_iter": 20000, "model__solver": "newton-cg", "model__tol": 0.001}
forst_100iter_FromBeer1All_catch22_0.1_0.2	catch22	0.1	0.2	svc	SVC	False	0.9545454545454546	0.9705882352941176	0.9375	0.96	0.9494252873563218	0.9678030303030303	0.9666666666666667	0.9777777777777779	0.9375	0.96	0.9992857142857142	0.9934883720930233	0.022499999999999964	{"model__C": 3.7635926173607186, "model__class_weight": "balanced", "model__degree": 4, "model__gamma": 0.751090926742568, "model__kernel": "linear", "model__max_iter": 50000, "model__probability": true, "model__shrinking": false}
forst_100iter_FromBeer1All_catch22_0.6_0.1	catch22	0.6	0.1	svc	SVC	False	0.9545454545454546	0.9705882352941176	0.9375	0.96	0.9494252873563218	0.9678030303030303	0.9666666666666667	0.9777777777777779	0.9375	0.96	0.9903571428571428	0.9944186046511627	0.022499999999999964	{"model__C": 0.25001802712455656, "model__class_weight": "balanced", "model__degree": 3, "model__gamma": 0.1817049898206543, "model__kernel": "linear", "model__max_iter": 50000, "model__probability": true, "model__shrinking": false}
forst_100iter_FromBeer1All_standard_0.1_0.1	standard	0.1	0.1	gradient_boosting	GB	False	0.9545454545454546	0.9705882352941176	0.9375	0.96	0.9494252873563218	0.9678030303030303	0.9666666666666667	0.9777777777777779	0.9375	0.96	0.9639285714285714	1.0	0.022499999999999964	{"model__learning_rate": 0.1311275428838372, "model__max_depth": "3", "model__min_samples_leaf": 2, "model__min_samples_split": 2, "model__n_estimators": 100, "model__subsample": 0.5}
forst_100iter_FromBeer1All_standard_0.1_0.1	standard	0.1	0.1	voting_5_knn_random_forest_xgboost_classifier_LineadDiscr_SVC_gradient_boosting	KNN+RF+XGB+LSVC+GB	True	0.9545454545454546	0.9705882352941176	0.9375	0.96	0.9494252873563218	0.9678030303030303	0.9666666666666667	0.9777777777777779	0.9375	0.96	0.9828571428571429	0.9990697674418604	0.022499999999999964	{}
forst_100iter_FromBeer1All_tsfresh_0.7_0.9	tsfresh	0.7	0.9	kmeans_logreg	KMLR	False	0.9545454545454546	0.9705882352941176	0.9375	0.96	0.9494252873563218	0.9678030303030303	0.9666666666666667	0.9777777777777779	0.9375	0.96	0.9196428571428571	1.0	0.022499999999999964	{"model__kmeans__n_clusters": 3, "model__logreg__C": 4.528454384627743, "model__logreg__class_weight": "balanced", "model__logreg__max_iter": 10000, "model__logreg__penalty": "l1", "model__logreg__solver": "saga"}
forst_100iter_FromBeer1All_tsfresh_0.7_0.9	tsfresh	0.7	0.9	knn	KNN	False	0.9545454545454546	0.9705882352941176	0.9375	0.96	0.9494252873563218	0.9678030303030303	0.9666666666666667	0.9777777777777779	0.9375	0.96	0.9348214285714286	0.98	0.022499999999999964	{"model__weights": "distance", "model__p": 1, "model__n_neighbors": "14", "model__n_jobs": -1, "model__metric": "euclidean", "model__leaf_size": "50", "model__algorithm": "auto"}
forst_100iter_FromBeer1All_tsfresh_0.7_0.9	tsfresh	0.7	0.9	logistic_regression	LgRg	False	0.9545454545454546	0.9705882352941176	0.9375	0.96	0.9494252873563218	0.9678030303030303	0.9666666666666667	0.9777777777777779	0.9375	0.96	0.9892857142857143	1.0	0.022499999999999964	{"model__C": 7.480347349558232, "model__class_weight": "balanced", "model__fit_intercept": true, "model__max_iter": 10000, "model__solver": "newton-cg", "model__tol": 0.0001}
forst_100iter_FromBeer1All_tsfresh_0.7_0.9	tsfresh	0.7	0.9	voting_5_LineadDiscr_SVC_xgboost_classifier_knn_random_forest_decision_tree	LSVC+XGB+KNN+RF+DT	True	0.9545454545454546	0.9705882352941176	0.9375	0.96	0.9494252873563218	0.9678030303030303	0.9666666666666667	0.9777777777777779	0.9375	0.96	0.9996428571428572	1.0	0.022499999999999964	{}
forst_100iter_FromBeer1All_tsfresh_0.7_0.9	tsfresh	0.7	0.9	voting_4_LineadDiscr_SVC_xgboost_classifier_knn_random_forest	LSVC+XGB+KNN+RF	True	0.9545454545454546	0.9705882352941176	0.9375	0.96	0.9494252873563218	0.9678030303030303	0.9666666666666667	0.9777777777777779	0.9375	0.96	0.9996428571428572	1.0	0.022499999999999964	{}
forst_100iter_FromBeer1All_tsfresh_0.7_0.9	tsfresh	0.7	0.9	poly_svm	PSVM	False	0.9545454545454546	0.9705882352941176	0.9375	0.96	0.9494252873563218	0.9678030303030303	0.9666666666666667	0.9777777777777779	0.9375	0.96	0.9982142857142857	1.0	0.022499999999999964	{"model__C": 1.0118734276290464, "model__class_weight": "balanced", "model__coef0": 0.0, "model__degree": 3, "model__gamma": 0.2992626016815071, "model__max_iter": 50000, "model__probability": true, "model__shrinking": false}
forst_100iter_FromBeer1All_tsfresh_0.7_0.9	tsfresh	0.7	0.9	rbf_svm	RSVM	False	0.9545454545454546	0.9705882352941176	0.9375	0.96	0.9494252873563218	0.9678030303030303	0.9666666666666667	0.9777777777777779	0.9375	0.96	0.9778571428571429	0.9916279069767442	0.022499999999999964	{"model__C": 9.139182274804059, "model__class_weight": "balanced", "model__gamma": 0.8277718400043248, "model__max_iter": 100000, "model__probability": true, "model__shrinking": true}
forst_100iter_FromBeer1All_tsfresh_0.8_0.1	tsfresh	0.8	0.1	knn	KNN	False	0.9545454545454546	0.9705882352941176	0.9375	0.96	0.9494252873563218	0.9678030303030303	0.9666666666666667	0.9777777777777779	0.9375	0.96	0.9285714285714286	1.0	0.022499999999999964	{"model__weights": "uniform", "model__p": 1, "model__n_neighbors": "27", "model__n_jobs": -1, "model__metric": "chebyshev", "model__leaf_size": "140", "model__algorithm": "auto"}
forst_100iter_FromBeer1All_tsfresh_0.8_0.1	tsfresh	0.8	0.1	logistic_regression	LgRg	False	0.9545454545454546	0.9705882352941176	0.9375	0.96	0.9494252873563218	0.9678030303030303	0.9666666666666667	0.9777777777777779	0.9375	0.96	0.9889285714285714	1.0	0.022499999999999964	{"model__C": 9.57929087624639, "model__class_weight": "balanced", "model__fit_intercept": true, "model__max_iter": 10000, "model__solver": "newton-cg", "model__tol": 0.001}
forst_100iter_FromBeer1All_tsfresh_0.8_0.1	tsfresh	0.8	0.1	voting_5_LineadDiscr_SVC_xgboost_classifier_knn_random_forest_decision_tree	LSVC+XGB+KNN+RF+DT	True	0.9545454545454546	0.9705882352941176	0.9375	0.96	0.9494252873563218	0.9678030303030303	0.9666666666666667	0.9777777777777779	0.9375	0.96	0.9996428571428572	1.0	0.022499999999999964	{}
forst_100iter_FromBeer1All_tsfresh_0.8_0.1	tsfresh	0.8	0.1	voting_4_LineadDiscr_SVC_xgboost_classifier_knn_random_forest	LSVC+XGB+KNN+RF	True	0.9545454545454546	0.9705882352941176	0.9375	0.96	0.9494252873563218	0.9678030303030303	0.9666666666666667	0.9777777777777779	0.9375	0.96	0.9996428571428572	1.0	0.022499999999999964	{}
forst_100iter_FromBeer1All_tsfresh_0.8_0.1	tsfresh	0.8	0.1	poly_svm	PSVM	False	0.9545454545454546	0.9705882352941176	0.9375	0.96	0.9494252873563218	0.9678030303030303	0.9666666666666667	0.9777777777777779	0.9375	0.96	0.9982142857142857	1.0	0.022499999999999964	{"model__C": 0.4589644304080953, "model__class_weight": "balanced", "model__coef0": 0.0, "model__degree": 3, "model__gamma": 0.3269474408192179, "model__max_iter": 10000, "model__probability": true, "model__shrinking": false}
forst_100iter_FromBeer1All_tsfresh_0.8_0.1	tsfresh	0.8	0.1	rbf_svm	RSVM	False	0.9545454545454546	0.9705882352941176	0.9375	0.96	0.9494252873563218	0.9678030303030303	0.9666666666666667	0.9777777777777779	0.9375	0.96	0.9778571428571429	0.9906976744186046	0.022499999999999964	{"model__C": 5.427234922442383, "model__class_weight": "balanced", "model__gamma": 0.8371342061630008, "model__max_iter": 200000, "model__probability": true, "model__shrinking": false}
forst_100iter_FromBeer1All_tsfresh_0.8_0.1	tsfresh	0.8	0.1	svc	SVC	False	0.9545454545454546	0.9705882352941176	0.9375	0.96	0.9494252873563218	0.9678030303030303	0.9666666666666667	0.9777777777777779	0.9375	0.96	0.9996428571428572	1.0	0.022499999999999964	{"model__C": 1.7370286785435873, "model__class_weight": "balanced", "model__degree": 4, "model__gamma": 0.141670549221228, "model__kernel": "sigmoid", "model__max_iter": 50000, "model__probability": true, "model__shrinking": true}
forst_100iter_FromBeer1All_tsfresh_0.8_0.3	tsfresh	0.8	0.3	knn	KNN	False	0.9545454545454546	0.9705882352941176	0.9375	0.96	0.9494252873563218	0.9678030303030303	0.9666666666666667	0.9777777777777779	0.9375	0.96	0.9366071428571429	0.96	0.022499999999999964	{"model__weights": "distance", "model__p": 1, "model__n_neighbors": "14", "model__n_jobs": -1, "model__metric": "chebyshev", "model__leaf_size": "120", "model__algorithm": "auto"}
forst_100iter_FromBeer1All_tsfresh_0.8_0.3	tsfresh	0.8	0.3	logistic_regression	LgRg	False	0.9545454545454546	0.9705882352941176	0.9375	0.96	0.9494252873563218	0.9678030303030303	0.9666666666666667	0.9777777777777779	0.9375	0.96	0.9882142857142857	1.0	0.022499999999999964	{"model__C": 6.119688734509612, "model__class_weight": "balanced", "model__fit_intercept": true, "model__max_iter": 20000, "model__solver": "newton-cg", "model__tol": 0.001}
forst_100iter_FromBeer1All_tsfresh_0.8_0.3	tsfresh	0.8	0.3	voting_5_LineadDiscr_SVC_xgboost_classifier_knn_random_forest_decision_tree	LSVC+XGB+KNN+RF+DT	True	0.9545454545454546	0.9705882352941176	0.9375	0.96	0.9494252873563218	0.9678030303030303	0.9666666666666667	0.9777777777777779	0.9375	0.96	0.9996428571428572	1.0	0.022499999999999964	{}
forst_100iter_FromBeer1All_tsfresh_0.8_0.3	tsfresh	0.8	0.3	voting_4_LineadDiscr_SVC_xgboost_classifier_knn_random_forest	LSVC+XGB+KNN+RF	True	0.9545454545454546	0.9705882352941176	0.9375	0.96	0.9494252873563218	0.9678030303030303	0.9666666666666667	0.9777777777777779	0.9375	0.96	0.9996428571428572	1.0	0.022499999999999964	{}
forst_100iter_FromBeer1All_tsfresh_0.8_0.3	tsfresh	0.8	0.3	poly_svm	PSVM	False	0.9545454545454546	0.9705882352941176	0.9375	0.96	0.9494252873563218	0.9678030303030303	0.9666666666666667	0.9777777777777779	0.9375	0.96	0.9982142857142857	1.0	0.022499999999999964	{"model__C": 3.0060323334066705, "model__class_weight": "balanced", "model__coef0": 0.0, "model__degree": 3, "model__gamma": 0.9512236549909013, "model__max_iter": 10000, "model__probability": true, "model__shrinking": false}
forst_100iter_FromBeer1All_tsfresh_0.8_0.3	tsfresh	0.8	0.3	rbf_svm	RSVM	False	0.9545454545454546	0.9705882352941176	0.9375	0.96	0.9494252873563218	0.9678030303030303	0.9666666666666667	0.9777777777777779	0.9375	0.96	0.9803571428571428	1.0	0.022499999999999964	{"model__C": 2.5750500148255338, "model__class_weight": "balanced", "model__gamma": 0.4572578215131684, "model__max_iter": 100000, "model__probability": true, "model__shrinking": false}
forst_100iter_FromBeer1All_catch22_0.1_0.2	catch22	0.1	0.2	poly_svm	PSVM	False	0.9545454545454546	0.9558823529411765	0.9375	0.94	0.9494252873563218	0.9512311737987091	0.9666666666666667	0.9673913043478262	0.9375	0.94	0.9996428571428572	0.9888372093023257	0.0024999999999999467	{"model__C": 6.483174459708451, "model__class_weight": "balanced", "model__coef0": 0.0, "model__degree": 3, "model__gamma": 0.9663579874952919, "model__max_iter": 50000, "model__probability": true, "model__shrinking": false}
forst_100iter_FromBeer1All_catch22_0.1_0.2	catch22	0.1	0.2	rbf_svm	RSVM	False	0.9545454545454546	0.9558823529411765	0.9375	0.94	0.9494252873563218	0.9512311737987091	0.9666666666666667	0.9673913043478262	0.9375	0.94	0.9871428571428571	0.9832558139534884	0.0024999999999999467	{"model__C": 2.5792638681244173, "model__class_weight": "balanced", "model__gamma": 0.02572583567677067, "model__max_iter": 200000, "model__probability": true, "model__shrinking": false}
forst_100iter_FromBeer1All_standard_0.1_0.1	standard	0.1	0.1	voting_3_knn_random_forest_xgboost_classifier	KNN+RF+XGB	True	0.9545454545454546	0.9558823529411765	0.9375	0.94	0.9494252873563218	0.9512311737987091	0.9666666666666667	0.9673913043478262	0.9375	0.94	0.9603571428571429	1.0	0.0024999999999999467	{}
forst_100iter_FromBeer1All_standard_0.1_0.1	standard	0.1	0.1	rbf_svm	RSVM	False	0.9545454545454546	0.9558823529411765	0.9375	0.94	0.9494252873563218	0.9512311737987091	0.9666666666666667	0.9673913043478262	0.9375	0.94	0.9735714285714285	0.9795348837209302	0.0024999999999999467	{"model__C": 6.698687281202966, "model__class_weight": "balanced", "model__gamma": 0.0038509068495882204, "model__max_iter": 80000, "model__probability": true, "model__shrinking": true}
forst_100iter_FromBeer1All_tsfel_0.8_0.2	tsfel	0.8	0.2	voting_5_decision_tree_xgboost_classifier_LineadDiscr_SVC_qda_extra_trees	DT+XGB+LSVC+QDA+ExTr	True	0.9545454545454546	0.9558823529411765	0.9375	0.94	0.9494252873563218	0.9512311737987091	0.9666666666666667	0.9673913043478262	0.9375	0.94	0.9925	1.0	0.0024999999999999467	{}
forst_100iter_FromBeer1All_tsfresh_0.7_0.9	tsfresh	0.7	0.9	adaboost	Ada	False	0.9545454545454546	0.9558823529411765	0.9375	0.94	0.9494252873563218	0.9512311737987091	0.9666666666666667	0.9673913043478262	0.9375	0.94	0.9375	0.94	0.0024999999999999467	{"model__learning_rate": 0.06673521877033338, "model__n_estimators": "50"}
forst_100iter_FromBeer1All_tsfresh_0.7_0.9	tsfresh	0.7	0.9	decision_tree	DT	False	0.9545454545454546	0.9558823529411765	0.9375	0.94	0.9494252873563218	0.9512311737987091	0.9666666666666667	0.9673913043478262	0.9375	0.94	0.9375	0.94	0.0024999999999999467	{"model__splitter": "best", "model__random_state": 42, "model__min_samples_split": 10, "model__min_samples_leaf": 1, "model__max_features": null, "model__max_depth": 5, "model__criterion": "entropy"}
forst_100iter_FromBeer1All_tsfresh_0.7_0.9	tsfresh	0.7	0.9	extra_trees	ExTr	False	0.9545454545454546	0.9558823529411765	0.9375	0.94	0.9494252873563218	0.9512311737987091	0.9666666666666667	0.9673913043478262	0.9375	0.94	0.9858928571428571	1.0	0.0024999999999999467	{"model__n_estimators": 100, "model__min_samples_split": 5, "model__min_samples_leaf": 2, "model__max_features": null, "model__max_depth": "15", "model__criterion": "gini", "model__bootstrap": false}
forst_100iter_FromBeer1All_tsfresh_0.7_0.9	tsfresh	0.7	0.9	gradient_boosting	GB	False	0.9545454545454546	0.9558823529411765	0.9375	0.94	0.9494252873563218	0.9512311737987091	0.9666666666666667	0.9673913043478262	0.9375	0.94	0.8892857142857142	0.9237209302325581	0.0024999999999999467	{"model__learning_rate": 0.183365357686176, "model__max_depth": "3", "model__min_samples_leaf": 3, "model__min_samples_split": 2, "model__n_estimators": 100, "model__subsample": 0.5}
forst_100iter_FromBeer1All_tsfresh_0.7_0.9	tsfresh	0.7	0.9	random_forest	RF	False	0.9545454545454546	0.9558823529411765	0.9375	0.94	0.9494252873563218	0.9512311737987091	0.9666666666666667	0.9673913043478262	0.9375	0.94	0.9375	0.96	0.0024999999999999467	{"model__random_state": 42, "model__oob_score": false, "model__n_estimators": 100, "model__min_samples_split": 2, "model__min_samples_leaf": 1, "model__max_features": null, "model__max_depth": "15", "model__criterion": "gini", "model__bootstrap": true}
forst_100iter_FromBeer1All_tsfresh_0.7_0.9	tsfresh	0.7	0.9	svc	SVC	False	0.9545454545454546	0.9558823529411765	0.9375	0.94	0.9494252873563218	0.9512311737987091	0.9666666666666667	0.9673913043478262	0.9375	0.94	1.0	1.0	0.0024999999999999467	{"model__C": 3.668169051915175, "model__class_weight": "balanced", "model__degree": 2, "model__gamma": 0.7268861145376556, "model__kernel": "linear", "model__max_iter": 50000, "model__probability": true, "model__shrinking": false}
forst_100iter_FromBeer1All_tsfresh_0.8_0.1	tsfresh	0.8	0.1	adaboost	Ada	False	0.9545454545454546	0.9558823529411765	0.9375	0.94	0.9494252873563218	0.9512311737987091	0.9666666666666667	0.9673913043478262	0.9375	0.94	0.9375	0.94	0.0024999999999999467	{"model__learning_rate": 0.08181705012081172, "model__n_estimators": "100"}
forst_100iter_FromBeer1All_tsfresh_0.8_0.1	tsfresh	0.8	0.1	decision_tree	DT	False	0.9545454545454546	0.9558823529411765	0.9375	0.94	0.9494252873563218	0.9512311737987091	0.9666666666666667	0.9673913043478262	0.9375	0.94	0.9375	0.94	0.0024999999999999467	{"model__splitter": "best", "model__random_state": 42, "model__min_samples_split": 5, "model__min_samples_leaf": 1, "model__max_features": null, "model__max_depth": null, "model__criterion": "entropy"}
forst_100iter_FromBeer1All_tsfresh_0.8_0.1	tsfresh	0.8	0.1	extra_trees	ExTr	False	0.9545454545454546	0.9558823529411765	0.9375	0.94	0.9494252873563218	0.9512311737987091	0.9666666666666667	0.9673913043478262	0.9375	0.94	0.9858928571428571	1.0	0.0024999999999999467	{"model__n_estimators": 100, "model__min_samples_split": 5, "model__min_samples_leaf": 1, "model__max_features": null, "model__max_depth": "5", "model__criterion": "entropy", "model__bootstrap": false}
forst_100iter_FromBeer1All_tsfresh_0.8_0.1	tsfresh	0.8	0.1	gradient_boosting	GB	False	0.9545454545454546	0.9558823529411765	0.9375	0.94	0.9494252873563218	0.9512311737987091	0.9666666666666667	0.9673913043478262	0.9375	0.94	0.8892857142857142	0.9237209302325581	0.0024999999999999467	{"model__learning_rate": 0.1845541770002743, "model__max_depth": "3", "model__min_samples_leaf": 3, "model__min_samples_split": 5, "model__n_estimators": 100, "model__subsample": 0.5}
forst_100iter_FromBeer1All_tsfresh_0.8_0.1	tsfresh	0.8	0.1	random_forest	RF	False	0.9545454545454546	0.9558823529411765	0.9375	0.94	0.9494252873563218	0.9512311737987091	0.9666666666666667	0.9673913043478262	0.9375	0.94	0.9375	0.96	0.0024999999999999467	{"model__random_state": 42, "model__oob_score": false, "model__n_estimators": 100, "model__min_samples_split": 5, "model__min_samples_leaf": 1, "model__max_features": null, "model__max_depth": "10", "model__criterion": "entropy", "model__bootstrap": true}
forst_100iter_FromBeer1All_tsfresh_0.8_0.3	tsfresh	0.8	0.3	adaboost	Ada	False	0.9545454545454546	0.9558823529411765	0.9375	0.94	0.9494252873563218	0.9512311737987091	0.9666666666666667	0.9673913043478262	0.9375	0.94	0.9375	0.94	0.0024999999999999467	{"model__learning_rate": 0.030761724650378713, "model__n_estimators": "100"}
forst_100iter_FromBeer1All_tsfresh_0.8_0.3	tsfresh	0.8	0.3	decision_tree	DT	False	0.9545454545454546	0.9558823529411765	0.9375	0.94	0.9494252873563218	0.9512311737987091	0.9666666666666667	0.9673913043478262	0.9375	0.94	0.9375	0.94	0.0024999999999999467	{"model__splitter": "best", "model__random_state": 42, "model__min_samples_split": 2, "model__min_samples_leaf": 4, "model__max_features": null, "model__max_depth": 5, "model__criterion": "gini"}
forst_100iter_FromBeer1All_tsfresh_0.8_0.3	tsfresh	0.8	0.3	extra_trees	ExTr	False	0.9545454545454546	0.9558823529411765	0.9375	0.94	0.9494252873563218	0.9512311737987091	0.9666666666666667	0.9673913043478262	0.9375	0.94	0.9858928571428571	1.0	0.0024999999999999467	{"model__n_estimators": 100, "model__min_samples_split": 2, "model__min_samples_leaf": 2, "model__max_features": null, "model__max_depth": "15", "model__criterion": "gini", "model__bootstrap": false}
forst_100iter_FromBeer1All_tsfresh_0.8_0.3	tsfresh	0.8	0.3	gradient_boosting	GB	False	0.9545454545454546	0.9558823529411765	0.9375	0.94	0.9494252873563218	0.9512311737987091	0.9666666666666667	0.9673913043478262	0.9375	0.94	0.8892857142857142	0.9237209302325581	0.0024999999999999467	{"model__learning_rate": 0.14916923470438423, "model__max_depth": "3", "model__min_samples_leaf": 3, "model__min_samples_split": 10, "model__n_estimators": 100, "model__subsample": 0.5}
forst_100iter_FromBeer1All_tsfresh_0.8_0.3	tsfresh	0.8	0.3	random_forest	RF	False	0.9545454545454546	0.9558823529411765	0.9375	0.94	0.9494252873563218	0.9512311737987091	0.9666666666666667	0.9673913043478262	0.9375	0.94	0.9375	0.96	0.0024999999999999467	{"model__random_state": 42, "model__oob_score": false, "model__n_estimators": 100, "model__min_samples_split": 10, "model__min_samples_leaf": 1, "model__max_features": null, "model__max_depth": "10", "model__criterion": "entropy", "model__bootstrap": true}
forst_100iter_FromBeer1All_tsfresh_0.8_0.3	tsfresh	0.8	0.3	svc	SVC	False	0.9545454545454546	0.9558823529411765	0.9375	0.94	0.9494252873563218	0.9512311737987091	0.9666666666666667	0.9673913043478262	0.9375	0.94	1.0	1.0	0.0024999999999999467	{"model__C": 5.077316901362154, "model__class_weight": "balanced", "model__degree": 4, "model__gamma": 0.9359233504053083, "model__kernel": "linear", "model__max_iter": 80000, "model__probability": true, "model__shrinking": false}
forst_100iter_FromBeer1All_catch22_0.6_0.1	catch22	0.6	0.1	voting_3_LineadDiscr_SVC_knn_svc	LSVC+KNN+SVC	True	0.9545454545454546	0.9411764705882353	0.9375	0.9199999999999999	0.9494252873563218	0.9342995169082126	0.9666666666666667	0.9574468085106382	0.9375	0.9199999999999999	0.9992857142857142	0.996279069767442	-0.01750000000000007	{}
forst_100iter_FromBeer1All_standard_0.1_0.1	standard	0.1	0.1	knn	KNN	False	0.9545454545454546	0.9411764705882353	0.9375	0.9199999999999999	0.9494252873563218	0.9342995169082126	0.9666666666666667	0.9574468085106382	0.9375	0.9199999999999999	0.9375	0.9400000000000001	-0.01750000000000007	{"model__weights": "distance", "model__p": 2, "model__n_neighbors": "2", "model__n_jobs": -1, "model__metric": "manhattan", "model__leaf_size": "250", "model__algorithm": "brute"}
forst_100iter_FromBeer1All_standard_0.1_0.1	standard	0.1	0.1	voting_2_knn_random_forest	KNN+RF	True	0.9545454545454546	0.9411764705882353	0.9375	0.9199999999999999	0.9494252873563218	0.9342995169082126	0.9666666666666667	0.9574468085106382	0.9375	0.9199999999999999	0.9603571428571429	1.0	-0.01750000000000007	{}
forst_100iter_FromBeer1All_standard_0.1_0.1	standard	0.1	0.1	random_forest	RF	False	0.9545454545454546	0.9411764705882353	0.9375	0.9199999999999999	0.9494252873563218	0.9342995169082126	0.9666666666666667	0.9574468085106382	0.9375	0.9199999999999999	0.9603571428571429	1.0	-0.01750000000000007	{"model__random_state": 42, "model__oob_score": false, "model__n_estimators": 100, "model__min_samples_split": 5, "model__min_samples_leaf": 1, "model__max_features": "log2", "model__max_depth": "10", "model__criterion": "entropy", "model__bootstrap": true}
forst_100iter_FromBeer1All_catch22_0.1_0.1	catch22	0.1	0.1	gradient_boosting	GB	False	0.9545454545454546	0.8970588235294118	0.9375	0.9102325581395349	0.9494252873563218	0.8931537598204264	0.9666666666666667	0.8868421052631579	0.9375	0.9102325581395349	0.9971428571428571	0.946046511627907	-0.027267441860465147	{"model__learning_rate": 0.02060154985623685, "model__max_depth": "3", "model__min_samples_leaf": 1, "model__min_samples_split": 2, "model__n_estimators": 100, "model__subsample": 0.5}
forst_100iter_FromBeer1All_catch22_0.1_0.2	catch22	0.1	0.2	gradient_boosting	GB	False	0.9545454545454546	0.8970588235294118	0.9375	0.9102325581395349	0.9494252873563218	0.8931537598204264	0.9666666666666667	0.8868421052631579	0.9375	0.9102325581395349	0.97	0.9311627906976744	-0.027267441860465147	{"model__learning_rate": 0.06374219812859566, "model__max_depth": "3", "model__min_samples_leaf": 1, "model__min_samples_split": 2, "model__n_estimators": 100, "model__subsample": 0.5}
forst_100iter_FromBeer1All_catch22_0.1_0.1	catch22	0.1	0.1	extra_trees	ExTr	False	0.9545454545454546	0.9117647058823529	0.9375	0.9051162790697674	0.9494252873563218	0.9051162790697674	0.9666666666666667	0.9051162790697674	0.9375	0.9051162790697674	0.9903571428571428	0.9674418604651163	-0.03238372093023256	{"model__n_estimators": 100, "model__min_samples_split": 2, "model__min_samples_leaf": 4, "model__max_features": "sqrt", "model__max_depth": "5", "model__criterion": "entropy", "model__bootstrap": false}
forst_100iter_FromBeer1All_catch22_0.1_0.2	catch22	0.1	0.2	extra_trees	ExTr	False	0.9545454545454546	0.8970588235294118	0.9375	0.9018604651162792	0.9494252873563218	0.8917935894521483	0.9666666666666667	0.8857142857142857	0.9375	0.9018604651162792	0.99	0.958139534883721	-0.03563953488372085	{"model__n_estimators": 100, "model__min_samples_split": 10, "model__min_samples_leaf": 2, "model__max_features": null, "model__max_depth": "15", "model__criterion": "gini", "model__bootstrap": false}
forst_100iter_FromBeer1All_catch22_0.6_0.1	catch22	0.6	0.1	knn	KNN	False	0.9545454545454546	0.9264705882352942	0.9375	0.9	0.9494252873563218	0.9169719169719169	0.9666666666666667	0.9479166666666667	0.9375	0.9	0.9746428571428571	0.9544186046511628	-0.03749999999999998	{"model__weights": "distance", "model__p": 2, "model__n_neighbors": "14", "model__n_jobs": -1, "model__metric": "minkowski", "model__leaf_size": "110", "model__algorithm": "auto"}
forst_100iter_FromBeer1All_catch22_0.6_0.1	catch22	0.6	0.1	voting_5_LineadDiscr_SVC_knn_svc_rbf_svm_logistic_regression	LSVC+KNN+SVC+RSVM+LgRg	True	0.9545454545454546	0.9264705882352942	0.9375	0.9	0.9494252873563218	0.9169719169719169	0.9666666666666667	0.9479166666666667	0.9375	0.9	0.9989285714285714	0.9934883720930233	-0.03749999999999998	{}
forst_100iter_FromBeer1All_catch22_0.6_0.1	catch22	0.6	0.1	voting_4_LineadDiscr_SVC_knn_svc_rbf_svm	LSVC+KNN+SVC+RSVM	True	0.9545454545454546	0.9264705882352942	0.9375	0.9	0.9494252873563218	0.9169719169719169	0.9666666666666667	0.9479166666666667	0.9375	0.9	0.9992857142857142	0.9953488372093023	-0.03749999999999998	{}
forst_100iter_FromBeer1All_catch22_0.6_0.1	catch22	0.6	0.1	rbf_svm	RSVM	False	0.9545454545454546	0.9264705882352942	0.9375	0.9	0.9494252873563218	0.9169719169719169	0.9666666666666667	0.9479166666666667	0.9375	0.9	0.98	0.9851162790697675	-0.03749999999999998	{"model__C": 1.0910869868636153, "model__class_weight": "balanced", "model__gamma": 0.0041549232333322195, "model__max_iter": 100000, "model__probability": true, "model__shrinking": true}
forst_100iter_FromBeer1All_standard_0.8_0.1	standard	0.8	0.1	voting_4_xgboost_classifier_LineadDiscr_SVC_knn_gradient_boosting	XGB+LSVC+KNN+GB	True	0.9545454545454546	0.9264705882352942	0.9375	0.9	0.9494252873563218	0.9169719169719169	0.9666666666666667	0.9479166666666667	0.9375	0.9	0.9992857142857142	1.0	-0.03749999999999998	{}
forst_100iter_FromBeer1All_tsfel_0.6_0.1	tsfel	0.6	0.1	voting_2_adaboost_kmeans_logreg	Ada+KMLR	True	0.9181818181818182	0.8529411764705882	0.9357142857142857	0.8837209302325582	0.9150870572090231	0.8508771929824561	0.9081632653061225	0.8571428571428572	0.9357142857142857	0.8837209302325582	0.9935714285714285	0.9609302325581396	-0.051993355481727566	{}
forst_100iter_FromBeer1All_standard_0.1_0.1	standard	0.1	0.1	mlp	MLP	False	0.9454545454545454	0.9852941176470589	0.9303571428571429	0.98	0.9396929824561404	0.9840487919305654	0.9523273273273274	0.9886363636363636	0.9303571428571429	0.98	0.97	1.0	0.0496428571428571	{"model__solver": "adam", "model__n_iter_no_change": 10, "model__momentum": 0.9, "model__max_iter": 10000, "model__learning_rate": "adaptive", "model__hidden_layer_sizes": [98], "model__early_stopping": true, "model__batch_size": 17, "model__alpha": 0.0001, "model__activation": "relu"}
forst_100iter_FromBeer1All_tsfel_0.8_0.2	tsfel	0.8	0.2	qda	QDA	False	0.9272727272727272	0.9264705882352942	0.9267857142857143	0.9	0.9222340049487452	0.9169719169719169	0.9184173669467788	0.9479166666666667	0.9267857142857143	0.9	0.9267857142857143	0.9	-0.0267857142857143	{"_fallback": "empty_param_grid"}
forst_100iter_FromBeer1All_standard_0.7_0.1	standard	0.7	0.1	voting_4_xgboost_classifier_LineadDiscr_SVC_knn_decision_tree	XGB+LSVC+KNN+DT	True	0.9454545454545454	0.9264705882352942	0.925	0.9	0.93891151425398	0.9169719169719169	0.9605263157894737	0.9479166666666667	0.925	0.9	0.9974999999999999	1.0	-0.025000000000000022	{}
forst_100iter_FromBeer1All_standard_0.7_0.1	standard	0.7	0.1	voting_5_xgboost_classifier_LineadDiscr_SVC_knn_decision_tree_mlp	XGB+LSVC+KNN+DT+MLP	True	0.9454545454545454	0.9264705882352942	0.925	0.9	0.93891151425398	0.9169719169719169	0.9605263157894737	0.9479166666666667	0.925	0.9	0.9925	1.0	-0.025000000000000022	{}
forst_100iter_FromBeer1All_standard_0.8_0.1	standard	0.8	0.1	voting_5_xgboost_classifier_LineadDiscr_SVC_knn_gradient_boosting_extra_trees	XGB+LSVC+KNN+GB+ExTr	True	0.9454545454545454	0.9264705882352942	0.925	0.9	0.93891151425398	0.9169719169719169	0.9605263157894737	0.9479166666666667	0.925	0.9	0.9989285714285714	1.0	-0.025000000000000022	{}
forst_100iter_FromBeer1All_standard_0.1_0.1	standard	0.1	0.1	logistic_regression	LgRg	False	0.9454545454545454	0.9117647058823529	0.925	0.8883720930232558	0.93891151425398	0.9014492753623189	0.9605263157894737	0.922998986828774	0.925	0.8883720930232558	0.9592857142857143	0.9776744186046511	-0.03662790697674423	{"model__C": 6.934714936428756, "model__class_weight": "balanced", "model__fit_intercept": true, "model__max_iter": 30000, "model__solver": "lbfgs", "model__tol": 0.01}
forst_100iter_FromBeer1All_catch22_0.1_0.1	catch22	0.1	0.1	kmeans_logreg	KMLR	False	0.9454545454545454	0.9117647058823529	0.925	0.88	0.93891151425398	0.8992094861660079	0.9605263157894737	0.9387755102040816	0.925	0.88	0.9832142857142857	0.9674418604651163	-0.04500000000000004	{"model__kmeans__n_clusters": 3, "model__logreg__C": 1.025588863590069, "model__logreg__class_weight": "balanced", "model__logreg__max_iter": 10000, "model__logreg__penalty": "l2", "model__logreg__solver": "lbfgs"}
forst_100iter_FromBeer1All_catch22_0.6_0.1	catch22	0.6	0.1	logistic_regression	LgRg	False	0.9454545454545454	0.9117647058823529	0.925	0.88	0.93891151425398	0.8992094861660079	0.9605263157894737	0.9387755102040816	0.925	0.88	0.9828571428571429	0.9813953488372094	-0.04500000000000004	{"model__C": 0.2619640101275055, "model__class_weight": "balanced", "model__fit_intercept": true, "model__max_iter": 30000, "model__solver": "saga", "model__tol": 0.0001}
forst_100iter_FromBeer1All_catch22_0.6_0.1	catch22	0.6	0.1	poly_svm	PSVM	False	0.9454545454545454	0.9117647058823529	0.925	0.88	0.93891151425398	0.8992094861660079	0.9605263157894737	0.9387755102040816	0.925	0.88	0.9957142857142857	0.9804651162790698	-0.04500000000000004	{"model__C": 5.610741807464917, "model__class_weight": "balanced", "model__coef0": 0.0, "model__degree": 3, "model__gamma": 0.012771248591809004, "model__max_iter": 50000, "model__probability": true, "model__shrinking": true}
forst_100iter_FromBeer1All_catch22_0.6_0.1	catch22	0.6	0.1	qda	QDA	False	0.9454545454545454	0.9117647058823529	0.925	0.88	0.93891151425398	0.8992094861660079	0.9605263157894737	0.9387755102040816	0.925	0.88	0.9375	0.88	-0.04500000000000004	{"_fallback": "empty_param_grid"}
forst_100iter_FromBeer1All_standard_0.8_0.1	standard	0.8	0.1	extra_trees	ExTr	False	0.9454545454545454	0.9117647058823529	0.925	0.88	0.93891151425398	0.8992094861660079	0.9605263157894737	0.9387755102040816	0.925	0.88	0.9957142857142858	1.0	-0.04500000000000004	{"model__n_estimators": 100, "model__min_samples_split": 5, "model__min_samples_leaf": 1, "model__max_features": null, "model__max_depth": "15", "model__criterion": "entropy", "model__bootstrap": false}
forst_100iter_FromBeer1All_standard_0.8_0.1	standard	0.8	0.1	gradient_boosting	GB	False	0.9454545454545454	0.9117647058823529	0.925	0.88	0.93891151425398	0.8992094861660079	0.9605263157894737	0.9387755102040816	0.925	0.88	0.9478571428571428	0.92	-0.04500000000000004	{"model__learning_rate": 0.06896928249122342, "model__max_depth": "3", "model__min_samples_leaf": 3, "model__min_samples_split": 2, "model__n_estimators": 100, "model__subsample": 0.5}
forst_100iter_FromBeer1All_standard_0.8_0.1	standard	0.8	0.1	knn	KNN	False	0.9454545454545454	0.9117647058823529	0.925	0.88	0.93891151425398	0.8992094861660079	0.9605263157894737	0.9387755102040816	0.925	0.88	0.9151785714285714	0.8967441860465116	-0.04500000000000004	{"model__weights": "distance", "model__p": 2, "model__n_neighbors": "27", "model__n_jobs": -1, "model__metric": "manhattan", "model__leaf_size": "100", "model__algorithm": "ball_tree"}
forst_100iter_FromBeer1All_tsfresh_0.7_0.9	tsfresh	0.7	0.9	mlp	MLP	False	0.9454545454545454	0.9117647058823529	0.925	0.88	0.93891151425398	0.8992094861660079	0.9605263157894737	0.9387755102040816	0.925	0.88	0.9017857142857143	0.9758139534883721	-0.04500000000000004	{"model__solver": "sgd", "model__n_iter_no_change": 10, "model__momentum": 0.99, "model__max_iter": 10000, "model__learning_rate": "constant", "model__hidden_layer_sizes": [6, 3], "model__early_stopping": true, "model__batch_size": 17, "model__alpha": 0.0001, "model__activation": "tanh"}
forst_100iter_FromBeer1All_tsfresh_0.8_0.3	tsfresh	0.8	0.3	mlp	MLP	False	0.9454545454545454	0.9117647058823529	0.925	0.88	0.93891151425398	0.8992094861660079	0.9605263157894737	0.9387755102040816	0.925	0.88	0.9017857142857143	0.9758139534883721	-0.04500000000000004	{"model__solver": "sgd", "model__n_iter_no_change": 10, "model__momentum": 0.99, "model__max_iter": 10000, "model__learning_rate": "constant", "model__hidden_layer_sizes": [6, 3], "model__early_stopping": true, "model__batch_size": 17, "model__alpha": 0.0001, "model__activation": "tanh"}
forst_100iter_FromBeer1All_tsfel_0.7_0.1	tsfel	0.7	0.1	LineadDiscr_SVC	LSVC	False	0.9454545454545454	0.8970588235294118	0.925	0.8767441860465117	0.93891151425398	0.8862060721969878	0.9605263157894737	0.900197628458498	0.925	0.8767441860465117	0.99	0.9720930232558139	-0.048255813953488325	{"model__lda__n_components": 1, "model__svc__C": 1.5301791833880811, "model__svc__class_weight": "balanced", "model__svc__degree": 4, "model__svc__gamma": 0.07722202349420644, "model__svc__kernel": "linear", "model__svc__max_iter": 20000, "model__svc__probability": true}
forst_100iter_FromBeer1All_standard_0.1_0.1	standard	0.1	0.1	poly_svm	PSVM	False	0.9454545454545454	0.8970588235294118	0.925	0.8683720930232558	0.93891151425398	0.8837606837606837	0.9605263157894737	0.9125	0.925	0.8683720930232558	0.9975	0.9851162790697674	-0.05662790697674425	{"model__C": 5.32996702656754, "model__class_weight": "balanced", "model__coef0": 0.0, "model__degree": 3, "model__gamma": 0.30264275658147033, "model__max_iter": 50000, "model__probability": true, "model__shrinking": false}
forst_100iter_FromBeer1All_catch22_0.1_0.2	catch22	0.1	0.2	decision_tree	DT	False	0.9454545454545454	0.8676470588235294	0.925	0.8618604651162791	0.93891151425398	0.8588235294117648	0.9605263157894737	0.8562271062271063	0.925	0.8618604651162791	0.9249999999999999	0.861860465116279	-0.06313953488372093	{"model__splitter": "random", "model__random_state": 42, "model__min_samples_split": 10, "model__min_samples_leaf": 1, "model__max_features": "log2", "model__max_depth": null, "model__criterion": "entropy"}
forst_100iter_FromBeer1All_catch22_0.1_0.2	catch22	0.1	0.2	random_forest	RF	False	0.9454545454545454	0.8676470588235294	0.925	0.8618604651162791	0.93891151425398	0.8588235294117648	0.9605263157894737	0.8562271062271063	0.925	0.8618604651162791	0.9801785714285715	0.9423255813953488	-0.06313953488372093	{"model__random_state": 42, "model__oob_score": false, "model__n_estimators": 100, "model__min_samples_split": 10, "model__min_samples_leaf": 1, "model__max_features": "sqrt", "model__max_depth": "5", "model__criterion": "entropy", "model__bootstrap": false}
forst_100iter_FromBeer1All_standard_0.7_0.1	standard	0.7	0.1	knn	KNN	False	0.9454545454545454	0.8970588235294118	0.925	0.86	0.93891151425398	0.8809702425606402	0.9605263157894737	0.9299999999999999	0.925	0.86	0.9223214285714285	0.8990697674418604	-0.06500000000000006	{"model__weights": "distance", "model__p": 1, "model__n_neighbors": "31", "model__n_jobs": -1, "model__metric": "manhattan", "model__leaf_size": "50", "model__algorithm": "kd_tree"}
forst_100iter_FromBeer1All_standard_0.8_0.1	standard	0.8	0.1	rbf_svm	RSVM	False	0.9454545454545454	0.8970588235294118	0.925	0.86	0.93891151425398	0.8809702425606402	0.9605263157894737	0.9299999999999999	0.925	0.86	0.9353571428571428	0.9432558139534883	-0.06500000000000006	{"model__C": 7.9490029339520385, "model__class_weight": "balanced", "model__gamma": 0.044535044644588795, "model__max_iter": 80000, "model__probability": true, "model__shrinking": false}
forst_100iter_FromBeer1All_tsfel_0.6_0.1	tsfel	0.6	0.1	voting_4_adaboost_kmeans_logreg_random_forest_extra_trees	Ada+KMLR+RF+ExTr	True	0.9454545454545454	0.8970588235294118	0.925	0.86	0.93891151425398	0.8809702425606402	0.9605263157894737	0.9299999999999999	0.925	0.86	0.9782142857142857	0.975813953488372	-0.06500000000000006	{}
forst_100iter_FromBeer1All_tsfel_0.6_0.1	tsfel	0.6	0.1	voting_5_adaboost_kmeans_logreg_random_forest_extra_trees_rbf_svm	Ada+KMLR+RF+ExTr+RSVM	True	0.9454545454545454	0.8970588235294118	0.925	0.86	0.93891151425398	0.8809702425606402	0.9605263157894737	0.9299999999999999	0.925	0.86	0.9775	0.9767441860465116	-0.06500000000000006	{}
forst_100iter_FromBeer1All_tsfel_0.6_0.1	tsfel	0.6	0.1	voting_3_adaboost_kmeans_logreg_random_forest	Ada+KMLR+RF	True	0.9454545454545454	0.8970588235294118	0.925	0.86	0.93891151425398	0.8809702425606402	0.9605263157894737	0.9299999999999999	0.925	0.86	0.9707142857142858	0.972093023255814	-0.06500000000000006	{}
forst_100iter_FromBeer1All_tsfel_0.6_0.1	tsfel	0.6	0.1	adaboost	Ada	False	0.9454545454545454	0.8970588235294118	0.925	0.86	0.93891151425398	0.8809702425606402	0.9605263157894737	0.9299999999999999	0.925	0.86	0.9249999999999999	0.86	-0.06500000000000006	{"model__learning_rate": 0.04125244991141648, "model__n_estimators": "100"}
forst_100iter_FromBeer1All_tsfresh_0.7_0.9	tsfresh	0.7	0.9	qda	QDA	False	0.9454545454545454	0.8970588235294118	0.925	0.86	0.93891151425398	0.8809702425606402	0.9605263157894737	0.9299999999999999	0.925	0.86	0.9375	0.9199999999999999	-0.06500000000000006	{"_fallback": "empty_param_grid"}
forst_100iter_FromBeer1All_tsfresh_0.8_0.1	tsfresh	0.8	0.1	qda	QDA	False	0.9454545454545454	0.8970588235294118	0.925	0.86	0.93891151425398	0.8809702425606402	0.9605263157894737	0.9299999999999999	0.925	0.86	0.9375	0.9199999999999999	-0.06500000000000006	{"_fallback": "empty_param_grid"}
forst_100iter_FromBeer1All_tsfresh_0.8_0.3	tsfresh	0.8	0.3	qda	QDA	False	0.9454545454545454	0.8970588235294118	0.925	0.86	0.93891151425398	0.8809702425606402	0.9605263157894737	0.9299999999999999	0.925	0.86	0.9375	0.9199999999999999	-0.06500000000000006	{"_fallback": "empty_param_grid"}
forst_100iter_FromBeer1All_catch22_0.1_0.2	catch22	0.1	0.2	mlp	MLP	False	0.9454545454545454	0.8823529411764706	0.925	0.8567441860465117	0.93891151425398	0.8685990338164251	0.9605263157894737	0.8885511651469098	0.925	0.8567441860465117	0.9725	0.9423255813953488	-0.06825581395348834	{"model__solver": "adam", "model__n_iter_no_change": 20, "model__momentum": 0.9, "model__max_iter": 10000, "model__learning_rate": "adaptive", "model__hidden_layer_sizes": [65, 32], "model__early_stopping": true, "model__batch_size": 17, "model__alpha": 0.0001, "model__activation": "relu"}
forst_100iter_FromBeer1All_catch22_0.6_0.1	catch22	0.6	0.1	mlp	MLP	False	0.9454545454545454	0.8382352941176471	0.925	0.8218604651162791	0.93891151425398	0.8245367112362186	0.9605263157894737	0.8276515151515151	0.925	0.8218604651162791	0.9739285714285715	0.9265116279069767	-0.10313953488372096	{"model__solver": "sgd", "model__n_iter_no_change": 20, "model__momentum": 0.99, "model__max_iter": 10000, "model__learning_rate": "constant", "model__hidden_layer_sizes": [36, 18], "model__early_stopping": true, "model__batch_size": 17, "model__alpha": 0.0001, "model__activation": "tanh"}
forst_100iter_FromBeer1All_standard_0.8_0.1	standard	0.8	0.1	svc	SVC	False	0.9363636363636364	0.9264705882352942	0.9178571428571429	0.9	0.9291954022988506	0.9169719169719169	0.9457142857142857	0.9479166666666667	0.9178571428571429	0.9	0.9475	0.9609302325581396	-0.017857142857142905	{"model__C": 0.10656963879397843, "model__class_weight": "balanced", "model__degree": 3, "model__gamma": 0.059934257490268456, "model__kernel": "sigmoid", "model__max_iter": 100000, "model__probability": true, "model__shrinking": false}
forst_100iter_FromBeer1All_standard_0.7_0.1	standard	0.7	0.1	mlp	MLP	False	0.9363636363636364	0.9117647058823529	0.9178571428571429	0.88	0.9291954022988506	0.8992094861660079	0.9457142857142857	0.9387755102040816	0.9178571428571429	0.88	0.9621428571428572	0.996279069767442	-0.03785714285714292	{"model__solver": "adam", "model__n_iter_no_change": 20, "model__momentum": 0.95, "model__max_iter": 10000, "model__learning_rate": "constant", "model__hidden_layer_sizes": [61, 30], "model__early_stopping": true, "model__batch_size": 43, "model__alpha": 0.0001, "model__activation": "relu"}
forst_100iter_FromBeer1All_catch22_0.6_0.1	catch22	0.6	0.1	adaboost	Ada	False	0.9272727272727272	0.7941176470588235	0.9160714285714286	0.8288372093023255	0.9205489346334417	0.7925021795989537	0.9258040935672515	0.8081952920662598	0.9160714285714286	0.8288372093023255	0.9160714285714286	0.8288372093023255	-0.08723421926910313	{"model__learning_rate": 0.07784502349673585, "model__n_estimators": "50"}
forst_100iter_FromBeer1All_tsfel_0.6_0.1	tsfel	0.6	0.1	kmeans_logreg	KMLR	False	0.9	0.8529411764705882	0.9160714285714285	0.8837209302325582	0.8962175143665838	0.8508771929824561	0.889762462361994	0.8571428571428572	0.9160714285714285	0.8837209302325582	0.8775000000000001	0.770232558139535	-0.03235049833887038	{"model__kmeans__n_clusters": 2, "model__logreg__C": 3.512480679170228, "model__logreg__class_weight": "balanced", "model__logreg__max_iter": 10000, "model__logreg__penalty": "l2", "model__logreg__solver": "lbfgs"}
forst_100iter_FromBeer1All_standard_0.7_0.1	standard	0.7	0.1	decision_tree	DT	False	0.9363636363636364	0.9117647058823529	0.9125	0.88	0.928245270711024	0.8992094861660079	0.9545454545454546	0.9387755102040816	0.9125	0.88	0.9125	0.88	-0.03249999999999997	{"model__splitter": "random", "model__random_state": 42, "model__min_samples_split": 2, "model__min_samples_leaf": 4, "model__max_features": "log2", "model__max_depth": 10, "model__criterion": "entropy"}
forst_100iter_FromBeer1All_tsfel_0.8_0.2	tsfel	0.8	0.2	LineadDiscr_SVC	LSVC	False	0.9363636363636364	0.8970588235294118	0.9125	0.86	0.928245270711024	0.8809702425606402	0.9545454545454546	0.9299999999999999	0.9125	0.86	0.9764285714285714	0.946046511627907	-0.05249999999999999	{"model__lda__n_components": 1, "model__svc__C": 4.249060797958784, "model__svc__class_weight": "balanced", "model__svc__degree": 4, "model__svc__gamma": 0.9298175530799763, "model__svc__kernel": "linear", "model__svc__max_iter": 10000, "model__svc__probability": true}
forst_100iter_FromBeer1All_tsfel_0.7_0.1	tsfel	0.7	0.1	qda	QDA	False	0.9	0.9558823529411765	0.9107142857142857	0.94	0.8954282257367556	0.9512311737987091	0.8883823032759203	0.9673913043478262	0.9107142857142857	0.94	0.9107142857142857	0.94	0.02928571428571425	{"_fallback": "empty_param_grid"}
forst_100iter_FromBeer1All_tsfel_0.6_0.1	tsfel	0.6	0.1	qda	QDA	False	0.8909090909090909	0.9411764705882353	0.9089285714285714	0.9199999999999999	0.8871794871794871	0.9342995169082126	0.8816666666666666	0.9574468085106382	0.9089285714285714	0.9199999999999999	0.9089285714285715	0.9199999999999999	0.01107142857142851	{"_fallback": "empty_param_grid"}
forst_100iter_FromBeer1All_catch22_0.6_0.1	catch22	0.6	0.1	decision_tree	DT	False	0.9272727272727272	0.8382352941176471	0.9	0.8218604651162791	0.9174174174174174	0.8245367112362186	0.9487179487179487	0.8276515151515151	0.9	0.8218604651162791	0.9	0.8218604651162791	-0.07813953488372094	{"model__splitter": "best", "model__random_state": 42, "model__min_samples_split": 5, "model__min_samples_leaf": 2, "model__max_features": "sqrt", "model__max_depth": 15, "model__criterion": "entropy"}
forst_100iter_FromBeer1All_standard_0.7_0.1	standard	0.7	0.1	svc	SVC	False	0.9272727272727272	0.8676470588235294	0.9	0.8200000000000001	0.9174174174174174	0.8428754813863928	0.9487179487179487	0.9134615384615384	0.9	0.8200000000000001	0.9375	0.9293023255813952	-0.07999999999999996	{"model__C": 3.381652113111206, "model__class_weight": "balanced", "model__degree": 4, "model__gamma": 0.04563318619132768, "model__kernel": "rbf", "model__max_iter": 80000, "model__probability": true, "model__shrinking": false}
forst_100iter_FromBeer1All_tsfel_0.6_0.1	tsfel	0.6	0.1	rbf_svm	RSVM	False	0.8909090909090909	0.8382352941176471	0.8982142857142857	0.8637209302325581	0.8854564387365498	0.8353510895883778	0.8787364130434783	0.8382352941176471	0.8982142857142857	0.8637209302325581	0.9596428571428571	0.9125581395348837	-0.034493355481727606	{"model__C": 3.345127557198926, "model__class_weight": "balanced", "model__gamma": 0.011751898655877113, "model__max_iter": 200000, "model__probability": true, "model__shrinking": false}
forst_100iter_FromBeer1All_catch22_0.1_0.1	catch22	0.1	0.1	random_forest	RF	False	0.9181818181818182	0.8823529411764706	0.8875	0.8734883720930232	0.9064183760279799	0.8734883720930232	0.9430379746835442	0.8734883720930232	0.8875	0.8734883720930232	0.9766071428571428	0.9479069767441861	-0.014011627906976742	{"model__random_state": 42, "model__oob_score": false, "model__n_estimators": 100, "model__min_samples_split": 5, "model__min_samples_leaf": 4, "model__max_features": "sqrt", "model__max_depth": "15", "model__criterion": "gini", "model__bootstrap": false}
forst_100iter_FromBeer1All_catch22_0.1_0.1	catch22	0.1	0.1	naive_bayes	NB	False	0.9181818181818182	0.8823529411764706	0.8875	0.8400000000000001	0.9064183760279799	0.8622087132725431	0.9430379746835442	0.9215686274509804	0.8875	0.8400000000000001	0.925	0.88	-0.047499999999999876	{"_fallback": "empty_param_grid"}
forst_100iter_FromBeer1All_catch22_0.1_0.2	catch22	0.1	0.2	naive_bayes	NB	False	0.9181818181818182	0.8823529411764706	0.8875	0.8400000000000001	0.9064183760279799	0.8622087132725431	0.9430379746835442	0.9215686274509804	0.8875	0.8400000000000001	0.925	0.88	-0.047499999999999876	{"_fallback": "empty_param_grid"}
forst_100iter_FromBeer1All_standard_0.7_0.1	standard	0.7	0.1	rbf_svm	RSVM	False	0.9181818181818182	0.8529411764705882	0.8875	0.8	0.9064183760279799	0.8229166666666667	0.9430379746835442	0.9056603773584906	0.8875	0.8	0.9299999999999999	0.9181395348837209	-0.08749999999999991	{"model__C": 6.235488317185976, "model__class_weight": "balanced", "model__gamma": 0.03870555098109019, "model__max_iter": 200000, "model__probability": true, "model__shrinking": true}
forst_100iter_FromBeer1All_tsfresh_0.7_0.9	tsfresh	0.7	0.9	naive_bayes	NB	False	0.9090909090909091	0.8676470588235294	0.875	0.8200000000000001	0.8952380952380952	0.8428754813863928	0.9375	0.9134615384615384	0.875	0.8200000000000001	0.9375	1.0	-0.05499999999999994	{"_fallback": "empty_param_grid"}
forst_100iter_FromBeer1All_tsfresh_0.8_0.1	tsfresh	0.8	0.1	naive_bayes	NB	False	0.9090909090909091	0.8676470588235294	0.875	0.8200000000000001	0.8952380952380952	0.8428754813863928	0.9375	0.9134615384615384	0.875	0.8200000000000001	0.9375	1.0	-0.05499999999999994	{"_fallback": "empty_param_grid"}
forst_100iter_FromBeer1All_tsfresh_0.8_0.3	tsfresh	0.8	0.3	naive_bayes	NB	False	0.9090909090909091	0.8676470588235294	0.875	0.8200000000000001	0.8952380952380952	0.8428754813863928	0.9375	0.9134615384615384	0.875	0.8200000000000001	0.9375	1.0	-0.05499999999999994	{"_fallback": "empty_param_grid"}
forst_100iter_FromBeer1All_catch22_0.6_0.1	catch22	0.6	0.1	kmeans_logreg	KMLR	False	0.9090909090909091	0.8529411764705882	0.875	0.8	0.8952380952380952	0.8229166666666667	0.9375	0.9056603773584906	0.875	0.8	0.975	0.9562790697674418	-0.07499999999999996	{"model__kmeans__n_clusters": 3, "model__logreg__C": 5.59564546459519, "model__logreg__class_weight": "balanced", "model__logreg__max_iter": 10000, "model__logreg__penalty": "l2", "model__logreg__solver": "lbfgs"}
forst_100iter_FromBeer1All_tsfel_0.7_0.1	tsfel	0.7	0.1	rbf_svm	RSVM	False	0.8727272727272727	0.7941176470588235	0.8732142857142857	0.8037209302325581	0.8651960784313726	0.7875	0.8598484848484849	0.7846556233653008	0.8732142857142857	0.8037209302325581	0.9564285714285714	0.9097674418604651	-0.06949335548172764	{"model__C": 8.037953703948348, "model__class_weight": "balanced", "model__gamma": 0.006983153033349954, "model__max_iter": 200000, "model__probability": true, "model__shrinking": false}
forst_100iter_FromBeer1All_standard_0.1_0.1	standard	0.1	0.1	kmeans_logreg	KMLR	False	0.8636363636363636	0.9411764705882353	0.8660714285714286	0.9199999999999999	0.8562091503267973	0.9342995169082126	0.8504273504273505	0.9574468085106382	0.8660714285714286	0.9199999999999999	0.8964285714285714	1.0	0.053928571428571326	{"model__kmeans__n_clusters": 3, "model__logreg__C": 5.016213173451497, "model__logreg__class_weight": "balanced", "model__logreg__max_iter": 10000, "model__logreg__penalty": "l1", "model__logreg__solver": "saga"}
forst_100iter_FromBeer1All_tsfel_0.8_0.2	tsfel	0.8	0.2	kmeans_logreg	KMLR	False	0.8636363636363636	0.8235294117647058	0.8660714285714286	0.8520930232558139	0.8562091503267973	0.8210526315789474	0.8504273504273505	0.8277056277056277	0.8660714285714286	0.8520930232558139	0.9189285714285714	0.9041860465116278	-0.013978405315614673	{"model__kmeans__n_clusters": 3, "model__logreg__C": 1.2973345785294432, "model__logreg__class_weight": "balanced", "model__logreg__max_iter": 10000, "model__logreg__penalty": "l2", "model__logreg__solver": "saga"}
forst_100iter_FromBeer1All_tsfel_0.7_0.1	tsfel	0.7	0.1	kmeans_logreg	KMLR	False	0.8636363636363636	0.75	0.8660714285714286	0.7855813953488373	0.8562091503267973	0.7486410089149815	0.8504273504273505	0.7692982456140351	0.8660714285714286	0.7855813953488373	0.8789285714285714	0.8697674418604651	-0.0804900332225913	{"model__kmeans__n_clusters": 3, "model__logreg__C": 2.9881696348681097, "model__logreg__class_weight": "balanced", "model__logreg__max_iter": 10000, "model__logreg__penalty": "l2", "model__logreg__solver": "saga"}
forst_100iter_FromBeer1All_tsfel_0.6_0.1	tsfel	0.6	0.1	LineadDiscr_SVC	LSVC	False	0.8636363636363636	0.7941176470588235	0.8607142857142858	0.8037209302325581	0.8548940286694222	0.7875	0.8505727178063172	0.7846556233653008	0.8607142857142858	0.8037209302325581	0.8928571428571429	0.786046511627907	-0.05699335548172768	{"model__lda__n_components": 1, "model__svc__C": 2.7685360947151656, "model__svc__class_weight": "balanced", "model__svc__degree": 4, "model__svc__gamma": 0.6467549736599857, "model__svc__kernel": "linear", "model__svc__max_iter": 10000, "model__svc__probability": true}
forst_100iter_FromBeer1All_standard_0.8_0.1	standard	0.8	0.1	logistic_regression	LgRg	False	0.8636363636363636	0.7794117647058824	0.8607142857142858	0.7753488372093023	0.8548940286694222	0.7681291202546032	0.8505727178063172	0.7642857142857142	0.8607142857142858	0.7753488372093023	0.9303571428571429	0.8660465116279069	-0.08536544850498351	{"model__C": 1.929998832656703, "model__class_weight": "balanced", "model__fit_intercept": true, "model__max_iter": 30000, "model__solver": "newton-cg", "model__tol": 0.001}
forst_100iter_FromBeer1All_tsfresh_0.8_0.1	tsfresh	0.8	0.1	mlp	MLP	False	0.8545454545454545	0.9705882352941176	0.8589285714285715	0.9767441860465116	0.8472752516487331	0.9688644688644689	0.8413722826086957	0.962962962962963	0.8589285714285715	0.9767441860465116	0.9517857142857142	1.0	0.1178156146179401	{"model__solver": "adam", "model__n_iter_no_change": 20, "model__momentum": 0.99, "model__max_iter": 10000, "model__learning_rate": "constant", "model__hidden_layer_sizes": [6], "model__early_stopping": true, "model__batch_size": 43, "model__alpha": 0.0001, "model__activation": "tanh"}
forst_100iter_FromBeer1All_catch22_0.6_0.1	catch22	0.6	0.1	naive_bayes	NB	False	0.8909090909090909	0.8823529411764706	0.85	0.8400000000000001	0.8722910216718266	0.8622087132725431	0.9268292682926829	0.9215686274509804	0.85	0.8400000000000001	0.9249999999999999	0.88	-0.009999999999999898	{"_fallback": "empty_param_grid"}
forst_100iter_FromBeer1All_tsfel_0.6_0.1	tsfel	0.6	0.1	extra_trees	ExTr	False	0.8909090909090909	0.8529411764705882	0.85	0.8	0.8722910216718266	0.8229166666666667	0.9268292682926829	0.9056603773584906	0.85	0.8	0.9978571428571428	1.0	-0.04999999999999993	{"model__n_estimators": 100, "model__min_samples_split": 10, "model__min_samples_leaf": 1, "model__max_features": "log2", "model__max_depth": "5", "model__criterion": "entropy", "model__bootstrap": false}
forst_100iter_FromBeer1All_tsfel_0.6_0.1	tsfel	0.6	0.1	random_forest	RF	False	0.8909090909090909	0.8529411764705882	0.85	0.8	0.8722910216718266	0.8229166666666667	0.9268292682926829	0.9056603773584906	0.85	0.8	0.9917857142857143	0.998139534883721	-0.04999999999999993	{"model__random_state": 42, "model__oob_score": false, "model__n_estimators": 100, "model__min_samples_split": 2, "model__min_samples_leaf": 4, "model__max_features": "log2", "model__max_depth": "10", "model__criterion": "gini", "model__bootstrap": true}
forst_100iter_FromBeer1All_catch22_0.1_0.2	catch22	0.1	0.2	kmeans_logreg	KMLR	False	0.8818181818181818	0.7941176470588235	0.8428571428571429	0.7534883720930232	0.8627507438333814	0.7648221343873518	0.9086845466155811	0.7926960257787325	0.8428571428571429	0.7534883720930232	0.9671428571428571	0.906046511627907	-0.08936877076411964	{"model__kmeans__n_clusters": 3, "model__logreg__C": 1.1196941023867801, "model__logreg__class_weight": "balanced", "model__logreg__max_iter": 10000, "model__logreg__penalty": "l1", "model__logreg__solver": "saga"}
forst_100iter_FromBeer1All_tsfel_0.7_0.1	tsfel	0.7	0.1	extra_trees	ExTr	False	0.8818181818181818	0.8529411764705882	0.8375	0.8	0.8605014144961467	0.8229166666666667	0.9216867469879518	0.9056603773584906	0.8375	0.8	0.9946428571428572	0.9990697674418605	-0.03749999999999998	{"model__n_estimators": 100, "model__min_samples_split": 2, "model__min_samples_leaf": 2, "model__max_features": "sqrt", "model__max_depth": "15", "model__criterion": "gini", "model__bootstrap": false}
forst_100iter_FromBeer1All_tsfel_0.8_0.2	tsfel	0.8	0.2	extra_trees	ExTr	False	0.8818181818181818	0.8529411764705882	0.8375	0.8	0.8605014144961467	0.8229166666666667	0.9216867469879518	0.9056603773584906	0.8375	0.8	0.9967857142857143	1.0	-0.03749999999999998	{"model__n_estimators": 100, "model__min_samples_split": 10, "model__min_samples_leaf": 4, "model__max_features": null, "model__max_depth": "5", "model__criterion": "gini", "model__bootstrap": false}
forst_100iter_FromBeer1All_catch22_0.6_0.1	catch22	0.6	0.1	gradient_boosting	GB	False	0.8818181818181818	0.7941176470588235	0.8375	0.7534883720930232	0.8605014144961467	0.7648221343873518	0.9216867469879518	0.7926960257787325	0.8375	0.7534883720930232	0.9303571428571429	0.9311627906976744	-0.0840116279069768	{"model__learning_rate": 0.017264201573497652, "model__max_depth": "3", "model__min_samples_leaf": 1, "model__min_samples_split": 5, "model__n_estimators": 100, "model__subsample": 0.5}
forst_100iter_FromBeer1All_standard_0.7_0.1	standard	0.7	0.1	logistic_regression	LgRg	False	0.8272727272727273	0.7352941176470589	0.8214285714285714	0.7237209302325582	0.8161991029812681	0.7197802197802198	0.8123915307185006	0.7172538392050587	0.8214285714285714	0.7237209302325582	0.9160714285714285	0.8865116279069767	-0.09770764119601316	{"model__C": 1.301290295179981, "model__class_weight": "balanced", "model__fit_intercept": true, "model__max_iter": 20000, "model__solver": "saga", "model__tol": 0.01}
forst_100iter_FromBeer1All_standard_0.8_0.1	standard	0.8	0.1	kmeans_logreg	KMLR	False	0.8181818181818182	0.6764705882352942	0.8142857142857143	0.6855813953488372	0.8074229691876751	0.6693191865605659	0.803030303030303	0.6727272727272727	0.8142857142857143	0.6855813953488372	0.7785714285714285	0.6986046511627907	-0.12870431893687706	{"model__kmeans__n_clusters": 3, "model__logreg__C": 0.14647833487930298, "model__logreg__class_weight": "balanced", "model__logreg__max_iter": 10000, "model__logreg__penalty": "l1", "model__logreg__solver": "saga"}
forst_100iter_FromBeer1All_catch22_0.1_0.2	catch22	0.1	0.2	qda	QDA	False	0.8636363636363636	0.8529411764705882	0.8125	0.8	0.8362282878411911	0.8229166666666667	0.9117647058823529	0.9056603773584906	0.8125	0.8	0.8125	0.8	-0.012499999999999956	{"_fallback": "empty_param_grid"}
forst_100iter_FromBeer1All_catch22_0.6_0.1	catch22	0.6	0.1	extra_trees	ExTr	False	0.8636363636363636	0.8529411764705882	0.8125	0.8	0.8362282878411911	0.8229166666666667	0.9117647058823529	0.9056603773584906	0.8125	0.8	0.9839285714285715	0.9283720930232557	-0.012499999999999956	{"model__n_estimators": 100, "model__min_samples_split": 10, "model__min_samples_leaf": 2, "model__max_features": "sqrt", "model__max_depth": "15", "model__criterion": "entropy", "model__bootstrap": false}
forst_100iter_FromBeer1All_standard_0.1_0.1	standard	0.1	0.1	decision_tree	DT	False	0.8636363636363636	0.8529411764705882	0.8125	0.8	0.8362282878411911	0.8229166666666667	0.9117647058823529	0.9056603773584906	0.8125	0.8	0.8125	0.8	-0.012499999999999956	{"model__splitter": "random", "model__random_state": 42, "model__min_samples_split": 5, "model__min_samples_leaf": 2, "model__max_features": null, "model__max_depth": 5, "model__criterion": "gini"}
forst_100iter_FromBeer1All_standard_0.1_0.1	standard	0.1	0.1	naive_bayes	NB	False	0.8636363636363636	0.8529411764705882	0.8125	0.8	0.8362282878411911	0.8229166666666667	0.9117647058823529	0.9056603773584906	0.8125	0.8	0.8125	0.8	-0.012499999999999956	{"_fallback": "empty_param_grid"}
forst_100iter_FromBeer1All_standard_0.1_0.1	standard	0.1	0.1	svc	SVC	False	0.8636363636363636	0.8529411764705882	0.8125	0.8	0.8362282878411911	0.8229166666666667	0.9117647058823529	0.9056603773584906	0.8125	0.8	0.9048214285714286	0.8446511627906976	-0.012499999999999956	{"model__C": 4.609709800378714, "model__class_weight": "balanced", "model__degree": 2, "model__gamma": 0.0539026011198921, "model__kernel": "sigmoid", "model__max_iter": 80000, "model__probability": true, "model__shrinking": false}
forst_100iter_FromBeer1All_standard_0.7_0.1	standard	0.7	0.1	adaboost	Ada	False	0.8636363636363636	0.8529411764705882	0.8125	0.8	0.8362282878411911	0.8229166666666667	0.9117647058823529	0.9056603773584906	0.8125	0.8	0.8125	0.8	-0.012499999999999956	{"model__learning_rate": 0.06006138987300635, "model__n_estimators": "50"}
forst_100iter_FromBeer1All_standard_0.7_0.1	standard	0.7	0.1	extra_trees	ExTr	False	0.8636363636363636	0.8529411764705882	0.8125	0.8	0.8362282878411911	0.8229166666666667	0.9117647058823529	0.9056603773584906	0.8125	0.8	0.975	0.9869767441860465	-0.012499999999999956	{"model__n_estimators": 100, "model__min_samples_split": 2, "model__min_samples_leaf": 4, "model__max_features": "sqrt", "model__max_depth": "15", "model__criterion": "gini", "model__bootstrap": false}
forst_100iter_FromBeer1All_standard_0.7_0.1	standard	0.7	0.1	gradient_boosting	GB	False	0.8636363636363636	0.8529411764705882	0.8125	0.8	0.8362282878411911	0.8229166666666667	0.9117647058823529	0.9056603773584906	0.8125	0.8	0.9421428571428572	0.9311627906976744	-0.012499999999999956	{"model__learning_rate": 0.11036664618277134, "model__max_depth": "3", "model__min_samples_leaf": 2, "model__min_samples_split": 5, "model__n_estimators": 100, "model__subsample": 0.5}
forst_100iter_FromBeer1All_standard_0.7_0.1	standard	0.7	0.1	naive_bayes	NB	False	0.8636363636363636	0.8529411764705882	0.8125	0.8	0.8362282878411911	0.8229166666666667	0.9117647058823529	0.9056603773584906	0.8125	0.8	0.8125	0.8	-0.012499999999999956	{"_fallback": "empty_param_grid"}
forst_100iter_FromBeer1All_standard_0.7_0.1	standard	0.7	0.1	qda	QDA	False	0.8636363636363636	0.8529411764705882	0.8125	0.8	0.8362282878411911	0.8229166666666667	0.9117647058823529	0.9056603773584906	0.8125	0.8	0.8125	0.8	-0.012499999999999956	{"_fallback": "empty_param_grid"}
forst_100iter_FromBeer1All_standard_0.7_0.1	standard	0.7	0.1	random_forest	RF	False	0.8636363636363636	0.8529411764705882	0.8125	0.8	0.8362282878411911	0.8229166666666667	0.9117647058823529	0.9056603773584906	0.8125	0.8	0.96625	0.9730232558139535	-0.012499999999999956	{"model__random_state": 42, "model__oob_score": false, "model__n_estimators": 100, "model__min_samples_split": 2, "model__min_samples_leaf": 4, "model__max_features": "sqrt", "model__max_depth": "15", "model__criterion": "gini", "model__bootstrap": false}
forst_100iter_FromBeer1All_standard_0.8_0.1	standard	0.8	0.1	adaboost	Ada	False	0.8636363636363636	0.8529411764705882	0.8125	0.8	0.8362282878411911	0.8229166666666667	0.9117647058823529	0.9056603773584906	0.8125	0.8	0.8125	0.8	-0.012499999999999956	{"model__learning_rate": 0.08000149375966295, "model__n_estimators": "150"}
forst_100iter_FromBeer1All_standard_0.8_0.1	standard	0.8	0.1	decision_tree	DT	False	0.8636363636363636	0.8529411764705882	0.8125	0.8	0.8362282878411911	0.8229166666666667	0.9117647058823529	0.9056603773584906	0.8125	0.8	0.8125	0.8	-0.012499999999999956	{"model__splitter": "best", "model__random_state": 42, "model__min_samples_split": 2, "model__min_samples_leaf": 4, "model__max_features": "log2", "model__max_depth": 10, "model__criterion": "entropy"}
forst_100iter_FromBeer1All_standard_0.8_0.1	standard	0.8	0.1	naive_bayes	NB	False	0.8636363636363636	0.8529411764705882	0.8125	0.8	0.8362282878411911	0.8229166666666667	0.9117647058823529	0.9056603773584906	0.8125	0.8	0.8125	0.8	-0.012499999999999956	{"_fallback": "empty_param_grid"}
forst_100iter_FromBeer1All_standard_0.8_0.1	standard	0.8	0.1	qda	QDA	False	0.8636363636363636	0.8529411764705882	0.8125	0.8	0.8362282878411911	0.8229166666666667	0.9117647058823529	0.9056603773584906	0.8125	0.8	0.8125	0.8	-0.012499999999999956	{"_fallback": "empty_param_grid"}
forst_100iter_FromBeer1All_standard_0.8_0.1	standard	0.8	0.1	random_forest	RF	False	0.8636363636363636	0.8529411764705882	0.8125	0.8	0.8362282878411911	0.8229166666666667	0.9117647058823529	0.9056603773584906	0.8125	0.8	0.9282142857142857	0.9669767441860466	-0.012499999999999956	{"model__random_state": 42, "model__oob_score": false, "model__n_estimators": 100, "model__min_samples_split": 2, "model__min_samples_leaf": 1, "model__max_features": "log2", "model__max_depth": "5", "model__criterion": "entropy", "model__bootstrap": true}
forst_100iter_FromBeer1All_tsfel_0.6_0.1	tsfel	0.6	0.1	gradient_boosting	GB	False	0.8636363636363636	0.8529411764705882	0.8125	0.8	0.8362282878411911	0.8229166666666667	0.9117647058823529	0.9056603773584906	0.8125	0.8	0.8817857142857143	1.0	-0.012499999999999956	{"model__learning_rate": 0.2098004998701663, "model__max_depth": "3", "model__min_samples_leaf": 3, "model__min_samples_split": 10, "model__n_estimators": 100, "model__subsample": 0.5}
forst_100iter_FromBeer1All_tsfel_0.6_0.1	tsfel	0.6	0.1	knn	KNN	False	0.8636363636363636	0.8529411764705882	0.8125	0.8	0.8362282878411911	0.8229166666666667	0.9117647058823529	0.9056603773584906	0.8125	0.8	0.8125	0.7953488372093023	-0.012499999999999956	{"model__weights": "distance", "model__p": 2, "model__n_neighbors": "16", "model__n_jobs": -1, "model__metric": "minkowski", "model__leaf_size": "280", "model__algorithm": "brute"}
forst_100iter_FromBeer1All_tsfel_0.6_0.1	tsfel	0.6	0.1	mlp	MLP	False	0.8636363636363636	0.8529411764705882	0.8125	0.8	0.8362282878411911	0.8229166666666667	0.9117647058823529	0.9056603773584906	0.8125	0.8	0.8657142857142857	0.8306976744186046	-0.012499999999999956	{"model__solver": "adam", "model__n_iter_no_change": 10, "model__momentum": 0.9, "model__max_iter": 10000, "model__learning_rate": "constant", "model__hidden_layer_sizes": [156, 78], "model__early_stopping": true, "model__batch_size": 17, "model__alpha": 0.0001, "model__activation": "relu"}
forst_100iter_FromBeer1All_tsfel_0.6_0.1	tsfel	0.6	0.1	naive_bayes	NB	False	0.8636363636363636	0.8529411764705882	0.8125	0.8	0.8362282878411911	0.8229166666666667	0.9117647058823529	0.9056603773584906	0.8125	0.8	0.8125	0.8	-0.012499999999999956	{"_fallback": "empty_param_grid"}
forst_100iter_FromBeer1All_tsfel_0.6_0.1	tsfel	0.6	0.1	poly_svm	PSVM	False	0.8636363636363636	0.8529411764705882	0.8125	0.8	0.8362282878411911	0.8229166666666667	0.9117647058823529	0.9056603773584906	0.8125	0.8	0.8049999999999999	0.7358139534883721	-0.012499999999999956	{"model__C": 9.300947811316359, "model__class_weight": "balanced", "model__coef0": 0.0, "model__degree": 3, "model__gamma": 0.08944194755011181, "model__max_iter": 50000, "model__probability": true, "model__shrinking": false}
forst_100iter_FromBeer1All_tsfel_0.6_0.1	tsfel	0.6	0.1	svc	SVC	False	0.8636363636363636	0.8529411764705882	0.8125	0.8	0.8362282878411911	0.8229166666666667	0.9117647058823529	0.9056603773584906	0.8125	0.8	0.7589285714285714	0.6241860465116279	-0.012499999999999956	{"model__C": 3.472170934574263, "model__class_weight": "balanced", "model__degree": 4, "model__gamma": 0.3358998959549771, "model__kernel": "linear", "model__max_iter": 50000, "model__probability": true, "model__shrinking": false}
forst_100iter_FromBeer1All_tsfel_0.6_0.1	tsfel	0.6	0.1	xgboost_classifier	XGB	False	0.8636363636363636	0.8529411764705882	0.8125	0.8	0.8362282878411911	0.8229166666666667	0.9117647058823529	0.9056603773584906	0.8125	0.8	0.8125	0.8	-0.012499999999999956	{"model__gamma": 0.9880001205140355, "model__learning_rate": 0.09641213098856198, "model__max_depth": "2", "model__n_estimators": 100, "model__reg_alpha": 0.5608750159909378, "model__reg_lambda": 0.5941943786779026}
forst_100iter_FromBeer1All_tsfel_0.7_0.1	tsfel	0.7	0.1	gradient_boosting	GB	False	0.8636363636363636	0.8529411764705882	0.8125	0.8	0.8362282878411911	0.8229166666666667	0.9117647058823529	0.9056603773584906	0.8125	0.8	0.9000000000000001	1.0	-0.012499999999999956	{"model__learning_rate": 0.07869650019160288, "model__max_depth": "3", "model__min_samples_leaf": 2, "model__min_samples_split": 5, "model__n_estimators": 100, "model__subsample": 0.5}
forst_100iter_FromBeer1All_tsfel_0.7_0.1	tsfel	0.7	0.1	knn	KNN	False	0.8636363636363636	0.8529411764705882	0.8125	0.8	0.8362282878411911	0.8229166666666667	0.9117647058823529	0.9056603773584906	0.8125	0.8	0.8125	0.8	-0.012499999999999956	{"model__weights": "uniform", "model__p": 1, "model__n_neighbors": "11", "model__n_jobs": -1, "model__metric": "minkowski", "model__leaf_size": "10", "model__algorithm": "auto"}
forst_100iter_FromBeer1All_tsfel_0.7_0.1	tsfel	0.7	0.1	logistic_regression	LgRg	False	0.8636363636363636	0.8529411764705882	0.8125	0.8	0.8362282878411911	0.8229166666666667	0.9117647058823529	0.9056603773584906	0.8125	0.8	0.7435714285714285	0.6027906976744186	-0.012499999999999956	{"model__C": 0.12367334300227398, "model__class_weight": "balanced", "model__fit_intercept": true, "model__max_iter": 20000, "model__solver": "saga", "model__tol": 0.0001}
forst_100iter_FromBeer1All_tsfel_0.7_0.1	tsfel	0.7	0.1	mlp	MLP	False	0.8636363636363636	0.8529411764705882	0.8125	0.8	0.8362282878411911	0.8229166666666667	0.9117647058823529	0.9056603773584906	0.8125	0.8	0.885	0.7544186046511627	-0.012499999999999956	{"model__solver": "adam", "model__n_iter_no_change": 10, "model__momentum": 0.9, "model__max_iter": 10000, "model__learning_rate": "adaptive", "model__hidden_layer_sizes": [148], "model__early_stopping": true, "model__batch_size": 17, "model__alpha": 0.0001, "model__activation": "tanh"}
forst_100iter_FromBeer1All_tsfel_0.7_0.1	tsfel	0.7	0.1	naive_bayes	NB	False	0.8636363636363636	0.8529411764705882	0.8125	0.8	0.8362282878411911	0.8229166666666667	0.9117647058823529	0.9056603773584906	0.8125	0.8	0.8125	0.8	-0.012499999999999956	{"_fallback": "empty_param_grid"}
forst_100iter_FromBeer1All_tsfel_0.7_0.1	tsfel	0.7	0.1	poly_svm	PSVM	False	0.8636363636363636	0.8529411764705882	0.8125	0.8	0.8362282878411911	0.8229166666666667	0.9117647058823529	0.9056603773584906	0.8125	0.8	0.7689285714285714	0.7209302325581395	-0.012499999999999956	{"model__C": 8.983510129494528, "model__class_weight": "balanced", "model__coef0": 0.0, "model__degree": 3, "model__gamma": 0.825180400457257, "model__max_iter": 50000, "model__probability": true, "model__shrinking": true}
forst_100iter_FromBeer1All_tsfel_0.7_0.1	tsfel	0.7	0.1	random_forest	RF	False	0.8636363636363636	0.8529411764705882	0.8125	0.8	0.8362282878411911	0.8229166666666667	0.9117647058823529	0.9056603773584906	0.8125	0.8	0.9967857142857143	1.0	-0.012499999999999956	{"model__random_state": 42, "model__oob_score": false, "model__n_estimators": 100, "model__min_samples_split": 5, "model__min_samples_leaf": 4, "model__max_features": "sqrt", "model__max_depth": "15", "model__criterion": "gini", "model__bootstrap": true}
forst_100iter_FromBeer1All_tsfel_0.7_0.1	tsfel	0.7	0.1	svc	SVC	False	0.8636363636363636	0.8529411764705882	0.8125	0.8	0.8362282878411911	0.8229166666666667	0.9117647058823529	0.9056603773584906	0.8125	0.8	0.7460714285714285	0.6046511627906976	-0.012499999999999956	{"model__C": 2.1540452439388362, "model__class_weight": "balanced", "model__degree": 3, "model__gamma": 0.18357385259238765, "model__kernel": "linear", "model__max_iter": 80000, "model__probability": true, "model__shrinking": true}
forst_100iter_FromBeer1All_tsfel_0.7_0.1	tsfel	0.7	0.1	xgboost_classifier	XGB	False	0.8636363636363636	0.8529411764705882	0.8125	0.8	0.8362282878411911	0.8229166666666667	0.9117647058823529	0.9056603773584906	0.8125	0.8	0.8125	0.8	-0.012499999999999956	{"model__gamma": 0.5723767537421323, "model__learning_rate": 0.2988226574176265, "model__max_depth": "4", "model__n_estimators": 100, "model__reg_alpha": 0.6623500573999802, "model__reg_lambda": 0.6649924241080918}
forst_100iter_FromBeer1All_tsfel_0.8_0.2	tsfel	0.8	0.2	adaboost	Ada	False	0.8636363636363636	0.8529411764705882	0.8125	0.8	0.8362282878411911	0.8229166666666667	0.9117647058823529	0.9056603773584906	0.8125	0.8	0.8125	0.8	-0.012499999999999956	{"model__learning_rate": 0.09797257139757817, "model__n_estimators": "150"}
forst_100iter_FromBeer1All_tsfel_0.8_0.2	tsfel	0.8	0.2	gradient_boosting	GB	False	0.8636363636363636	0.8529411764705882	0.8125	0.8	0.8362282878411911	0.8229166666666667	0.9117647058823529	0.9056603773584906	0.8125	0.8	0.9378571428571428	1.0	-0.012499999999999956	{"model__learning_rate": 0.20428136517184456, "model__max_depth": "3", "model__min_samples_leaf": 1, "model__min_samples_split": 10, "model__n_estimators": 100, "model__subsample": 0.5}
forst_100iter_FromBeer1All_tsfel_0.8_0.2	tsfel	0.8	0.2	knn	KNN	False	0.8636363636363636	0.8529411764705882	0.8125	0.8	0.8362282878411911	0.8229166666666667	0.9117647058823529	0.9056603773584906	0.8125	0.8	0.8125	0.7767441860465116	-0.012499999999999956	{"model__weights": "distance", "model__p": 1, "model__n_neighbors": "14", "model__n_jobs": -1, "model__metric": "euclidean", "model__leaf_size": "250", "model__algorithm": "kd_tree"}
forst_100iter_FromBeer1All_tsfel_0.8_0.2	tsfel	0.8	0.2	mlp	MLP	False	0.8636363636363636	0.8529411764705882	0.8125	0.8	0.8362282878411911	0.8229166666666667	0.9117647058823529	0.9056603773584906	0.8125	0.8	0.8139285714285714	0.7813953488372093	-0.012499999999999956	{"model__solver": "adam", "model__n_iter_no_change": 20, "model__momentum": 0.95, "model__max_iter": 10000, "model__learning_rate": "constant", "model__hidden_layer_sizes": [129], "model__early_stopping": true, "model__batch_size": 17, "model__alpha": 0.0001, "model__activation": "tanh"}
forst_100iter_FromBeer1All_tsfel_0.8_0.2	tsfel	0.8	0.2	naive_bayes	NB	False	0.8636363636363636	0.8529411764705882	0.8125	0.8	0.8362282878411911	0.8229166666666667	0.9117647058823529	0.9056603773584906	0.8125	0.8	0.8125	0.8	-0.012499999999999956	{"_fallback": "empty_param_grid"}
forst_100iter_FromBeer1All_tsfel_0.8_0.2	tsfel	0.8	0.2	poly_svm	PSVM	False	0.8636363636363636	0.8529411764705882	0.8125	0.8	0.8362282878411911	0.8229166666666667	0.9117647058823529	0.9056603773584906	0.8125	0.8	0.76	0.7367441860465116	-0.012499999999999956	{"model__C": 9.864225800780558, "model__class_weight": "balanced", "model__coef0": 0.0, "model__degree": 2, "model__gamma": 0.5413148848723417, "model__max_iter": 20000, "model__probability": true, "model__shrinking": false}
forst_100iter_FromBeer1All_tsfel_0.8_0.2	tsfel	0.8	0.2	random_forest	RF	False	0.8636363636363636	0.8529411764705882	0.8125	0.8	0.8362282878411911	0.8229166666666667	0.9117647058823529	0.9056603773584906	0.8125	0.8	0.9894642857142857	1.0	-0.012499999999999956	{"model__random_state": 42, "model__oob_score": false, "model__n_estimators": 100, "model__min_samples_split": 5, "model__min_samples_leaf": 4, "model__max_features": "sqrt", "model__max_depth": "10", "model__criterion": "gini", "model__bootstrap": false}
forst_100iter_FromBeer1All_tsfel_0.8_0.2	tsfel	0.8	0.2	svc	SVC	False	0.8636363636363636	0.8529411764705882	0.8125	0.8	0.8362282878411911	0.8229166666666667	0.9117647058823529	0.9056603773584906	0.8125	0.8	0.73	0.6	-0.012499999999999956	{"model__C": 1.5679869900206223, "model__class_weight": "balanced", "model__degree": 3, "model__gamma": 0.926569268716437, "model__kernel": "linear", "model__max_iter": 100000, "model__probability": true, "model__shrinking": false}
forst_100iter_FromBeer1All_tsfel_0.6_0.1	tsfel	0.6	0.1	logistic_regression	LgRg	False	0.8636363636363636	0.8382352941176471	0.8125	0.7883720930232558	0.8362282878411911	0.80795892169448	0.9117647058823529	0.8725961538461539	0.8125	0.7883720930232558	0.7571428571428571	0.6241860465116279	-0.024127906976744162	{"model__C": 3.052732523557815, "model__class_weight": "balanced", "model__fit_intercept": true, "model__max_iter": 30000, "model__solver": "lbfgs", "model__tol": 0.001}
forst_100iter_FromBeer1All_tsfel_0.8_0.2	tsfel	0.8	0.2	rbf_svm	RSVM	False	0.8636363636363636	0.8088235294117647	0.8125	0.7651162790697674	0.8362282878411911	0.778944736184046	0.9117647058823529	0.8166666666666667	0.8125	0.7651162790697674	0.7846428571428572	0.6651162790697674	-0.047383720930232576	{"model__C": 6.454930201465768, "model__class_weight": "balanced", "model__gamma": 0.0006109574433635911, "model__max_iter": 200000, "model__probability": true, "model__shrinking": true}
forst_100iter_FromBeer1All_catch22_0.6_0.1	catch22	0.6	0.1	random_forest	RF	False	0.8636363636363636	0.7941176470588235	0.8125	0.7534883720930232	0.8362282878411911	0.7648221343873518	0.9117647058823529	0.7926960257787325	0.8125	0.7534883720930232	0.9717857142857143	0.928372093023256	-0.05901162790697678	{"model__random_state": 42, "model__oob_score": false, "model__n_estimators": 100, "model__min_samples_split": 5, "model__min_samples_leaf": 1, "model__max_features": "sqrt", "model__max_depth": "5", "model__criterion": "entropy", "model__bootstrap": true}
forst_100iter_FromBeer1All_catch22_0.1_0.1	catch22	0.1	0.1	adaboost	Ada	False	0.8636363636363636	0.7794117647058824	0.8125	0.741860465116279	0.8362282878411911	0.7509157509157509	0.9117647058823529	0.7708333333333333	0.8125	0.741860465116279	0.8125	0.7418604651162791	-0.07063953488372099	{"model__learning_rate": 0.09446611037622979, "model__n_estimators": "50"}
forst_100iter_FromBeer1All_catch22_0.1_0.2	catch22	0.1	0.2	adaboost	Ada	False	0.8636363636363636	0.7794117647058824	0.8125	0.741860465116279	0.8362282878411911	0.7509157509157509	0.9117647058823529	0.7708333333333333	0.8125	0.741860465116279	0.8125	0.7418604651162791	-0.07063953488372099	{"model__learning_rate": 0.032627501201093104, "model__n_estimators": "50"}
forst_100iter_FromBeer1All_catch22_0.6_0.1	catch22	0.6	0.1	xgboost_classifier	XGB	False	0.8636363636363636	0.7794117647058824	0.8125	0.741860465116279	0.8362282878411911	0.7509157509157509	0.9117647058823529	0.7708333333333333	0.8125	0.741860465116279	0.8125	0.7418604651162791	-0.07063953488372099	{"model__gamma": 0.3237291734815122, "model__learning_rate": 0.05213842193991691, "model__max_depth": "4", "model__n_estimators": 100, "model__reg_alpha": 0.6718713343218106, "model__reg_lambda": 0.6634182891861646}
forst_100iter_FromBeer1All_tsfel_0.6_0.1	tsfel	0.6	0.1	decision_tree	DT	False	0.8545454545454545	0.8529411764705882	0.8053571428571429	0.8	0.8268398268398268	0.8229166666666667	0.8914835164835164	0.9056603773584906	0.8053571428571429	0.8	0.8053571428571429	0.8	-0.005357142857142838	{"model__splitter": "random", "model__random_state": 42, "model__min_samples_split": 10, "model__min_samples_leaf": 4, "model__max_features": "log2", "model__max_depth": null, "model__criterion": "entropy"}
forst_100iter_FromBeer1All_tsfel_0.8_0.2	tsfel	0.8	0.2	logistic_regression	LgRg	False	0.8545454545454545	0.8529411764705882	0.8053571428571429	0.8	0.8268398268398268	0.8229166666666667	0.8914835164835164	0.9056603773584906	0.8053571428571429	0.8	0.7332142857142857	0.6	-0.005357142857142838	{"model__C": 2.227719203081051, "model__class_weight": "balanced", "model__fit_intercept": true, "model__max_iter": 20000, "model__solver": "saga", "model__tol": 0.001}
forst_100iter_FromBeer1All_standard_0.8_0.1	standard	0.8	0.1	poly_svm	PSVM	False	0.7909090909090909	0.7058823529411765	0.7660714285714285	0.6837209302325582	0.7702297702297702	0.6837209302325582	0.7758237689744538	0.6837209302325582	0.7660714285714285	0.6837209302325582	0.8496428571428571	0.7813953488372093	-0.08235049833887031	{"model__C": 2.578181216935329, "model__class_weight": "balanced", "model__coef0": 0.0, "model__degree": 3, "model__gamma": 0.021387152218925842, "model__max_iter": 20000, "model__probability": true, "model__shrinking": false}
forst_100iter_FromBeer1All_catch22_0.1_0.1	catch22	0.1	0.1	qda	QDA	False	0.8272727272727273	0.8529411764705882	0.7625	0.8	0.7845138674090113	0.8229166666666667	0.8932584269662922	0.9056603773584906	0.7625	0.8	0.7625	0.8	0.03750000000000009	{"_fallback": "empty_param_grid"}
forst_100iter_FromBeer1All_catch22_0.1_0.1	catch22	0.1	0.1	decision_tree	DT	False	0.8	0.7647058823529411	0.7625	0.7051162790697674	0.7728978978978979	0.7166666666666667	0.7944711538461539	0.7773584905660378	0.7625	0.7051162790697674	0.7625	0.7051162790697674	-0.057383720930232585	{"model__splitter": "random", "model__random_state": 42, "model__min_samples_split": 5, "model__min_samples_leaf": 1, "model__max_features": "log2", "model__max_depth": 10, "model__criterion": "entropy"}
forst_100iter_FromBeer1All_standard_0.8_0.1	standard	0.8	0.1	mlp	MLP	False	0.7909090909090909	0.7058823529411765	0.7553571428571428	0.6837209302325582	0.7642344609076508	0.6837209302325582	0.7813852813852814	0.6837209302325582	0.7553571428571428	0.6837209302325582	0.885	0.8809302325581395	-0.07163621262458464	{"model__solver": "adam", "model__n_iter_no_change": 20, "model__momentum": 0.9, "model__max_iter": 10000, "model__learning_rate": "constant", "model__hidden_layer_sizes": [55], "model__early_stopping": true, "model__batch_size": 17, "model__alpha": 0.0001, "model__activation": "tanh"}
forst_100iter_FromBeer1All_standard_0.7_0.1	standard	0.7	0.1	poly_svm	PSVM	False	0.7818181818181819	0.7058823529411765	0.7535714285714286	0.6837209302325582	0.7587719298245614	0.6837209302325582	0.7665165165165165	0.6837209302325582	0.7535714285714286	0.6837209302325582	0.8535714285714285	0.7813953488372093	-0.06985049833887036	{"model__C": 5.421417462791483, "model__class_weight": "balanced", "model__coef0": 0.0, "model__degree": 3, "model__gamma": 0.6118385242727733, "model__max_iter": 50000, "model__probability": true, "model__shrinking": true}
forst_100iter_FromBeer1All_standard_0.7_0.1	standard	0.7	0.1	kmeans_logreg	KMLR	False	0.7636363636363637	0.6911764705882353	0.7339285714285715	0.672093023255814	0.7386695906432749	0.6705882352941177	0.7458708708708708	0.6694139194139194	0.7339285714285715	0.672093023255814	0.8071428571428572	0.7283720930232559	-0.06183554817275749	{"model__kmeans__n_clusters": 3, "model__logreg__C": 1.04121902237711, "model__logreg__class_weight": "balanced", "model__logreg__max_iter": 10000, "model__logreg__penalty": "l1", "model__logreg__solver": "saga"}
forst_100iter_FromBeer1All_tsfresh_0.8_0.3	tsfresh	0.8	0.3	kmeans_logreg	KMLR	False	0.7272727272727273	0.5882352941176471	0.6785714285714286	0.5069767441860465	0.6857142857142857	0.4887218045112782	0.7083333333333333	0.5104895104895105	0.6785714285714286	0.5069767441860465	0.7814285714285714	0.7358139534883721	-0.17159468438538206	{"model__kmeans__n_clusters": 2, "model__logreg__C": 2.1087929336885436, "model__logreg__class_weight": "balanced", "model__logreg__max_iter": 10000, "model__logreg__penalty": "l2", "model__logreg__solver": "lbfgs"}
forst_100iter_FromBeer1All_tsfresh_0.8_0.1	tsfresh	0.8	0.1	kmeans_logreg	KMLR	False	0.6545454545454545	0.5441176470588235	0.6589285714285715	0.5893023255813954	0.6450407608695652	0.5440190352584902	0.6475464190981433	0.5909090909090909	0.6589285714285715	0.5893023255813954	0.6375	0.4753488372093023	-0.06962624584717614	{"model__kmeans__n_clusters": 2, "model__logreg__C": 8.75812923705181, "model__logreg__class_weight": "balanced", "model__logreg__max_iter": 10000, "model__logreg__penalty": "l1", "model__logreg__solver": "saga"}
forst_100iter_FromBeer1All_standard_0.1_0.1	standard	0.1	0.1	qda	QDA	False	0.6363636363636364	0.6323529411764706	0.5	0.5	0.3888888888888889	0.38738738738738737	0.3181818181818182	0.3161764705882353	0.5	0.5	0.5	0.5	0.0	{"_fallback": "empty_param_grid"}
