# Supplementary material for: Data-Driven MOX Chemosensing for Beer Discrimination: Towards Rapid Food Quality Screening
Source: Micromachines (Basel). 2026 Jul 15;17(7):840. doi: 10.3390/mi17070840 (PMC13413555; doi:10.3390/mi17070840)
Supplement: Supplementary file 1 [file micromachines-17-00840-s001.zip › S28.csv]

run_dir	method	variance_threshold	percentile_threshold	model_name	display_name	is_ensemble	val_accuracy	test_accuracy	val_balanced_accuracy	test_balanced_accuracy	val_f1_macro	test_f1_macro	val_precision	test_precision	val_recall	test_recall	val_roc_auc	test_roc_auc	gap_balanced_accuracy	best_params
Beer1_si_alcool_100iter_standard_0.1_0.5	standard	0.1	0.5	extra_trees	ExTr	False	0.8757062146892656	0.8387096774193549	0.8753513394817742	0.8526865240023135	0.8751138895514878	0.8376451883948136	0.8760756087883748	0.8448306595365419	0.8753513394817742	0.8526865240023135			-0.022664815479460754	{"model__n_estimators": "200", "model__min_samples_split": 2, "model__min_samples_leaf": 1, "model__max_features": "log2", "model__max_depth": "25", "model__criterion": "gini", "model__bootstrap": false}
Beer1_si_alcool_100iter_standard_0.1_0.5	standard	0.1	0.5	voting_4_extra_trees_random_forest_gradient_boosting_knn	ExTr+RF+GB+KNN	True	0.8757062146892656	0.8467741935483871	0.8752250768555117	0.8541411220358589	0.8752613060584075	0.844921740626075	0.8763812788095859	0.8486261261261261	0.8752250768555117	0.8541411220358589			-0.02108395481965275	{}
Beer1_si_alcool_100iter_standard_0.1_0.5	standard	0.1	0.5	voting_5_extra_trees_random_forest_gradient_boosting_knn_poly_svm	ExTr+RF+GB+KNN+PSVM	True	0.8757062146892656	0.8306451612903226	0.8747074785118263	0.8404193175245807	0.8747931442080378	0.8290424581616147	0.8763714085939487	0.8334539024194197	0.8747074785118263	0.8404193175245807			-0.03428816098724563	{}
Beer1_si_alcool_100iter_tsfel_0.1_0.4	tsfel	0.1	0.4	voting_2_extra_trees_random_forest	ExTr+RF	True	0.8757062146892656	0.8306451612903226	0.8745812158855637	0.8309253903990746	0.8756548111386822	0.8258519541758865	0.8800316707780861	0.8239901477832513	0.8745812158855637	0.8309253903990746			-0.04365582548648905	{}
Beer1_si_alcool_100iter_tsfel_0.1_0.4	tsfel	0.1	0.4	extra_trees	ExTr	False	0.8700564971751412	0.8306451612903226	0.8694224857268336	0.8333979178716021	0.8699320330969267	0.8262876040286227	0.8719600177981185	0.8277712789661319	0.8694224857268336	0.8333979178716021			-0.03602456785523145	{"model__n_estimators": "200", "model__min_samples_split": 5, "model__min_samples_leaf": 1, "model__max_features": null, "model__max_depth": "25", "model__criterion": "entropy", "model__bootstrap": false}
Beer1_si_alcool_100iter_standard_0.2_0.4	standard	0.2	0.4	voting_5_extra_trees_random_forest_gradient_boosting_knn_xgboost_classifier	ExTr+RF+GB+KNN+XGB	True	0.864406779661017	0.8306451612903226	0.8637406675450153	0.8390861769809138	0.8644593107300085	0.8306974881831322	0.8667710944026733	0.8313961426864652	0.8637406675450153	0.8390861769809138			-0.024654490564101517	{}
Beer1_si_alcool_100iter_standard_0.2_0.4	standard	0.2	0.4	voting_4_extra_trees_random_forest_gradient_boosting_knn	ExTr+RF+GB+KNN	True	0.864406779661017	0.8306451612903226	0.8633438421481899	0.8394707923655292	0.8640689005191495	0.8301920973475526	0.8670665634674922	0.8302013995562383	0.8633438421481899	0.8394707923655292			-0.023873049782660694	{}
Beer1_si_alcool_100iter_tsfel_0.1_0.4	tsfel	0.1	0.4	random_forest	RF	False	0.864406779661017	0.8225806451612904	0.8626764539808018	0.8243464430306535	0.8635597956932349	0.8179844665138783	0.870443922249751	0.8165406162464987	0.8626764539808018	0.8243464430306535			-0.03833001095014832	{"model__random_state": 42, "model__oob_score": false, "model__n_estimators": "200", "model__min_samples_split": 2, "model__min_samples_leaf": 1, "model__max_features": "sqrt", "model__max_depth": "25", "model__criterion": "entropy", "model__bootstrap": false}
Beer1_si_alcool_100iter_tsfel_0.2_0.1	tsfel	0.2	0.1	extra_trees	ExTr	False	0.8587570621468926	0.8387096774193549	0.8577882865926344	0.8405407750144592	0.8583020822113578	0.8348341473341473	0.8601878337147216	0.8328104451329604	0.8577882865926344	0.8405407750144592			-0.017247511578175168	{"model__n_estimators": "200", "model__min_samples_split": 2, "model__min_samples_leaf": 1, "model__max_features": null, "model__max_depth": "25", "model__criterion": "entropy", "model__bootstrap": false}
Beer1_si_alcool_100iter_tsfel_0.1_0.3	tsfel	0.1	0.3	voting_2_extra_trees_random_forest	ExTr+RF	True	0.8587570621468926	0.8306451612903226	0.8576384967689316	0.8333979178716021	0.8584918665563827	0.8262876040286227	0.862559744064138	0.8277712789661319	0.8576384967689316	0.8333979178716021			-0.024240578897329446	{}
Beer1_si_alcool_100iter_standard_0.1_0.5	standard	0.1	0.5	voting_2_extra_trees_random_forest	ExTr+RF	True	0.8587570621468926	0.8387096774193549	0.8563327373109981	0.8466136495083864	0.8557547977384934	0.8372975125460627	0.8624854932301741	0.8380952380952381	0.8563327373109981	0.8466136495083864			-0.00971908780261177	{}
Beer1_si_alcool_100iter_catch22_0.1_0.9	catch22	0.1	0.9	extra_trees	ExTr	False	0.8531073446327684	0.8064516129032258	0.8535330008156095	0.7978889531521111	0.8532561042882443	0.7972347347347347	0.8539675062046144	0.8018841725738278	0.8535330008156095	0.7978889531521111			-0.0556440476634984	{"model__n_estimators": "200", "model__min_samples_split": 2, "model__min_samples_leaf": 1, "model__max_features": null, "model__max_depth": "25", "model__criterion": "gini", "model__bootstrap": false}
Beer1_si_alcool_100iter_tsfel_0.1_0.3	tsfel	0.1	0.3	voting_5_extra_trees_random_forest_knn_xgboost_classifier_gradient_boosting	ExTr+RF+KNN+XGB+GB	True	0.8531073446327684	0.8225806451612904	0.8532624380450468	0.8292914979757084	0.8545915214435793	0.8194724876983592	0.8570629385046753	0.8212441959921799	0.8532624380450468	0.8292914979757084			-0.02397094006933831	{}
Beer1_si_alcool_100iter_tsfel_0.1_0.3	tsfel	0.1	0.3	extra_trees	ExTr	False	0.8531073446327684	0.8387096774193549	0.8527503293807641	0.8460497397339503	0.8536287671811202	0.8365970784449046	0.8553410896842905	0.8370832203849282	0.8527503293807641	0.8460497397339503			-0.006700589646813859	{"model__n_estimators": "100", "model__min_samples_split": 2, "model__min_samples_leaf": 1, "model__max_features": null, "model__max_depth": "25", "model__criterion": "gini", "model__bootstrap": false}
Beer1_si_alcool_100iter_standard_0.2_0.4	standard	0.2	0.4	extra_trees	ExTr	False	0.8531073446327684	0.7983870967741935	0.8515473053516531	0.8061336032388664	0.8507692844051319	0.7982053838484546	0.8587121212121211	0.8050980392156863	0.8515473053516531	0.8061336032388664			-0.045413702112786725	{"model__n_estimators": "200", "model__min_samples_split": 2, "model__min_samples_leaf": 1, "model__max_features": "log2", "model__max_depth": "25", "model__criterion": "entropy", "model__bootstrap": false}
Beer1_si_alcool_100iter_standard_0.3_0.3	standard	0.3	0.3	voting_2_extra_trees_random_forest	ExTr+RF	True	0.8531073446327684	0.8306451612903226	0.8505246565029174	0.8356651243493349	0.8514151392629792	0.8277310924369748	0.8643125116051383	0.8304187192118228	0.8505246565029174	0.8356651243493349			-0.014859532153582489	{}
Beer1_si_alcool_100iter_tsfel_0.1_0.4	tsfel	0.1	0.4	voting_4_extra_trees_random_forest_gradient_boosting_knn	ExTr+RF+GB+KNN	True	0.847457627118644	0.8467741935483871	0.8479539180626137	0.8497715442452285	0.8492011631036877	0.8436813186813187	0.8512963100729058	0.8454310306628855	0.8479539180626137	0.8497715442452285			0.0018176261826148288	{}
Beer1_si_alcool_100iter_tsfel_0.1_0.4	tsfel	0.1	0.4	voting_5_extra_trees_random_forest_gradient_boosting_knn_xgboost_classifier	ExTr+RF+GB+KNN+XGB	True	0.847457627118644	0.8306451612903226	0.8474363197189284	0.8330133024869867	0.8488746741232865	0.8264790320282311	0.8517875776239437	0.829220871040724	0.8474363197189284	0.8330133024869867			-0.014423017231941726	{}
Beer1_si_alcool_100iter_standard_0.3_0.3	standard	0.3	0.3	voting_5_extra_trees_random_forest_xgboost_classifier_gradient_boosting_knn	ExTr+RF+XGB+GB+KNN	True	0.847457627118644	0.8145161290322581	0.8468951941778029	0.8200347021399653	0.8473023504273504	0.8138093574435235	0.8534285159285159	0.8172402159244265	0.8468951941778029	0.8200347021399653			-0.02686049203783758	{}
Beer1_si_alcool_100iter_standard_0.1_0.5	standard	0.1	0.5	voting_3_extra_trees_random_forest_gradient_boosting	ExTr+RF+GB	True	0.847457627118644	0.8145161290322581	0.8465273856578205	0.822327935222672	0.8465088869176687	0.8128200046863393	0.848225695520563	0.8158525910364145	0.8465273856578205	0.822327935222672			-0.024199450435148484	{}
Beer1_si_alcool_100iter_standard_0.2_0.4	standard	0.2	0.4	voting_3_extra_trees_random_forest_gradient_boosting	ExTr+RF+GB	True	0.847457627118644	0.8225806451612904	0.8465218959784176	0.8294707923655292	0.8471029287316326	0.820246927434673	0.8498231117333799	0.8254464285714286	0.8465218959784176	0.8294707923655292			-0.01705110361288842	{}
Beer1_si_alcool_100iter_tsfel_0.1_0.4	tsfel	0.1	0.4	voting_3_extra_trees_random_forest_gradient_boosting	ExTr+RF+GB	True	0.847457627118644	0.8306451612903226	0.8458780350084698	0.8364343551185657	0.8475835331745738	0.8273225957049487	0.8550022893772893	0.8270558406647117	0.8458780350084698	0.8364343551185657			-0.009443679889904133	{}
Beer1_si_alcool_100iter_standard_0.3_0.3	standard	0.3	0.3	extra_trees	ExTr	False	0.847457627118644	0.8145161290322581	0.8457337348641697	0.8194707923655292	0.8460786906222734	0.8124009586875476	0.8507825331797844	0.8191550925925926	0.8457337348641697	0.8194707923655292			-0.026262942498640474	{"model__n_estimators": "100", "model__min_samples_split": 5, "model__min_samples_leaf": 1, "model__max_features": null, "model__max_depth": "25", "model__criterion": "gini", "model__bootstrap": false}
Beer1_si_alcool_100iter_standard_0.2_0.4	standard	0.2	0.4	voting_2_extra_trees_random_forest	ExTr+RF	True	0.847457627118644	0.8064516129032258	0.8450953635736245	0.8128918449971082	0.8458338875538924	0.8063097033685269	0.8581940883765998	0.8101725795274182	0.8450953635736245	0.8128918449971082			-0.032203518576516266	{}
Beer1_si_alcool_100iter_tsfel_0.2_0.1	tsfel	0.2	0.1	voting_2_extra_trees_random_forest	ExTr+RF	True	0.847457627118644	0.8225806451612904	0.8450898738942217	0.8268189705031811	0.8455416340850329	0.818467029962108	0.8553388746803068	0.8182793502705742	0.8450898738942217	0.8268189705031811			-0.01827090339104065	{}
Beer1_si_alcool_100iter_standard_0.3_0.3	standard	0.3	0.3	voting_3_extra_trees_random_forest_xgboost_classifier	ExTr+RF+XGB	True	0.8418079096045198	0.7983870967741935	0.8405750047054394	0.802327935222672	0.8409729858242444	0.7979460153373197	0.8460884353741497	0.801265285136253	0.8405750047054394	0.802327935222672			-0.03824706948276746	{}
Beer1_si_alcool_100iter_tsfel_0.2_0.1	tsfel	0.2	0.1	voting_3_extra_trees_random_forest_xgboost_classifier	ExTr+RF+XGB	True	0.8418079096045198	0.8225806451612904	0.8400519166823515	0.8292914979757084	0.8414793869956914	0.8190668347418331	0.8524401595744681	0.8224279081133921	0.8400519166823515	0.8292914979757084			-0.010760418706643016	{}
Beer1_si_alcool_100iter_standard_0.3_0.3	standard	0.3	0.3	random_forest	RF	False	0.8418079096045198	0.8145161290322581	0.8395343183386661	0.8164343551185657	0.8401652899990114	0.8120421245421245	0.8501305413469735	0.8132785056276436	0.8395343183386661	0.8164343551185657			-0.02309996322010044	{"model__random_state": 42, "model__oob_score": false, "model__n_estimators": "100", "model__min_samples_split": 5, "model__min_samples_leaf": 1, "model__max_features": "sqrt", "model__max_depth": "20", "model__criterion": "entropy", "model__bootstrap": false}
Beer1_si_alcool_100iter_tsfel_0.1_0.3	tsfel	0.1	0.3	voting_4_extra_trees_random_forest_knn_xgboost_classifier	ExTr+RF+KNN+XGB	True	0.8361581920903954	0.8064516129032258	0.8359283832109919	0.8102400231347601	0.8368642814902424	0.8030213884654311	0.8393304690297171	0.8064644607843138	0.8359283832109919	0.8102400231347601			-0.025688360076231875	{}
Beer1_si_alcool_100iter_tsfresh_0.1_0.1	tsfresh	0.1	0.1	voting_3_gradient_boosting_extra_trees_random_forest	GB+ExTr+RF	True	0.8361581920903954	0.7741935483870968	0.8359283832109919	0.7767235396182764	0.8365444338270426	0.7691304347826087	0.838739714689128	0.7770432366494985	0.8359283832109919	0.7767235396182764			-0.059204843592715495	{}
Beer1_si_alcool_100iter_standard_0.1_0.5	standard	0.1	0.5	gradient_boosting	GB	False	0.8361581920903954	0.7903225806451613	0.8355370474935693	0.7955696934644303	0.8351247113413505	0.7873293100611717	0.8352708981582709	0.7899789222873901	0.8355370474935693	0.7955696934644303			-0.03996735402913898	{"model__learning_rate": 0.13968738086670288, "model__max_depth": "5", "model__min_samples_leaf": 1, "model__min_samples_split": 2, "model__n_estimators": 100, "model__subsample": 0.5}
Beer1_si_alcool_100iter_tsfresh_0.1_0.1	tsfresh	0.1	0.1	voting_4_gradient_boosting_extra_trees_random_forest_xgboost_classifier	GB+ExTr+RF+XGB	True	0.8361581920903954	0.782258064516129	0.8354107848673066	0.7804453441295547	0.8368999421631	0.7746893360042668	0.8428949007910287	0.7793482620320855	0.8354107848673066	0.7804453441295547			-0.05496544073775189	{}
Beer1_si_alcool_100iter_standard_0.2_0.4	standard	0.2	0.4	gradient_boosting	GB	False	0.8361581920903954	0.7983870967741935	0.8354107848673066	0.8025332562174667	0.835629389252742	0.7940933512239027	0.8385976100966702	0.8032655423280424	0.8354107848673066	0.8025332562174667			-0.03287752864983984	{"model__learning_rate": 0.13625771430740413, "model__max_depth": "5", "model__min_samples_leaf": 2, "model__min_samples_split": 2, "model__n_estimators": 100, "model__subsample": 0.5}
Beer1_si_alcool_100iter_tsfel_0.1_0.3	tsfel	0.1	0.3	random_forest	RF	False	0.8361581920903954	0.8145161290322581	0.8347433966999185	0.8202400231347601	0.8355733440760745	0.8108734094491217	0.8440719614731773	0.8136563784096992	0.8347433966999185	0.8202400231347601			-0.014503373565158406	{"model__random_state": 42, "model__oob_score": false, "model__n_estimators": "100", "model__min_samples_split": 5, "model__min_samples_leaf": 1, "model__max_features": "log2", "model__max_depth": "25", "model__criterion": "entropy", "model__bootstrap": false}
Beer1_si_alcool_100iter_standard_0.1_0.5	standard	0.1	0.5	random_forest	RF	False	0.8361581920903954	0.7983870967741935	0.8342257983562331	0.8027125506072874	0.8345948361069329	0.7968836077260206	0.8445435891748003	0.7960069444444444	0.8342257983562331	0.8027125506072874			-0.031513247748945705	{"model__random_state": 42, "model__oob_score": false, "model__n_estimators": "100", "model__min_samples_split": 2, "model__min_samples_leaf": 1, "model__max_features": "sqrt", "model__max_depth": "15", "model__criterion": "entropy", "model__bootstrap": false}
Beer1_si_alcool_100iter_standard_0.2_0.4	standard	0.2	0.4	random_forest	RF	False	0.8361581920903954	0.7983870967741935	0.8335819373862852	0.8027125506072874	0.8337117719016577	0.7971470239722905	0.8451167958604169	0.7985390841341897	0.8335819373862852	0.8027125506072874			-0.030869386778997754	{"model__random_state": 42, "model__oob_score": false, "model__n_estimators": "200", "model__min_samples_split": 5, "model__min_samples_leaf": 1, "model__max_features": "sqrt", "model__max_depth": "15", "model__criterion": "gini", "model__bootstrap": false}
Beer1_si_alcool_100iter_catch22_0.1_0.9	catch22	0.1	0.9	voting_2_extra_trees_random_forest	ExTr+RF	True	0.8305084745762712	0.7338709677419355	0.8307696530522618	0.7217784846732216	0.8302631578947368	0.7214388280302866	0.8327084516294243	0.723040293040293	0.8307696530522618	0.7217784846732216			-0.10899116837904022	{}
Beer1_si_alcool_100iter_tsfel_0.2_0.1	tsfel	0.2	0.1	voting_5_extra_trees_random_forest_xgboost_classifier_gradient_boosting_knn	ExTr+RF+XGB+GB+KNN	True	0.8305084745762712	0.8064516129032258	0.8301203024029111	0.8121486408328513	0.8317886858384282	0.8031159139368095	0.8357903357903358	0.8037663375973303	0.8301203024029111	0.8121486408328513			-0.017971661570059805	{}
Beer1_si_alcool_100iter_standard_0.1_0.5	standard	0.1	0.5	knn	KNN	False	0.8305084745762712	0.8548387096774194	0.8300285463328942	0.8540832851359167	0.8290991351519599	0.8488072597769394	0.830239898989899	0.8531639928698752	0.8300285463328942	0.8540832851359167			0.024054738803022446	{"model__weights": "distance", "model__p": 2, "model__n_neighbors": "2", "model__n_jobs": -1, "model__metric": "euclidean", "model__leaf_size": "260", "model__algorithm": "kd_tree"}
Beer1_si_alcool_100iter_tsfresh_0.1_0.1	tsfresh	0.1	0.1	voting_5_gradient_boosting_extra_trees_random_forest_xgboost_classifier_knn	GB+ExTr+RF+XGB+KNN	True	0.8305084745762712	0.75	0.8294058598406425	0.7465442452284559	0.8290541788879002	0.7442568609312366	0.8406321469411091	0.7570028011204482	0.8294058598406425	0.7465442452284559			-0.08286161461218666	{}
Beer1_si_alcool_100iter_tsfresh_0.1_0.1	tsfresh	0.1	0.1	voting_2_gradient_boosting_extra_trees	GB+ExTr	True	0.8248587570621468	0.7580645161290323	0.8245412196499153	0.7571081550028919	0.824694307303003	0.7514714581484767	0.8256688963210703	0.7615107192947305	0.8245412196499153	0.7571081550028919			-0.06743306464702348	{}
Beer1_si_alcool_100iter_tsfresh_0.1_0.5	tsfresh	0.1	0.5	extra_trees	ExTr	False	0.8248587570621468	0.8145161290322581	0.8234824957651043	0.825748987854251	0.8228439979842506	0.8152346194415638	0.8269152711963601	0.8185837723314004	0.8234824957651043	0.825748987854251			0.0022664920891466434	{"model__n_estimators": "100", "model__min_samples_split": 2, "model__min_samples_leaf": 1, "model__max_features": null, "model__max_depth": "15", "model__criterion": "gini", "model__bootstrap": false}
Beer1_si_alcool_100iter_tsfel_0.1_0.3	tsfel	0.1	0.3	voting_3_extra_trees_random_forest_knn	ExTr+RF+KNN	True	0.8192090395480226	0.7741935483870968	0.8195267896354853	0.7788114517061886	0.8201367381752716	0.7722511392616748	0.8219752402069476	0.7796875	0.8195267896354853	0.7788114517061886			-0.04071533792929671	{}
Beer1_si_alcool_100iter_standard_0.3_0.3	standard	0.3	0.3	xgboost_classifier	XGB	False	0.8192090395480226	0.75	0.8192562268649226	0.758126084441874	0.8199889027604382	0.7540772752166036	0.8218010164438736	0.7644199346405229	0.8192562268649226	0.758126084441874			-0.061130142423048595	{"model__gamma": 0.03717656621270904, "model__learning_rate": 0.30885690785461145, "model__max_depth": "4", "model__n_estimators": "200", "model__reg_alpha": 0.5477527454714206, "model__reg_lambda": 0.33053612672710764}
Beer1_si_alcool_100iter_tsfresh_0.1_0.1	tsfresh	0.1	0.1	gradient_boosting	GB	False	0.8192090395480226	0.7419354838709677	0.8189856640943597	0.7405292076344707	0.8189197067413813	0.7354531888985085	0.8199765659872043	0.7419049364613881	0.8189856640943597	0.7405292076344707			-0.07845645645988897	{"model__learning_rate": 0.20089864884922737, "model__max_depth": "5", "model__min_samples_leaf": 2, "model__min_samples_split": 2, "model__n_estimators": 100, "model__subsample": 0.5}
Beer1_si_alcool_100iter_tsfel_0.1_0.4	tsfel	0.1	0.4	gradient_boosting	GB	False	0.8192090395480226	0.8306451612903226	0.8182155404981492	0.8400347021399653	0.8199233539569674	0.8292589763177999	0.8247230284087738	0.8289408866995074	0.8182155404981492	0.8400347021399653			0.021819161641816187	{"model__learning_rate": 0.07290484411981203, "model__max_depth": "5", "model__min_samples_leaf": 2, "model__min_samples_split": 5, "model__n_estimators": 100, "model__subsample": 0.5}
Beer1_si_alcool_100iter_catch22_0.1_0.9	catch22	0.1	0.9	voting_3_extra_trees_random_forest_xgboost_classifier	ExTr+RF+XGB	True	0.8192090395480226	0.7338709677419355	0.8179794842838322	0.7250202429149797	0.8171917588584255	0.7218990311733414	0.8213016133442712	0.7275878479189175	0.8179794842838322	0.7250202429149797			-0.09295924136885247	{}
Beer1_si_alcool_100iter_tsfresh_0.1_0.1	tsfresh	0.1	0.1	extra_trees	ExTr	False	0.8192090395480226	0.7903225806451613	0.8179504674069891	0.7934817813765183	0.8188102220360285	0.7852668305006941	0.8239330040526849	0.7920060331825038	0.8179504674069891	0.7934817813765183			-0.02446868603047081	{"model__n_estimators": "200", "model__min_samples_split": 5, "model__min_samples_leaf": 2, "model__max_features": null, "model__max_depth": "15", "model__criterion": "entropy", "model__bootstrap": false}
Beer1_si_alcool_100iter_tsfresh_0.2_0.5	tsfresh	0.2	0.5	voting_4_extra_trees_knn_random_forest_gradient_boosting	ExTr+KNN+RF+GB	True	0.8192090395480226	0.782258064516129	0.817806167262689	0.7872874493927124	0.8176269104922471	0.7788662239089184	0.8257166502964821	0.7932841932841932	0.817806167262689	0.7872874493927124			-0.030518717869976508	{}
Beer1_si_alcool_100iter_tsfresh_0.2_0.5	tsfresh	0.2	0.5	extra_trees	ExTr	False	0.8192090395480226	0.8145161290322581	0.817283079239601	0.8253643724696356	0.8169102046914686	0.814382841259109	0.824108734402852	0.817478354978355	0.817283079239601	0.8253643724696356			0.008081293230034592	{"model__n_estimators": "100", "model__min_samples_split": 2, "model__min_samples_leaf": 1, "model__max_features": null, "model__max_depth": "25", "model__criterion": "gini", "model__bootstrap": false}
Beer1_si_alcool_100iter_tsfel_0.2_0.1	tsfel	0.2	0.1	random_forest	RF	False	0.8192090395480226	0.8225806451612904	0.816639218269653	0.8298554077501447	0.8166659035519377	0.8201797385620916	0.8301470588235293	0.8217933947772659	0.816639218269653	0.8298554077501447			0.013216189480491636	{"model__random_state": 42, "model__oob_score": false, "model__n_estimators": "200", "model__min_samples_split": 2, "model__min_samples_leaf": 1, "model__max_features": "sqrt", "model__max_depth": "10", "model__criterion": "entropy", "model__bootstrap": false}
Beer1_si_alcool_100iter_tsfel_0.1_0.3	tsfel	0.1	0.3	knn	KNN	False	0.8135593220338984	0.7741935483870968	0.8138449714536672	0.7788114517061886	0.8147656391652639	0.7723221330260868	0.8173248028649918	0.7820732526881721	0.8138449714536672	0.7788114517061886			-0.03503351974747859	{"model__weights": "distance", "model__p": 2, "model__n_neighbors": "1", "model__n_jobs": -1, "model__metric": "manhattan", "model__leaf_size": "80", "model__algorithm": "auto"}
Beer1_si_alcool_100iter_tsfel_0.1_0.3	tsfel	0.1	0.3	xgboost_classifier	XGB	False	0.8135593220338984	0.7661290322580645	0.8130277934625761	0.7762174667437826	0.8139311016239488	0.7657818707114482	0.8181451716517628	0.7776912901912902	0.8130277934625761	0.7762174667437826			-0.036810326718793585	{"model__gamma": 0.3654258171355875, "model__learning_rate": 0.04912987592790069, "model__max_depth": "4", "model__n_estimators": "100", "model__reg_alpha": 0.14928807317764226, "model__reg_lambda": 0.7592886778400059}
Beer1_si_alcool_100iter_tsfresh_0.1_0.1	tsfresh	0.1	0.1	random_forest	RF	False	0.8135593220338984	0.7741935483870968	0.8127862475688562	0.776338924233661	0.815525372571213	0.7696978650639977	0.824262665288132	0.7718467194570136	0.8127862475688562	0.776338924233661			-0.03644732333519518	{"model__random_state": 42, "model__oob_score": false, "model__n_estimators": "100", "model__min_samples_split": 2, "model__min_samples_leaf": 2, "model__max_features": "sqrt", "model__max_depth": "25", "model__criterion": "entropy", "model__bootstrap": false}
Beer1_si_alcool_100iter_tsfresh_0.2_0.5	tsfresh	0.2	0.5	voting_2_extra_trees_knn	ExTr+KNN	True	0.8135593220338984	0.7661290322580645	0.8127627203714161	0.7716685945633315	0.8130440486479812	0.7638444888444889	0.8169073715882226	0.7704830955334987	0.8127627203714161	0.7716685945633315			-0.04109412580808458	{}
Beer1_si_alcool_100iter_standard_0.3_0.3	standard	0.3	0.3	gradient_boosting	GB	False	0.8135593220338984	0.782258064516129	0.8125156847982934	0.7842249855407751	0.8129628253770129	0.7777418659771601	0.8179776077097505	0.7813007175910403	0.8125156847982934	0.7842249855407751			-0.02829069925751826	{"model__learning_rate": 0.12180887968494464, "model__max_depth": "3", "model__min_samples_leaf": 2, "model__min_samples_split": 5, "model__n_estimators": 100, "model__subsample": 0.5}
Beer1_si_alcool_100iter_catch22_0.1_0.8	catch22	0.1	0.8	voting_2_extra_trees_random_forest	ExTr+RF	True	0.8135593220338984	0.7661290322580645	0.8124129493694712	0.7612145748987855	0.812878787878788	0.7580474662932892	0.8154808152839126	0.7675374034749034	0.8124129493694712	0.7612145748987855			-0.05119837447068565	{}
Beer1_si_alcool_100iter_standard_0.2_0.4	standard	0.2	0.4	knn	KNN	False	0.8135593220338984	0.75	0.8121368969195057	0.7581521110468479	0.8128434979809551	0.7464525346523586	0.8153701064097781	0.7599900099900101	0.8121368969195057	0.7581521110468479			-0.05398478587265787	{"model__weights": "distance", "model__p": 1, "model__n_neighbors": "3", "model__n_jobs": -1, "model__metric": "minkowski", "model__leaf_size": "40", "model__algorithm": "auto"}
Beer1_si_alcool_100iter_tsfresh_0.2_0.5	tsfresh	0.2	0.5	voting_3_extra_trees_knn_random_forest	ExTr+KNN+RF	True	0.8135593220338984	0.7983870967741935	0.8121243490808708	0.8055696934644303	0.812023176235337	0.7961913503629363	0.8189036795397945	0.8010176180687328	0.8121243490808708	0.8055696934644303			-0.00655465561644053	{}
Beer1_si_alcool_100iter_tsfel_0.2_0.1	tsfel	0.2	0.1	voting_4_extra_trees_random_forest_xgboost_classifier_gradient_boosting	ExTr+RF+XGB+GB	True	0.8135593220338984	0.8145161290322581	0.8114695087521174	0.8192914979757084	0.812332153101351	0.8114935587761675	0.819952981192477	0.8124730092259373	0.8114695087521174	0.8192914979757084			0.007821989223591008	{}
Beer1_si_alcool_100iter_tsfel_0.1_0.4	tsfel	0.1	0.4	knn	KNN	False	0.807909604519774	0.7983870967741935	0.8085309617918314	0.8002400231347601	0.8097853797635683	0.7952538863740042	0.8120192853091323	0.8025428921568628	0.8085309617918314	0.8002400231347601			-0.008290938657071312	{"model__weights": "distance", "model__p": 2, "model__n_neighbors": "1", "model__n_jobs": -1, "model__metric": "manhattan", "model__leaf_size": "140", "model__algorithm": "brute"}
Beer1_si_alcool_100iter_tsfresh_0.2_0.5	tsfresh	0.2	0.5	knn	KNN	False	0.807909604519774	0.7338709677419355	0.8072361816927034	0.7326431463273568	0.8071890507866117	0.7260287081339714	0.8119042994042994	0.7269802564661436	0.8072361816927034	0.7326431463273568			-0.07459303536534656	{"model__weights": "distance", "model__p": 1, "model__n_neighbors": "2", "model__n_jobs": -1, "model__metric": "manhattan", "model__leaf_size": "50", "model__algorithm": "brute"}
Beer1_si_alcool_100iter_catch22_0.1_0.9	catch22	0.1	0.9	voting_5_extra_trees_random_forest_xgboost_classifier_gradient_boosting_knn	ExTr+RF+XGB+GB+KNN	True	0.807909604519774	0.7096774193548387	0.807104429387038	0.7051156737998844	0.807369385000964	0.7029249732713545	0.8106232673101973	0.702709478021978	0.807104429387038	0.7051156737998844			-0.10198875558715359	{}
Beer1_si_alcool_100iter_standard_0.3_0.3	standard	0.3	0.3	voting_4_extra_trees_random_forest_xgboost_classifier_gradient_boosting	ExTr+RF+XGB+GB	True	0.807909604519774	0.7903225806451613	0.8070809021895978	0.7955696934644303	0.8072465744759916	0.7891356736322411	0.8107638888888888	0.7927136875221552	0.8070809021895978	0.7955696934644303			-0.011511208725167532	{}
Beer1_si_alcool_100iter_tsfresh_0.1_0.1	tsfresh	0.1	0.1	xgboost_classifier	XGB	False	0.807909604519774	0.75	0.8065633038459125	0.7535656448814343	0.8071067931456548	0.7466886157448053	0.816502869440459	0.7629619699719519	0.8065633038459125	0.7535656448814343			-0.05299765896447817	{"model__gamma": 0.02597783904123896, "model__learning_rate": 0.10317785646230758, "model__max_depth": "2", "model__n_estimators": "200", "model__reg_alpha": 0.30908763864571587, "model__reg_lambda": 0.1373371686604028}
Beer1_si_alcool_100iter_standard_0.2_0.4	standard	0.2	0.4	xgboost_classifier	XGB	False	0.807909604519774	0.7983870967741935	0.8056488801054018	0.8019433198380566	0.804862700228833	0.7981247294244844	0.8093282363824346	0.8026950647918389	0.8056488801054018	0.8019433198380566			-0.0037055602673452537	{"model__gamma": 0.10479677742353599, "model__learning_rate": 0.24450182616885832, "model__max_depth": "2", "model__n_estimators": "200", "model__reg_alpha": 0.12353203134369317, "model__reg_lambda": 0.11283774589977025}
Beer1_si_alcool_100iter_tsfresh_0.1_0.5	tsfresh	0.1	0.5	voting_5_extra_trees_xgboost_classifier_gradient_boosting_random_forest_knn	ExTr+XGB+GB+RF+KNN	True	0.807909604519774	0.7983870967741935	0.805528107158542	0.8059543088490457	0.8055712770502779	0.7972675139707625	0.8187834600695628	0.8122532894736842	0.805528107158542	0.8059543088490457			0.0004262016905037802	{}
Beer1_si_alcool_100iter_tsfresh_0.2_0.5	tsfresh	0.2	0.5	gradient_boosting	GB	False	0.8022598870056498	0.8225806451612904	0.801530836313445	0.8205407750144592	0.801452213382293	0.8161877977095369	0.8103708199977928	0.8200103950103951	0.801530836313445	0.8205407750144592			0.019009938701014195	{"model__learning_rate": 0.08347463482126288, "model__max_depth": "5", "model__min_samples_leaf": 3, "model__min_samples_split": 10, "model__n_estimators": 100, "model__subsample": 0.5}
Beer1_si_alcool_100iter_catch22_0.1_0.8	catch22	0.1	0.8	extra_trees	ExTr	False	0.8022598870056498	0.7741935483870968	0.8014226112052198	0.7733024869866975	0.8020144318979667	0.7700471212277268	0.8053413086623017	0.7757508116883116	0.8014226112052198	0.7733024869866975			-0.02812012421852239	{"model__n_estimators": "200", "model__min_samples_split": 5, "model__min_samples_leaf": 1, "model__max_features": null, "model__max_depth": "15", "model__criterion": "gini", "model__bootstrap": false}
Beer1_si_alcool_100iter_tsfresh_0.2_0.5	tsfresh	0.2	0.5	random_forest	RF	False	0.8022598870056498	0.7580645161290323	0.8008869753434971	0.7561596298438404	0.8011323755209476	0.7513217543836037	0.8102116237615553	0.7528164435185307	0.8008869753434971	0.7561596298438404			-0.04472734549965662	{"model__random_state": 42, "model__oob_score": false, "model__n_estimators": "100", "model__min_samples_split": 2, "model__min_samples_leaf": 1, "model__max_features": "sqrt", "model__max_depth": "20", "model__criterion": "gini", "model__bootstrap": false}
Beer1_si_alcool_100iter_tsfresh_0.1_0.5	tsfresh	0.1	0.5	voting_2_extra_trees_xgboost_classifier	ExTr+XGB	True	0.8022598870056498	0.7983870967741935	0.7998462889767238	0.8061336032388664	0.8010408682687986	0.7957813428401663	0.8197836817653892	0.8067640692640693	0.7998462889767238	0.8061336032388664			0.006287314262142574	{}
Beer1_si_alcool_100iter_catch22_0.1_0.9	catch22	0.1	0.9	voting_4_extra_trees_random_forest_xgboost_classifier_gradient_boosting	ExTr+RF+XGB+GB	True	0.7966101694915254	0.7096774193548387	0.7949761591065938	0.7007345286292654	0.795879817444219	0.6993485915492957	0.8026334892108319	0.7021284607491504	0.7949761591065938	0.7007345286292654			-0.09424163047732836	{}
Beer1_si_alcool_100iter_tsfresh_0.1_0.5	tsfresh	0.1	0.5	voting_4_extra_trees_xgboost_classifier_gradient_boosting_random_forest	ExTr+XGB+GB+RF	True	0.7966101694915254	0.8064516129032258	0.79362334525378	0.8128918449971082	0.7929590080313451	0.8040123110429473	0.8143398268398269	0.8090132389162562	0.79362334525378	0.8128918449971082			0.019268499743328227	{}
Beer1_si_alcool_100iter_tsfresh_0.1_0.5	tsfresh	0.1	0.5	voting_3_extra_trees_xgboost_classifier_gradient_boosting	ExTr+XGB+GB	True	0.7966101694915254	0.8064516129032258	0.79362334525378	0.8128918449971082	0.792702922077922	0.8040123110429473	0.8129460440506953	0.8090132389162562	0.79362334525378	0.8128918449971082			0.019268499743328227	{}
Beer1_si_alcool_100iter_tsfel_0.1_0.3	tsfel	0.1	0.3	gradient_boosting	GB	False	0.7909604519774012	0.7903225806451613	0.7896331325679152	0.7925332562174667	0.7908560580866867	0.7870742465082088	0.7954076367389061	0.7871459359605911	0.7896331325679152	0.7925332562174667			0.0029001236495515004	{"model__learning_rate": 0.13215658616768422, "model__max_depth": "5", "model__min_samples_leaf": 2, "model__min_samples_split": 10, "model__n_estimators": 100, "model__subsample": 0.5}
Beer1_si_alcool_100iter_standard_0.2_0.4	standard	0.2	0.4	decision_tree	DT	False	0.7909604519774012	0.7661290322580645	0.7895805884936319	0.7756535569693465	0.788665422357333	0.7667628068176423	0.7932687614579009	0.7724789915966387	0.7895805884936319	0.7756535569693465			-0.013927031524285427	{"model__splitter": "random", "model__random_state": 42, "model__min_samples_split": 2, "model__min_samples_leaf": 1, "model__max_features": null, "model__max_depth": 25, "model__criterion": "entropy"}
Beer1_si_alcool_100iter_tsfresh_0.2_0.5	tsfresh	0.2	0.5	voting_5_extra_trees_knn_random_forest_gradient_boosting_xgboost_classifier	ExTr+KNN+RF+GB+XGB	True	0.7909604519774012	0.7903225806451613	0.7885853880419097	0.7959543088490457	0.7881886553098949	0.7874057315233786	0.8023465952037381	0.7956626706626707	0.7885853880419097	0.7959543088490457			0.007368920807136026	{}
Beer1_si_alcool_100iter_catch22_0.1_0.9	catch22	0.1	0.9	random_forest	RF	False	0.7853107344632768	0.7016129032258065	0.7847559445385532	0.6955002891844997	0.7843881731722109	0.69362894848085	0.7868286445012788	0.6929899869866976	0.7847559445385532	0.6955002891844997			-0.08925565535405355	{"model__random_state": 42, "model__oob_score": false, "model__n_estimators": "100", "model__min_samples_split": 2, "model__min_samples_leaf": 1, "model__max_features": null, "model__max_depth": "25", "model__criterion": "entropy", "model__bootstrap": true}
Beer1_si_alcool_100iter_tsfel_0.2_0.1	tsfel	0.2	0.1	xgboost_classifier	XGB	False	0.7853107344632768	0.7661290322580645	0.7841858021205846	0.7727964141122036	0.7844058728381236	0.7631287651184482	0.7923613687899402	0.7753549695740365	0.7841858021205846	0.7727964141122036			-0.011389388008381074	{"model__gamma": 0.13385228791604753, "model__learning_rate": 0.15309850961165047, "model__max_depth": "4", "model__n_estimators": "200", "model__reg_alpha": 0.14656787577137576, "model__reg_lambda": 0.751631947522543}
Beer1_si_alcool_100iter_tsfresh_0.1_0.5	tsfresh	0.1	0.5	gradient_boosting	GB	False	0.7853107344632768	0.7983870967741935	0.7841858021205846	0.8030971659919028	0.7835432376763022	0.7953315563155381	0.7891257863858062	0.7966275452488687	0.7841858021205846	0.8030971659919028			0.0189113638713182	{"model__learning_rate": 0.1122273046241192, "model__max_depth": "5", "model__min_samples_leaf": 2, "model__min_samples_split": 2, "model__n_estimators": 100, "model__subsample": 0.5}
Beer1_si_alcool_100iter_catch22_0.1_0.6	catch22	0.1	0.6	extra_trees	ExTr	False	0.7853107344632768	0.7258064516129032	0.7838650479954827	0.728716020821284	0.7847558121391792	0.7222496898625125	0.7924164820967147	0.7266800356506239	0.7838650479954827	0.728716020821284			-0.055149027174198784	{"model__n_estimators": "100", "model__min_samples_split": 10, "model__min_samples_leaf": 1, "model__max_features": null, "model__max_depth": "15", "model__criterion": "entropy", "model__bootstrap": false}
Beer1_si_alcool_100iter_catch22_0.1_0.8	catch22	0.1	0.8	random_forest	RF	False	0.7853107344632768	0.7419354838709677	0.7833419599723948	0.7432070561017929	0.7836138415365195	0.7362821565407773	0.7890071566788885	0.7402915711739241	0.7833419599723948	0.7432070561017929			-0.04013490387060181	{"model__random_state": 42, "model__oob_score": false, "model__n_estimators": "100", "model__min_samples_split": 2, "model__min_samples_leaf": 1, "model__max_features": "sqrt", "model__max_depth": "25", "model__criterion": "gini", "model__bootstrap": false}
Beer1_si_alcool_100iter_tsfresh_0.1_0.5	tsfresh	0.1	0.5	xgboost_classifier	XGB	False	0.7853107344632768	0.7661290322580645	0.7831741326306543	0.7689907460960093	0.7850058050599424	0.7619400527009222	0.8042218350754937	0.7719669117647059	0.7831741326306543	0.7689907460960093			-0.014183386534645015	{"model__gamma": 0.0003444920600905732, "model__learning_rate": 0.23300100575948796, "model__max_depth": "4", "model__n_estimators": "100", "model__reg_alpha": 0.1047817159972867, "model__reg_lambda": 0.8171304909718484}
Beer1_si_alcool_100iter_catch22_0.1_0.8	catch22	0.1	0.8	voting_3_extra_trees_random_forest_gradient_boosting	ExTr+RF+GB	True	0.7853107344632768	0.7258064516129032	0.7826926093230441	0.7291006362058994	0.7817930277607698	0.7207835974236487	0.7864517819706499	0.7221736596736597	0.7826926093230441	0.7291006362058994			-0.0535919731171447	{}
Beer1_si_alcool_100iter_standard_0.1_0.5	standard	0.1	0.5	poly_svm	PSVM	False	0.7796610169491526	0.7580645161290323	0.7790396198004894	0.7595806824754193	0.779375752110315	0.7574412842059901	0.7806394692264258	0.7561046761046761	0.7790396198004894	0.7595806824754193			-0.01945893732507009	{"model__C": 4.853994228072963, "model__class_weight": "balanced", "model__coef0": 0.0, "model__degree": 3, "model__gamma": 0.8573480770928588, "model__max_iter": 20000, "model__probability": true, "model__shrinking": false}
Beer1_si_alcool_100iter_tsfel_0.2_0.1	tsfel	0.2	0.1	gradient_boosting	GB	False	0.7796610169491526	0.7661290322580645	0.7782459690068385	0.7756535569693465	0.7796218652568347	0.7665516448125145	0.7845651627436785	0.7653609831029186	0.7782459690068385	0.7756535569693465			-0.0025924120374920534	{"model__learning_rate": 0.07753983367403011, "model__max_depth": "5", "model__min_samples_leaf": 2, "model__min_samples_split": 10, "model__n_estimators": 100, "model__subsample": 0.5}
Beer1_si_alcool_100iter_catch22_0.1_0.8	catch22	0.1	0.8	voting_4_extra_trees_random_forest_gradient_boosting_knn	ExTr+RF+GB+KNN	True	0.7796610169491526	0.7419354838709677	0.7781777401342618	0.7432070561017929	0.7782113396850671	0.7361113963566163	0.7805605247465712	0.7394512350394703	0.7781777401342618	0.7432070561017929			-0.034970684032468835	{}
Beer1_si_alcool_100iter_catch22_0.1_0.6	catch22	0.1	0.6	voting_5_extra_trees_random_forest_gradient_boosting_xgboost_classifier_knn	ExTr+RF+GB+XGB+KNN	True	0.7796610169491526	0.7661290322580645	0.7778099316142795	0.7705292076344707	0.777390806639371	0.7615449052551451	0.7840273761326393	0.7697238933452168	0.7778099316142795	0.7705292076344707			-0.007280723979808723	{}
Beer1_si_alcool_100iter_tsfresh_0.1_0.5	tsfresh	0.1	0.5	random_forest	RF	False	0.7796610169491526	0.75	0.7777448397013614	0.7558588779641411	0.7785434995112415	0.7460336573476145	0.7936679074145382	0.7473958333333333	0.7777448397013614	0.7558588779641411			-0.02188596173722035	{"model__random_state": 42, "model__oob_score": false, "model__n_estimators": "200", "model__min_samples_split": 2, "model__min_samples_leaf": 1, "model__max_features": "log2", "model__max_depth": "15", "model__criterion": "gini", "model__bootstrap": false}
Beer1_si_alcool_100iter_catch22_0.1_0.6	catch22	0.1	0.6	random_forest	RF	False	0.7740112994350282	0.75	0.7727484472049689	0.7509138230190862	0.7737663795587081	0.7421531883223569	0.7802248677248678	0.7450980392156863	0.7727484472049689	0.7509138230190862			-0.02183462418588278	{"model__random_state": 42, "model__oob_score": false, "model__n_estimators": "200", "model__min_samples_split": 5, "model__min_samples_leaf": 2, "model__max_features": "log2", "model__max_depth": "20", "model__criterion": "entropy", "model__bootstrap": false}
Beer1_si_alcool_100iter_standard_0.1_0.5	standard	0.1	0.5	xgboost_classifier	XGB	False	0.7740112994350282	0.8064516129032258	0.7720340046427003	0.8054858299595142	0.7714633611811031	0.8030020984322883	0.7795976597160603	0.8092087124345189	0.7720340046427003	0.8054858299595142			0.0334518253168139	{"model__gamma": 0.01883862374976164, "model__learning_rate": 0.13331753327245607, "model__max_depth": "2", "model__n_estimators": "200", "model__reg_alpha": 0.05575646490079744, "model__reg_lambda": 0.2175125902381002}
Beer1_si_alcool_100iter_catch22_0.1_0.6	catch22	0.1	0.6	voting_4_extra_trees_random_forest_gradient_boosting_xgboost_classifier	ExTr+RF+GB+XGB	True	0.7740112994350282	0.7580645161290323	0.7718575506618985	0.7658588779641411	0.7714216215072869	0.7552767269160712	0.7780426088673842	0.7614379084967321	0.7718575506618985	0.7658588779641411			-0.005998672697757446	{}
Beer1_si_alcool_100iter_catch22_0.1_0.6	catch22	0.1	0.6	voting_3_extra_trees_random_forest_gradient_boosting	ExTr+RF+GB	True	0.7740112994350282	0.7419354838709677	0.771581498211933	0.7527009832272991	0.7714016375781082	0.7394999654433616	0.7781746031746032	0.7424107142857143	0.771581498211933	0.7527009832272991			-0.018880514984633945	{}
Beer1_si_alcool_100iter_standard_0.2_0.4	standard	0.2	0.4	poly_svm	PSVM	False	0.768361581920904	0.8064516129032258	0.7685668799799233	0.8090861769809138	0.769432927905005	0.8034970837650128	0.7745140428677014	0.8011988011988013	0.7685668799799233	0.8090861769809138			0.04051929700099044	{"model__C": 8.271845212883909, "model__class_weight": "balanced", "model__coef0": 0.0, "model__degree": 3, "model__gamma": 0.9067256962130279, "model__max_iter": 20000, "model__probability": true, "model__shrinking": false}
Beer1_si_alcool_100iter_standard_0.2_0.4	standard	0.2	0.4	svc	SVC	False	0.768361581920904	0.8306451612903226	0.7678022460631155	0.8288230190861771	0.7684975561412718	0.8264412238325283	0.7707629414952522	0.8248086531910062	0.7678022460631155	0.8288230190861771			0.061020773023061525	{"model__C": 5.043934669695881, "model__class_weight": "balanced", "model__degree": 3, "model__gamma": 0.778812348609088, "model__kernel": "poly", "model__max_iter": 100000, "model__probability": true, "model__shrinking": false}
Beer1_si_alcool_100iter_catch22_0.1_0.6	catch22	0.1	0.6	voting_2_extra_trees_random_forest	ExTr+RF	True	0.768361581920904	0.7741935483870968	0.7670721187025535	0.7772874493927124	0.7683311538648617	0.7705117403930974	0.7802039914108879	0.7744400527009223	0.7670721187025535	0.7772874493927124			0.010215330690158897	{}
Beer1_si_alcool_100iter_tsfresh_0.2_0.5	tsfresh	0.2	0.5	xgboost_classifier	XGB	False	0.768361581920904	0.782258064516129	0.7662259238346195	0.7895546558704454	0.7682427758430341	0.7808762434427943	0.7844728961608247	0.7890512265512265	0.7662259238346195	0.7895546558704454			0.02332873203582586	{"model__gamma": 0.018750555760857268, "model__learning_rate": 0.2923126064764048, "model__max_depth": "4", "model__n_estimators": "100", "model__reg_alpha": 0.10024191584744502, "model__reg_lambda": 0.09144434387654155}
Beer1_si_alcool_100iter_tsfel_0.2_0.1	tsfel	0.2	0.1	knn	KNN	False	0.7627118644067796	0.7258064516129032	0.7623619737750172	0.7313678426836323	0.763729803663211	0.7236536133087859	0.7674976456641739	0.7269967096075967	0.7623619737750172	0.7313678426836323			-0.030994131091384935	{"model__weights": "distance", "model__p": 1, "model__n_neighbors": "1", "model__n_jobs": -1, "model__metric": "minkowski", "model__leaf_size": "290", "model__algorithm": "ball_tree"}
Beer1_si_alcool_100iter_tsfresh_0.1_0.5	tsfresh	0.1	0.5	knn	KNN	False	0.7627118644067796	0.6854838709677419	0.7622341426689253	0.6846356275303643	0.7611270807333409	0.6776477032403756	0.7638341377741028	0.6802089194330574	0.7622341426689253	0.6846356275303643			-0.07759851513856098	{"model__weights": "distance", "model__p": 1, "model__n_neighbors": "2", "model__n_jobs": -1, "model__metric": "minkowski", "model__leaf_size": "240", "model__algorithm": "ball_tree"}
Beer1_si_alcool_100iter_catch22_0.1_0.9	catch22	0.1	0.9	gradient_boosting	GB	False	0.7627118644067796	0.6854838709677419	0.7613793211619297	0.6853788316946211	0.7616497399260342	0.6814301062890911	0.7672547846889952	0.6822608574221478	0.7613793211619297	0.6853788316946211			-0.07600048946730864	{"model__learning_rate": 0.19698713470760698, "model__max_depth": "5", "model__min_samples_leaf": 3, "model__min_samples_split": 5, "model__n_estimators": 100, "model__subsample": 0.5}
Beer1_si_alcool_100iter_catch22_0.1_0.9	catch22	0.1	0.9	xgboost_classifier	XGB	False	0.7627118644067796	0.6612903225806451	0.7613322667670495	0.6648987854251013	0.7632329484861131	0.6576947037103251	0.7699596335465901	0.6607380793226381	0.7613322667670495	0.6648987854251013			-0.09643348134194818	{"model__gamma": 0.2097256845662514, "model__learning_rate": 0.17476211763512342, "model__max_depth": "4", "model__n_estimators": "100", "model__reg_alpha": 0.025608333927090943, "model__reg_lambda": 0.4871374402089491}
Beer1_si_alcool_100iter_catch22_0.1_0.8	catch22	0.1	0.8	voting_5_extra_trees_random_forest_gradient_boosting_knn_xgboost_classifier	ExTr+RF+GB+KNN+XGB	True	0.7570621468926554	0.7258064516129032	0.7553116569420918	0.7260641989589358	0.7546159700408808	0.7194005141026651	0.7601877289377289	0.7219649915302089	0.7553116569420918	0.7260641989589358			-0.029247457983155978	{}
Beer1_si_alcool_100iter_tsfel_0.1_0.4	tsfel	0.1	0.4	xgboost_classifier	XGB	False	0.751412429378531	0.75	0.7509912792521488	0.766096009253904	0.750455492123622	0.7513005002276031	0.7525055519393499	0.7664796181630547	0.7509912792521488	0.766096009253904			0.015104730001755162	{"model__gamma": 0.807209052811899, "model__learning_rate": 0.15723118447020126, "model__max_depth": "4", "model__n_estimators": "200", "model__reg_alpha": 0.10936968472043551, "model__reg_lambda": 0.28005607341908323}
Beer1_si_alcool_100iter_standard_0.3_0.3	standard	0.3	0.3	knn	KNN	False	0.751412429378531	0.75	0.7503654558002384	0.7545257374204744	0.7505210890584281	0.7511790840738211	0.7516477595008507	0.7539615166949631	0.7503654558002384	0.7545257374204744			0.004160281620235962	{"model__weights": "distance", "model__p": 2, "model__n_neighbors": "4", "model__n_jobs": -1, "model__metric": "minkowski", "model__leaf_size": "250", "model__algorithm": "brute"}
Beer1_si_alcool_100iter_catch22_0.1_0.8	catch22	0.1	0.8	gradient_boosting	GB	False	0.751412429378531	0.7016129032258065	0.747519449149884	0.7067235396182765	0.7445760711692084	0.6969491871868781	0.7546501094295212	0.6984020310633214	0.747519449149884	0.7067235396182765			-0.0407959095316075	{"model__learning_rate": 0.11029719717650703, "model__max_depth": "5", "model__min_samples_leaf": 1, "model__min_samples_split": 2, "model__n_estimators": 100, "model__subsample": 0.5}
Beer1_si_alcool_100iter_catch22_0.1_0.9	catch22	0.1	0.9	knn	KNN	False	0.7401129943502824	0.6532258064516129	0.7398746784616349	0.6543348756506651	0.7392282299868691	0.647748726369416	0.7398305989653706	0.6512136512136513	0.7398746784616349	0.6543348756506651			-0.08553980281096984	{"model__weights": "uniform", "model__p": 1, "model__n_neighbors": "1", "model__n_jobs": -1, "model__metric": "euclidean", "model__leaf_size": "160", "model__algorithm": "auto"}
Beer1_si_alcool_100iter_catch22_0.1_0.6	catch22	0.1	0.6	gradient_boosting	GB	False	0.7401129943502824	0.7258064516129032	0.7377250768555116	0.7330855986119145	0.7370448179271709	0.7219030969030968	0.7454393398751115	0.7253422988302021	0.7377250768555116	0.7330855986119145			-0.004639478243597117	{"model__learning_rate": 0.16201114618141993, "model__max_depth": "5", "model__min_samples_leaf": 2, "model__min_samples_split": 10, "model__n_estimators": 100, "model__subsample": 0.5}
Beer1_si_alcool_100iter_catch22_0.1_0.8	catch22	0.1	0.8	knn	KNN	False	0.7344632768361582	0.6854838709677419	0.7343426501035196	0.6870965876229034	0.7336462244472257	0.6775918100668635	0.7345803842264914	0.6845198306595366	0.7343426501035196	0.6870965876229034			-0.04724606248061625	{"model__weights": "distance", "model__p": 2, "model__n_neighbors": "4", "model__n_jobs": -1, "model__metric": "manhattan", "model__leaf_size": "10", "model__algorithm": "kd_tree"}
Beer1_si_alcool_100iter_tsfresh_0.1_0.1	tsfresh	0.1	0.1	knn	KNN	False	0.7344632768361582	0.6209677419354839	0.7336697722567287	0.6234702139965298	0.7341031199461248	0.6162345381095381	0.73596803514619	0.6156818863993502	0.7336697722567287	0.6234702139965298			-0.1101995582601989	{"model__weights": "distance", "model__p": 1, "model__n_neighbors": "1", "model__n_jobs": -1, "model__metric": "manhattan", "model__leaf_size": "230", "model__algorithm": "ball_tree"}
Beer1_si_alcool_100iter_tsfresh_0.1_0.5	tsfresh	0.1	0.5	decision_tree	DT	False	0.7344632768361582	0.6774193548387096	0.7333074534161491	0.6689473684210526	0.7332705472470749	0.66301931219964	0.7370959908695758	0.6767150247413405	0.7333074534161491	0.6689473684210526			-0.06436008499509649	{"model__splitter": "random", "model__random_state": 42, "model__min_samples_split": 2, "model__min_samples_leaf": 1, "model__max_features": null, "model__max_depth": 25, "model__criterion": "gini"}
Beer1_si_alcool_100iter_catch22_0.1_0.8	catch22	0.1	0.8	xgboost_classifier	XGB	False	0.7344632768361582	0.6935483870967742	0.733049438484221	0.6991844997108154	0.7335950102054971	0.6892037608897592	0.7378755503755504	0.6924535679374388	0.733049438484221	0.6991844997108154			-0.03386493877340557	{"model__gamma": 0.036649151458136076, "model__learning_rate": 0.30339402462657844, "model__max_depth": "4", "model__n_estimators": "100", "model__reg_alpha": 0.17835439732261438, "model__reg_lambda": 0.015950941293563115}
Beer1_si_alcool_100iter_tsfresh_0.2_0.5	tsfresh	0.2	0.5	decision_tree	DT	False	0.7288135593220338	0.6935483870967742	0.7272162619988707	0.6904337767495663	0.7268889848551803	0.6851494696239151	0.7389477046132281	0.6963383838383839	0.7272162619988707	0.6904337767495663			-0.036782485249304386	{"model__splitter": "best", "model__random_state": 42, "model__min_samples_split": 2, "model__min_samples_leaf": 1, "model__max_features": null, "model__max_depth": 10, "model__criterion": "gini"}
Beer1_si_alcool_100iter_standard_0.3_0.3	standard	0.3	0.3	svc	SVC	False	0.7231638418079096	0.7338709677419355	0.7230888073279378	0.7405986119144015	0.7240125753835358	0.7348006379585328	0.7336580634278003	0.7334001743679164	0.7230888073279378	0.7405986119144015			0.017509804586463673	{"model__C": 3.683638844955008, "model__class_weight": "balanced", "model__degree": 3, "model__gamma": 0.8784875302022054, "model__kernel": "poly", "model__max_iter": 80000, "model__probability": true, "model__shrinking": true}
Beer1_si_alcool_100iter_catch22_0.1_0.6	catch22	0.1	0.6	xgboost_classifier	XGB	False	0.7231638418079096	0.717741935483871	0.722075569358178	0.7221370734528629	0.7216498263753781	0.7144838767789587	0.7346364221364221	0.7229033119658119	0.722075569358178	0.7221370734528629			6.150409468497209e-05	{"model__gamma": 0.045930413452668906, "model__learning_rate": 0.24804375887927266, "model__max_depth": "4", "model__n_estimators": "100", "model__reg_alpha": 0.5308012048756834, "model__reg_lambda": 0.7553200310266782}
Beer1_si_alcool_100iter_standard_0.3_0.3	standard	0.3	0.3	decision_tree	DT	False	0.7231638418079096	0.6612903225806451	0.7219885187276492	0.657672064777328	0.7209677419354839	0.6559937550004845	0.7221184809765986	0.6569852685706344	0.7219885187276492	0.657672064777328			-0.06431645395032126	{"model__splitter": "best", "model__random_state": 42, "model__min_samples_split": 2, "model__min_samples_leaf": 1, "model__max_features": null, "model__max_depth": 15, "model__criterion": "gini"}
Beer1_si_alcool_100iter_tsfel_0.2_0.1	tsfel	0.2	0.1	decision_tree	DT	False	0.7231638418079096	0.6048387096774194	0.7204247443377878	0.6017293233082708	0.7189499930522052	0.5980114662332972	0.7311202498240675	0.6183469308469309	0.7204247443377878	0.6017293233082708			-0.11869542102951702	{"model__splitter": "random", "model__random_state": 42, "model__min_samples_split": 2, "model__min_samples_leaf": 1, "model__max_features": null, "model__max_depth": 15, "model__criterion": "gini"}
Beer1_si_alcool_100iter_tsfel_0.1_0.4	tsfel	0.1	0.4	rbf_svm	RSVM	False	0.7175141242937854	0.7419354838709677	0.7191417278373801	0.7319577790630423	0.7197200234554817	0.7380892255892256	0.7339321862348179	0.7680795019157087	0.7191417278373801	0.7319577790630423			0.012816051225662206	{"model__C": 9.946982824195436, "model__class_weight": "balanced", "model__gamma": 0.44917204634735575, "model__max_iter": 200000, "model__probability": true, "model__shrinking": false}
Beer1_si_alcool_100iter_standard_0.1_0.5	standard	0.1	0.5	svc	SVC	False	0.7175141242937854	0.717741935483871	0.7165192295627079	0.7175882012724119	0.7137385514477438	0.7200980392156863	0.7200277977044477	0.7419257603468129	0.7165192295627079	0.7175882012724119			0.001068971709703992	{"model__C": 4.0877142216887865, "model__class_weight": "balanced", "model__degree": 3, "model__gamma": 0.4927358714611056, "model__kernel": "poly", "model__max_iter": 50000, "model__probability": true, "model__shrinking": false}
Beer1_si_alcool_100iter_catch22_0.1_0.6	catch22	0.1	0.6	knn	KNN	False	0.7175141242937854	0.6532258064516129	0.715491875274484	0.6581145170618855	0.7173491792518357	0.655	0.7339645892277471	0.6642416644076985	0.715491875274484	0.6581145170618855			-0.057377358212598484	{"model__weights": "distance", "model__p": 1, "model__n_neighbors": "5", "model__n_jobs": -1, "model__metric": "manhattan", "model__leaf_size": "20", "model__algorithm": "kd_tree"}
Beer1_si_alcool_100iter_tsfel_0.1_0.4	tsfel	0.1	0.4	decision_tree	DT	False	0.711864406779661	0.6854838709677419	0.7114185331576637	0.6901330248698669	0.711856000187997	0.6794946671325645	0.7127435885651255	0.6833436724565757	0.7114185331576637	0.6901330248698669			-0.02128550828779674	{"model__splitter": "random", "model__random_state": 42, "model__min_samples_split": 5, "model__min_samples_leaf": 1, "model__max_features": null, "model__max_depth": 20, "model__criterion": "entropy"}
Beer1_si_alcool_100iter_tsfel_0.1_0.3	tsfel	0.1	0.3	rbf_svm	RSVM	False	0.7062146892655368	0.6774193548387096	0.7079043541000063	0.6629901677270098	0.7091764269622042	0.6700197580968147	0.7253505176876618	0.7127939298324694	0.7079043541000063	0.6629901677270098			-0.04491418637299649	{"model__C": 9.034399076939986, "model__class_weight": "balanced", "model__gamma": 0.450775958817477, "model__max_iter": 200000, "model__probability": true, "model__shrinking": false}
Beer1_si_alcool_100iter_tsfel_0.1_0.4	tsfel	0.1	0.4	poly_svm	PSVM	False	0.7062146892655368	0.7258064516129032	0.7064958592132504	0.7262434933487565	0.7068090581898722	0.7208424465676682	0.7093837535014006	0.7206842619745846	0.7064958592132504	0.7262434933487565			0.019747634135506065	{"model__C": 1.5717701993764932, "model__class_weight": "balanced", "model__coef0": 0.0, "model__degree": 3, "model__gamma": 0.1094206704619346, "model__max_iter": 20000, "model__probability": true, "model__shrinking": false}
Beer1_si_alcool_100iter_standard_0.1_0.5	standard	0.1	0.5	rbf_svm	RSVM	False	0.7062146892655368	0.7419354838709677	0.7049830604178431	0.7414777327935222	0.705725599213122	0.7374924516908212	0.7260735544217687	0.7628836358887292	0.7049830604178431	0.7414777327935222			0.03649467237567916	{"model__C": 9.532695843306762, "model__class_weight": "balanced", "model__gamma": 0.6257355793100745, "model__max_iter": 100000, "model__probability": true, "model__shrinking": false}
Beer1_si_alcool_100iter_tsfresh_0.1_0.5	tsfresh	0.1	0.5	LineadDiscr_SVC	LSVC	False	0.7062146892655368	0.6935483870967742	0.7040286404416839	0.7111249277038751	0.7058283841326759	0.693107980897277	0.7283937988725222	0.7021868454126519	0.7040286404416839	0.7111249277038751			0.007096287262191248	{"model__lda__n_components": 3, "model__svc__C": 4.873743805025488, "model__svc__class_weight": "balanced", "model__svc__degree": 3, "model__svc__gamma": 0.8317429203538742, "model__svc__kernel": "rbf", "model__svc__max_iter": 50000, "model__svc__probability": true}
Beer1_si_alcool_100iter_tsfresh_0.1_0.1	tsfresh	0.1	0.1	qda	QDA	False	0.7005649717514124	0.7338709677419355	0.7005238722630027	0.7270965876229034	0.6975917055596496	0.72659052781004	0.750869347608478	0.7591824101247249	0.7005238722630027	0.7270965876229034			0.02657271535990069	{"_fallback": "empty_param_grid"}
Beer1_si_alcool_100iter_catch22_0.1_0.6	catch22	0.1	0.6	decision_tree	DT	False	0.6949152542372882	0.6048387096774194	0.6977076667294059	0.5933747831116252	0.7000332480568563	0.5945366373512315	0.7043649370317232	0.5975382799733704	0.6977076667294059	0.5933747831116252			-0.1043328836177807	{"model__splitter": "random", "model__random_state": 42, "model__min_samples_split": 2, "model__min_samples_leaf": 1, "model__max_features": null, "model__max_depth": 25, "model__criterion": "gini"}
Beer1_si_alcool_100iter_tsfel_0.1_0.3	tsfel	0.1	0.3	mlp	MLP	False	0.6949152542372882	0.717741935483871	0.6956498211932994	0.7268768074031232	0.6967191643841573	0.7148967352092352	0.7019212156407277	0.7290673678604713	0.6956498211932994	0.7268768074031232			0.03122698620982378	{"model__solver": "sgd", "model__n_iter_no_change": 20, "model__momentum": 0.99, "model__max_iter": 10000, "model__learning_rate": "adaptive", "model__hidden_layer_sizes": [362, 181], "model__early_stopping": true, "model__batch_size": 28, "model__alpha": 0.0001, "model__activation": "relu"}
Beer1_si_alcool_100iter_tsfel_0.1_0.4	tsfel	0.1	0.4	svc	SVC	False	0.6949152542372882	0.7419354838709677	0.6954874835309618	0.7363273568536727	0.6961402905332403	0.737509238728751	0.7104965430546826	0.7762940799842395	0.6954874835309618	0.7363273568536727			0.040839873322710885	{"model__C": 3.813655213812457, "model__class_weight": "balanced", "model__degree": 4, "model__gamma": 0.46872348211887344, "model__kernel": "rbf", "model__max_iter": 80000, "model__probability": true, "model__shrinking": true}
Beer1_si_alcool_100iter_tsfel_0.1_0.4	tsfel	0.1	0.4	mlp	MLP	False	0.6949152542372882	0.6935483870967742	0.6948851872764915	0.6949942163100057	0.6949502828235148	0.6907075726331546	0.69510990070375	0.7065307799456855	0.6948851872764915	0.6949942163100057			0.00010902903351417415	{"model__solver": "sgd", "model__n_iter_no_change": 20, "model__momentum": 0.99, "model__max_iter": 10000, "model__learning_rate": "adaptive", "model__hidden_layer_sizes": [311], "model__early_stopping": true, "model__batch_size": 28, "model__alpha": 0.0001, "model__activation": "relu"}
Beer1_si_alcool_100iter_tsfel_0.1_0.3	tsfel	0.1	0.3	decision_tree	DT	False	0.6892655367231638	0.75	0.6867471296819123	0.7628542510121457	0.6869778161912993	0.7526229790161678	0.6873015873015873	0.7505829030022579	0.6867471296819123	0.7628542510121457			0.07610712133023334	{"model__splitter": "best", "model__random_state": 42, "model__min_samples_split": 2, "model__min_samples_leaf": 1, "model__max_features": null, "model__max_depth": 20, "model__criterion": "entropy"}
Beer1_si_alcool_100iter_standard_0.3_0.3	standard	0.3	0.3	poly_svm	PSVM	False	0.6779661016949152	0.6854838709677419	0.6790121714034757	0.6905292076344707	0.6813008263850897	0.6856819166486777	0.6994445226298015	0.6961309986777631	0.6790121714034757	0.6905292076344707			0.011517036230994981	{"model__C": 9.409713072758052, "model__class_weight": "balanced", "model__coef0": 0.0, "model__degree": 3, "model__gamma": 0.40694133676324096, "model__max_iter": 20000, "model__probability": true, "model__shrinking": false}
Beer1_si_alcool_100iter_standard_0.2_0.4	standard	0.2	0.4	rbf_svm	RSVM	False	0.6779661016949152	0.7338709677419355	0.6781769558943471	0.7198698669751301	0.6813470930201131	0.7210681696188942	0.7089935861158272	0.7381897993311036	0.6781769558943471	0.7198698669751301			0.04169291108078299	{"model__C": 9.576756639363698, "model__class_weight": "balanced", "model__gamma": 0.7487705504592611, "model__max_iter": 100000, "model__probability": true, "model__shrinking": true}
Beer1_si_alcool_100iter_standard_0.1_0.5	standard	0.1	0.5	decision_tree	DT	False	0.6779661016949152	0.6370967741935484	0.6759693205345378	0.6453412377096588	0.674676040805073	0.6398717782834933	0.6757230316579299	0.6372325989782887	0.6759693205345378	0.6453412377096588			-0.030628082824879055	{"model__splitter": "best", "model__random_state": 42, "model__min_samples_split": 2, "model__min_samples_leaf": 2, "model__max_features": "sqrt", "model__max_depth": null, "model__criterion": "entropy"}
Beer1_si_alcool_100iter_tsfel_0.2_0.1	tsfel	0.2	0.1	poly_svm	PSVM	False	0.672316384180791	0.6935483870967742	0.6714434719869503	0.694224985540775	0.6721337025064069	0.6885767747959399	0.683107717930767	0.7004736637089579	0.6714434719869503	0.694224985540775			0.02278151355382474	{"model__C": 0.8695804763415838, "model__class_weight": "balanced", "model__coef0": 0.0, "model__degree": 2, "model__gamma": 0.13289853085233438, "model__max_iter": 10000, "model__probability": true, "model__shrinking": false}
Beer1_si_alcool_100iter_tsfel_0.1_0.3	tsfel	0.1	0.3	logistic_regression	LgRg	False	0.672316384180791	0.7419354838709677	0.6713226990400903	0.7395806824754194	0.6712427258218192	0.7373761029143937	0.6748758707923502	0.7367460317460317	0.6713226990400903	0.7395806824754194			0.06825798343532907	{"model__C": 7.2721044369529, "model__class_weight": "balanced", "model__fit_intercept": true, "model__max_iter": 10000, "model__solver": "lbfgs", "model__tol": 0.001}
Beer1_si_alcool_100iter_tsfel_0.1_0.3	tsfel	0.1	0.3	svc	SVC	False	0.6666666666666666	0.7096774193548387	0.6674281636238159	0.6997484094852516	0.6689336764984267	0.7018975011502185	0.6869088652471997	0.7364789151734965	0.6674281636238159	0.6997484094852516			0.03232024586143578	{"model__C": 4.964093420755253, "model__class_weight": "balanced", "model__degree": 2, "model__gamma": 0.3701205899184125, "model__kernel": "rbf", "model__max_iter": 50000, "model__probability": true, "model__shrinking": false}
Beer1_si_alcool_100iter_tsfresh_0.1_0.1	tsfresh	0.1	0.1	decision_tree	DT	False	0.6666666666666666	0.5806451612903226	0.6667105841018884	0.5926633892423366	0.6668617475928793	0.5897791610742603	0.6678907982261642	0.5931818181818183	0.6667105841018884	0.5926633892423366			-0.0740471948595518	{"model__splitter": "random", "model__random_state": 42, "model__min_samples_split": 2, "model__min_samples_leaf": 1, "model__max_features": "log2", "model__max_depth": 25, "model__criterion": "gini"}
Beer1_si_alcool_100iter_tsfresh_0.1_0.1	tsfresh	0.1	0.1	LineadDiscr_SVC	LSVC	False	0.6666666666666666	0.7096774193548387	0.666048685613903	0.7098438403701561	0.669617612433096	0.7051400931725476	0.6865097633518686	0.7118215118215119	0.666048685613903	0.7098438403701561			0.043795154756253174	{"model__lda__n_components": 3, "model__svc__C": 2.5540477808704236, "model__svc__class_weight": "balanced", "model__svc__degree": 2, "model__svc__gamma": 0.20560620199854399, "model__svc__kernel": "rbf", "model__svc__max_iter": 20000, "model__svc__probability": true}
Beer1_si_alcool_100iter_catch22_0.1_0.8	catch22	0.1	0.8	rbf_svm	RSVM	False	0.6666666666666666	0.6370967741935484	0.6641570989397076	0.6406015037593985	0.6619636692421502	0.6305724619591766	0.6802729576167076	0.6480672909407665	0.6641570989397076	0.6406015037593985			-0.02355559518030914	{"model__C": 9.807366381273363, "model__class_weight": "balanced", "model__gamma": 0.5208366143576484, "model__max_iter": 80000, "model__probability": true, "model__shrinking": false}
Beer1_si_alcool_100iter_tsfel_0.1_0.3	tsfel	0.1	0.3	poly_svm	PSVM	False	0.6610169491525424	0.6451612903225806	0.6621165066817241	0.6409398496240601	0.6638164015111407	0.6365491651205937	0.6902261317695144	0.6639233954451346	0.6621165066817241	0.6409398496240601			-0.021176657057663917	{"model__C": 6.075648513116784, "model__class_weight": "balanced", "model__coef0": 0.0, "model__degree": 4, "model__gamma": 0.9076359974068073, "model__max_iter": 10000, "model__probability": true, "model__shrinking": false}
Beer1_si_alcool_100iter_tsfel_0.1_0.4	tsfel	0.1	0.4	logistic_regression	LgRg	False	0.6610169491525424	0.717741935483871	0.6597912353347136	0.7128224407171776	0.6586042824739633	0.7117187544874409	0.6663793795490224	0.7149660217738021	0.6597912353347136	0.7128224407171776			0.053031205382463975	{"model__C": 9.043719764625672, "model__class_weight": "balanced", "model__fit_intercept": true, "model__max_iter": 10000, "model__solver": "newton-cg", "model__tol": 0.0001}
Beer1_si_alcool_100iter_standard_0.3_0.3	standard	0.3	0.3	rbf_svm	RSVM	False	0.6497175141242938	0.7258064516129032	0.6488604994039777	0.7189907460960092	0.6474228008881474	0.714032470686186	0.6529466966966966	0.7161458333333334	0.6488604994039777	0.7189907460960092			0.0701302466920315	{"model__C": 8.774640803621491, "model__class_weight": "balanced", "model__gamma": 0.48568973308364805, "model__max_iter": 100000, "model__probability": true, "model__shrinking": false}
Beer1_si_alcool_100iter_standard_0.2_0.4	standard	0.2	0.4	logistic_regression	LgRg	False	0.6497175141242938	0.6129032258064516	0.6480346947738252	0.5997628687102371	0.6421992505491665	0.5955523928126668	0.6745153729376241	0.6121746954595793	0.6480346947738252	0.5997628687102371			-0.04827182606358815	{"model__C": 5.9702631176029115, "model__class_weight": "balanced", "model__fit_intercept": true, "model__max_iter": 30000, "model__solver": "lbfgs", "model__tol": 0.001}
Beer1_si_alcool_100iter_standard_0.1_0.5	standard	0.1	0.5	LineadDiscr_SVC	LSVC	False	0.6497175141242938	0.6774193548387096	0.6477257042474434	0.6886524002313477	0.6416369945636179	0.6761804014245283	0.6514473684210527	0.6906310916179338	0.6477257042474434	0.6886524002313477			0.040926695983904304	{"model__lda__n_components": 3, "model__svc__C": 1.1020098225334973, "model__svc__class_weight": "balanced", "model__svc__degree": 4, "model__svc__gamma": 0.3570307246186661, "model__svc__kernel": "rbf", "model__svc__max_iter": 50000, "model__svc__probability": true}
Beer1_si_alcool_100iter_catch22_0.1_0.9	catch22	0.1	0.9	rbf_svm	RSVM	False	0.6440677966101694	0.6290322580645161	0.6451196750109793	0.6182504337767496	0.6385776114165399	0.6133862951202559	0.6505970757507791	0.6221177944862155	0.6451196750109793	0.6182504337767496			-0.026869241234229735	{"model__C": 7.998501968113532, "model__class_weight": "balanced", "model__gamma": 0.6238186973179892, "model__max_iter": 80000, "model__probability": true, "model__shrinking": false}
Beer1_si_alcool_100iter_tsfel_0.2_0.1	tsfel	0.2	0.1	rbf_svm	RSVM	False	0.6440677966101694	0.6532258064516129	0.643481397829224	0.6615095430884905	0.6423634926010566	0.6520847079125007	0.6626834087133543	0.6732448669165031	0.643481397829224	0.6615095430884905			0.018028145259266548	{"model__C": 5.832892624965629, "model__class_weight": "balanced", "model__gamma": 0.10052716258582273, "model__max_iter": 200000, "model__probability": true, "model__shrinking": false}
Beer1_si_alcool_100iter_tsfel_0.2_0.1	tsfel	0.2	0.1	svc	SVC	False	0.6440677966101694	0.5806451612903226	0.6424877658573311	0.5793522267206478	0.6412586610176971	0.5772222222222222	0.6528749028749028	0.5821256601429016	0.6424877658573311	0.5793522267206478			-0.06313553913668335	{"model__C": 2.311533577391479, "model__class_weight": "balanced", "model__degree": 3, "model__gamma": 0.3881143910316708, "model__kernel": "linear", "model__max_iter": 100000, "model__probability": true, "model__shrinking": false}
Beer1_si_alcool_100iter_tsfresh_0.1_0.5	tsfresh	0.1	0.5	qda	QDA	False	0.6384180790960452	0.6935483870967742	0.6374411820063994	0.6776865240023134	0.6342420107459191	0.6746602234974328	0.6858361204013378	0.7058973589435775	0.6374411820063994	0.6776865240023134			0.04024534199591401	{"_fallback": "empty_param_grid"}
Beer1_si_alcool_100iter_catch22_0.1_0.8	catch22	0.1	0.8	decision_tree	DT	False	0.6384180790960452	0.6290322580645161	0.6364420603551039	0.6235540775014459	0.6350486495055784	0.6210008852978217	0.6397486772486773	0.6294411945812808	0.6364420603551039	0.6235540775014459			-0.012887982853657998	{"model__splitter": "random", "model__random_state": 42, "model__min_samples_split": 2, "model__min_samples_leaf": 1, "model__max_features": null, "model__max_depth": 10, "model__criterion": "entropy"}
Beer1_si_alcool_100iter_catch22_0.1_0.9	catch22	0.1	0.9	decision_tree	DT	False	0.632768361581921	0.6209677419354839	0.6353629462325114	0.6238288027761711	0.6314593919444356	0.6260765550239233	0.6473889210710612	0.6368087557603687	0.6353629462325114	0.6238288027761711			-0.011534143456340296	{"model__splitter": "random", "model__random_state": 42, "model__min_samples_split": 5, "model__min_samples_leaf": 2, "model__max_features": null, "model__max_depth": 15, "model__criterion": "entropy"}
Beer1_si_alcool_100iter_catch22_0.1_0.9	catch22	0.1	0.9	svc	SVC	False	0.632768361581921	0.5645161290322581	0.6328016186711839	0.5531000578369	0.6342819464530723	0.5523502313540839	0.6503972697701701	0.5576875030920695	0.6328016186711839	0.5531000578369			-0.07970156083428392	{"model__C": 2.208398754858686, "model__class_weight": "balanced", "model__degree": 4, "model__gamma": 0.7876866215669244, "model__kernel": "poly", "model__max_iter": 80000, "model__probability": true, "model__shrinking": false}
Beer1_si_alcool_100iter_tsfresh_0.2_0.5	tsfresh	0.2	0.5	LineadDiscr_SVC	LSVC	False	0.632768361581921	0.6935483870967742	0.6322495137712529	0.6995170618854829	0.631633154137832	0.6930718954248365	0.6378540159027963	0.6934294871794873	0.6322495137712529	0.6995170618854829			0.06726754811422997	{"model__lda__n_components": 3, "model__svc__C": 3.67691421205999, "model__svc__class_weight": "balanced", "model__svc__degree": 4, "model__svc__gamma": 0.8747735089829544, "model__svc__kernel": "rbf", "model__svc__max_iter": 50000, "model__svc__probability": true}
Beer1_si_alcool_100iter_tsfresh_0.2_0.5	tsfresh	0.2	0.5	qda	QDA	False	0.632768361581921	0.6774193548387096	0.6315970261622436	0.6643233082706766	0.6200968591577218	0.667707357242241	0.6951146932983986	0.7202337096454743	0.6315970261622436	0.6643233082706766			0.03272628210843309	{"_fallback": "empty_param_grid"}
Beer1_si_alcool_100iter_catch22_0.1_0.8	catch22	0.1	0.8	svc	SVC	False	0.632768361581921	0.532258064516129	0.6314221406612711	0.5399161364950839	0.6312005665115832	0.5314935064935065	0.6338696605644546	0.5343372978523145	0.6314221406612711	0.5399161364950839			-0.09150600416618726	{"model__C": 4.204208140344404, "model__class_weight": "balanced", "model__degree": 4, "model__gamma": 0.8696386422092499, "model__kernel": "poly", "model__max_iter": 100000, "model__probability": true, "model__shrinking": true}
Beer1_si_alcool_100iter_tsfel_0.2_0.1	tsfel	0.2	0.1	adaboost	Ada	False	0.6384180790960452	0.532258064516129	0.6308457243239851	0.5558444187391556	0.6083359077334981	0.5151840372608474	0.7353533125637561	0.6073621016520718	0.6308457243239851	0.5558444187391556			-0.07500130558482954	{"model__learning_rate": 0.0812733162518257, "model__n_estimators": "250"}
Beer1_si_alcool_100iter_standard_0.1_0.5	standard	0.1	0.5	logistic_regression	LgRg	False	0.632768361581921	0.6209677419354839	0.6299360060229625	0.6095575477154425	0.6186078267837577	0.6057790823249245	0.6539663461538462	0.6144249303919469	0.6299360060229625	0.6095575477154425			-0.020378458307520053	{"model__C": 9.292759571329414, "model__class_weight": "balanced", "model__fit_intercept": true, "model__max_iter": 10000, "model__solver": "lbfgs", "model__tol": 0.001}
Beer1_si_alcool_100iter_tsfel_0.2_0.1	tsfel	0.2	0.1	logistic_regression	LgRg	False	0.632768361581921	0.5887096774193549	0.6291329443503356	0.5881868131868132	0.6237373737373737	0.5811763137784074	0.6459385521885521	0.584713912918497	0.6291329443503356	0.5881868131868132			-0.040946131163522415	{"model__C": 2.657123435133635, "model__class_weight": "balanced", "model__fit_intercept": true, "model__max_iter": 20000, "model__solver": "newton-cg", "model__tol": 0.001}
Beer1_si_alcool_100iter_tsfresh_0.1_0.1	tsfresh	0.1	0.1	poly_svm	PSVM	False	0.6271186440677966	0.6774193548387096	0.6266421983813288	0.676148062463852	0.6227801258335897	0.6727961949780876	0.6240674544245972	0.6762597169855235	0.6266421983813288	0.676148062463852			0.04950586408252311	{"model__C": 9.52410934321647, "model__class_weight": "balanced", "model__coef0": 0.0, "model__degree": 3, "model__gamma": 0.9906259415347892, "model__max_iter": 10000, "model__probability": true, "model__shrinking": true}
Beer1_si_alcool_100iter_standard_0.3_0.3	standard	0.3	0.3	logistic_regression	LgRg	False	0.6271186440677966	0.6048387096774194	0.6264508438421482	0.5869057258530943	0.6169547958937629	0.5835764235764236	0.6361769933198504	0.5913949663949664	0.6264508438421482	0.5869057258530943			-0.03954511798905391	{"model__C": 8.125259770921307, "model__class_weight": "balanced", "model__fit_intercept": true, "model__max_iter": 10000, "model__solver": "newton-cg", "model__tol": 0.001}
Beer1_si_alcool_100iter_catch22_0.1_0.8	catch22	0.1	0.8	poly_svm	PSVM	False	0.6271186440677966	0.532258064516129	0.6257403224794529	0.5370589936379411	0.6257483651100673	0.5319245417606073	0.6280673583662714	0.5350961538461538	0.6257403224794529	0.5370589936379411			-0.08868132884151181	{"model__C": 4.500717263730037, "model__class_weight": "balanced", "model__coef0": 0.0, "model__degree": 4, "model__gamma": 0.8485325886279991, "model__max_iter": 10000, "model__probability": true, "model__shrinking": false}
Beer1_si_alcool_100iter_tsfel_0.1_0.4	tsfel	0.1	0.4	adaboost	Ada	False	0.632768361581921	0.5725806451612904	0.6253372231633101	0.5917755928282243	0.6155753968253969	0.5681238118720372	0.7565856129685917	0.6581655752283935	0.6253372231633101	0.5917755928282243			-0.033561630335085746	{"model__learning_rate": 0.0871589560582042, "model__n_estimators": "250"}
Beer1_si_alcool_100iter_catch22_0.1_0.9	catch22	0.1	0.9	poly_svm	PSVM	False	0.6214689265536724	0.5806451612903226	0.6215822824518477	0.5850780798149219	0.6230884644237983	0.5752262547758591	0.6287382432647857	0.595734126984127	0.6215822824518477	0.5850780798149219			-0.036504202636925775	{"model__C": 9.195230732760308, "model__class_weight": "balanced", "model__coef0": 0.0, "model__degree": 4, "model__gamma": 0.9812112716052716, "model__max_iter": 50000, "model__probability": true, "model__shrinking": false}
Beer1_si_alcool_100iter_tsfel_0.1_0.3	tsfel	0.1	0.3	adaboost	Ada	False	0.6271186440677966	0.5645161290322581	0.6200287031808771	0.5857605552342395	0.6089013643361469	0.5519672657795512	0.7451333992094862	0.6336399108138239	0.6200287031808771	0.5857605552342395			-0.03426814794663757	{"model__learning_rate": 0.1095902635004428, "model__n_estimators": "250"}
Beer1_si_alcool_100iter_catch22_0.1_0.8	catch22	0.1	0.8	LineadDiscr_SVC	LSVC	False	0.615819209039548	0.5725806451612904	0.6135359809272852	0.5547194910352804	0.6129236414332986	0.5532489466542884	0.619290968749173	0.5531919237749546	0.6135359809272852	0.5547194910352804			-0.05881648989200483	{"model__lda__n_components": 3, "model__svc__C": 4.335380323703307, "model__svc__class_weight": "balanced", "model__svc__degree": 2, "model__svc__gamma": 0.90833536282508, "model__svc__kernel": "rbf", "model__svc__max_iter": 10000, "model__svc__probability": true}
Beer1_si_alcool_100iter_catch22_0.1_0.6	catch22	0.1	0.6	rbf_svm	RSVM	False	0.6101694915254238	0.5483870967741935	0.6083137273354665	0.5477183342972817	0.608809430548561	0.543939393939394	0.6366689395865597	0.561345464571271	0.6083137273354665	0.5477183342972817			-0.06059539303818484	{"model__C": 7.489113897470433, "model__class_weight": "balanced", "model__gamma": 0.3199595711997776, "model__max_iter": 80000, "model__probability": true, "model__shrinking": true}
Beer1_si_alcool_100iter_tsfel_0.2_0.1	tsfel	0.2	0.1	mlp	MLP	False	0.6045197740112994	0.6935483870967742	0.6033283141978795	0.6963273568536728	0.6050613083341265	0.689384606301537	0.6120186120186121	0.6977451141853317	0.6033283141978795	0.6963273568536728			0.09299904265579328	{"model__solver": "adam", "model__n_iter_no_change": 20, "model__momentum": 0.9, "model__max_iter": 10000, "model__learning_rate": "constant", "model__hidden_layer_sizes": [416, 208], "model__early_stopping": true, "model__batch_size": 28, "model__alpha": 0.0001, "model__activation": "relu"}
Beer1_si_alcool_100iter_tsfresh_0.1_0.1	tsfresh	0.1	0.1	svc	SVC	False	0.6045197740112994	0.6209677419354839	0.6027981680155593	0.6097744360902255	0.5998422135071899	0.6092822592118367	0.6051635485433395	0.6136107698607699	0.6027981680155593	0.6097744360902255			0.006976268074666225	{"model__C": 2.1284454476513255, "model__class_weight": "balanced", "model__degree": 4, "model__gamma": 0.942423994931462, "model__kernel": "poly", "model__max_iter": 80000, "model__probability": true, "model__shrinking": false}
Beer1_si_alcool_100iter_standard_0.2_0.4	standard	0.2	0.4	LineadDiscr_SVC	LSVC	False	0.6045197740112994	0.6048387096774194	0.6017119957337349	0.6169491035280509	0.6011460980799204	0.6051464160839161	0.6254095004095004	0.6183252671909659	0.6017119957337349	0.6169491035280509			0.015237107794315974	{"model__lda__n_components": 3, "model__svc__C": 4.353887461051927, "model__svc__class_weight": "balanced", "model__svc__degree": 3, "model__svc__gamma": 0.14997859429905638, "model__svc__kernel": "poly", "model__svc__max_iter": 20000, "model__svc__probability": true}
Beer1_si_alcool_100iter_tsfresh_0.1_0.1	tsfresh	0.1	0.1	rbf_svm	RSVM	False	0.6045197740112994	0.6290322580645161	0.6014132003262438	0.6302168883747831	0.6008082750818105	0.6240200600856338	0.6231251400022337	0.6448073022312373	0.6014132003262438	0.6302168883747831			0.028803688048539278	{"model__C": 9.28874836873684, "model__class_weight": "balanced", "model__gamma": 0.8880050355856097, "model__max_iter": 100000, "model__probability": true, "model__shrinking": false}
Beer1_si_alcool_100iter_tsfresh_0.1_0.5	tsfresh	0.1	0.5	rbf_svm	RSVM	False	0.5988700564971752	0.6935483870967742	0.5971273291925465	0.6921255060728745	0.5964844312888725	0.6868286700322295	0.6427811185118912	0.7129800916138125	0.5971273291925465	0.6921255060728745			0.09499817688032797	{"model__C": 9.042322286354361, "model__class_weight": "balanced", "model__gamma": 0.9381627828221714, "model__max_iter": 100000, "model__probability": true, "model__shrinking": true}
Beer1_si_alcool_100iter_standard_0.2_0.4	standard	0.2	0.4	mlp	MLP	False	0.5988700564971752	0.5967741935483871	0.59393704121965	0.607912087912088	0.595407694229558	0.594050325401196	0.678000575995392	0.6629293021556448	0.59393704121965	0.607912087912088			0.013975046692437987	{"model__solver": "adam", "model__n_iter_no_change": 20, "model__momentum": 0.9, "model__max_iter": 10000, "model__learning_rate": "constant", "model__hidden_layer_sizes": [87, 43], "model__early_stopping": true, "model__batch_size": 28, "model__alpha": 0.0001, "model__activation": "relu"}
Beer1_si_alcool_100iter_catch22_0.1_0.9	catch22	0.1	0.9	LineadDiscr_SVC	LSVC	False	0.5875706214689266	0.49193548387096775	0.5862828596524249	0.49997397339502603	0.587052133912599	0.49136500754147816	0.5933261183261184	0.508015873015873	0.5862828596524249	0.49997397339502603			-0.08630888625739885	{"model__lda__n_components": 3, "model__svc__C": 1.5891485399187855, "model__svc__class_weight": "balanced", "model__svc__degree": 4, "model__svc__gamma": 0.8192234636193757, "model__svc__kernel": "rbf", "model__svc__max_iter": 20000, "model__svc__probability": true}
Beer1_si_alcool_100iter_catch22_0.1_0.6	catch22	0.1	0.6	mlp	MLP	False	0.5819209039548022	0.6532258064516129	0.5819789510006901	0.6490052053209948	0.578413488583388	0.647633386045101	0.5788746630727764	0.6486607142857143	0.5819789510006901	0.6490052053209948			0.06702625432030473	{"model__solver": "sgd", "model__n_iter_no_change": 20, "model__momentum": 0.99, "model__max_iter": 10000, "model__learning_rate": "adaptive", "model__hidden_layer_sizes": [27, 13], "model__early_stopping": true, "model__batch_size": 28, "model__alpha": 0.0001, "model__activation": "tanh"}
Beer1_si_alcool_100iter_catch22_0.1_0.6	catch22	0.1	0.6	LineadDiscr_SVC	LSVC	False	0.5819209039548022	0.5483870967741935	0.5816346696781479	0.5427617119722383	0.5804254756871036	0.5376103301732592	0.5853956228956229	0.5434672501966955	0.5816346696781479	0.5427617119722383			-0.038872957705909594	{"model__lda__n_components": 3, "model__svc__C": 3.730806597400353, "model__svc__class_weight": "balanced", "model__svc__degree": 3, "model__svc__gamma": 0.5241518805721772, "model__svc__kernel": "rbf", "model__svc__max_iter": 20000, "model__svc__probability": true}
Beer1_si_alcool_100iter_standard_0.3_0.3	standard	0.3	0.3	LineadDiscr_SVC	LSVC	False	0.5706214689265536	0.6129032258064516	0.56964834682226	0.6107547715442452	0.5662301009422103	0.6102897649247115	0.5938954765041722	0.6300075585789872	0.56964834682226	0.6107547715442452			0.041106424721985224	{"model__lda__n_components": 3, "model__svc__C": 2.248148747502609, "model__svc__class_weight": "balanced", "model__svc__degree": 4, "model__svc__gamma": 0.31900957843504957, "model__svc__kernel": "rbf", "model__svc__max_iter": 10000, "model__svc__probability": true}
Beer1_si_alcool_100iter_tsfresh_0.2_0.5	tsfresh	0.2	0.5	rbf_svm	RSVM	False	0.5706214689265536	0.6290322580645161	0.5680618294748729	0.6286928860613071	0.5622158032390744	0.6193781215520346	0.6122302411547262	0.638960113960114	0.5680618294748729	0.6286928860613071			0.060631056586434195	{"model__C": 9.607206565328726, "model__class_weight": "balanced", "model__gamma": 0.936253863651527, "model__max_iter": 80000, "model__probability": true, "model__shrinking": false}
Beer1_si_alcool_100iter_catch22_0.1_0.6	catch22	0.1	0.6	logistic_regression	LgRg	False	0.5706214689265536	0.5080645161290323	0.5680163435598218	0.5070474262579525	0.5652865444269854	0.5033514492753624	0.566015989729225	0.5080645161290323	0.5680163435598218	0.5070474262579525			-0.06096891730186926	{"model__C": 8.847760088313546, "model__class_weight": "balanced", "model__fit_intercept": true, "model__max_iter": 30000, "model__solver": "saga", "model__tol": 0.0001}
Beer1_si_alcool_100iter_tsfresh_0.1_0.5	tsfresh	0.1	0.5	svc	SVC	False	0.5649717514124294	0.5483870967741935	0.5607182069138591	0.5642076344707924	0.5533077724401417	0.5382756757913203	0.6606352400114975	0.6294178794178794	0.5607182069138591	0.5642076344707924			0.0034894275569332667	{"model__C": 4.555456784583849, "model__class_weight": "balanced", "model__degree": 4, "model__gamma": 0.9136007942466461, "model__kernel": "poly", "model__max_iter": 100000, "model__probability": true, "model__shrinking": true}
Beer1_si_alcool_100iter_catch22_0.1_0.6	catch22	0.1	0.6	qda	QDA	False	0.5423728813559322	0.5967741935483871	0.5469202898550725	0.5658733371891267	0.5355406022219402	0.5723706626986694	0.6255624557863364	0.6403596403596403	0.5469202898550725	0.5658733371891267			0.01895304733405423	{"_fallback": "empty_param_grid"}
Beer1_si_alcool_100iter_standard_0.1_0.5	standard	0.1	0.5	mlp	MLP	False	0.5480225988700564	0.5725806451612904	0.5426971579145492	0.5999595141700405	0.53124345769751	0.5695883601942099	0.5982876712328767	0.6203942924687605	0.5426971579145492	0.5999595141700405			0.057262356255491254	{"model__solver": "adam", "model__n_iter_no_change": 20, "model__momentum": 0.95, "model__max_iter": 10000, "model__learning_rate": "constant", "model__hidden_layer_sizes": [154], "model__early_stopping": true, "model__batch_size": 64, "model__alpha": 0.0001, "model__activation": "relu"}
Beer1_si_alcool_100iter_tsfresh_0.2_0.5	tsfresh	0.2	0.5	svc	SVC	False	0.5423728813559322	0.5403225806451613	0.5410863291298075	0.5487622903412377	0.5406773567435685	0.5395533837746953	0.5455542264752792	0.5476168929110106	0.5410863291298075	0.5487622903412377			0.007675961211430216	{"model__C": 4.863645759283681, "model__class_weight": "balanced", "model__degree": 3, "model__gamma": 0.970075203239083, "model__kernel": "rbf", "model__max_iter": 80000, "model__probability": true, "model__shrinking": false}
Beer1_si_alcool_100iter_standard_0.3_0.3	standard	0.3	0.3	mlp	MLP	False	0.5423728813559322	0.5161290322580645	0.5374317711274232	0.5301156737998843	0.5195639909735654	0.5093633870365584	0.5877403846153846	0.5570404271548436	0.5374317711274232	0.5301156737998843			-0.007316097327538906	{"model__solver": "sgd", "model__n_iter_no_change": 20, "model__momentum": 0.99, "model__max_iter": 10000, "model__learning_rate": "constant", "model__hidden_layer_sizes": [96], "model__early_stopping": true, "model__batch_size": 28, "model__alpha": 0.0001, "model__activation": "tanh"}
Beer1_si_alcool_100iter_standard_0.2_0.4	standard	0.2	0.4	adaboost	Ada	False	0.5423728813559322	0.4596774193548387	0.5366781165694209	0.48065644881434355	0.5157927097057532	0.4256974804261626	0.6476723759332454	0.5371875924282756	0.5366781165694209	0.48065644881434355			-0.05602166775507733	{"model__learning_rate": 0.10513660608885288, "model__n_estimators": "250"}
Beer1_si_alcool_100iter_standard_0.1_0.5	standard	0.1	0.5	adaboost	Ada	False	0.5423728813559322	0.45161290322580644	0.5365518539431583	0.4759861191440139	0.5170162753937123	0.4214086306879016	0.6487755102040816	0.5287855691056911	0.5365518539431583	0.4759861191440139			-0.0605657347991444	{"model__learning_rate": 0.1091329751403934, "model__n_estimators": "250"}
Beer1_si_alcool_100iter_tsfresh_0.2_0.5	tsfresh	0.2	0.5	poly_svm	PSVM	False	0.5310734463276836	0.5967741935483871	0.5300905012861534	0.5965066512434933	0.530376272154658	0.5932692307692308	0.5422608941709112	0.6100671909367561	0.5300905012861534	0.5965066512434933			0.06641614995733991	{"model__C": 7.333719689555434, "model__class_weight": "balanced", "model__coef0": 0.0, "model__degree": 3, "model__gamma": 0.9776679898461633, "model__max_iter": 20000, "model__probability": true, "model__shrinking": true}
Beer1_si_alcool_100iter_catch22_0.1_0.6	catch22	0.1	0.6	svc	SVC	False	0.5310734463276836	0.46774193548387094	0.5284130121086643	0.46102082128397914	0.5211128231396186	0.4509043504808905	0.5776315789473684	0.5013160436588429	0.5284130121086643	0.46102082128397914			-0.06739219082468517	{"model__C": 3.183863489172147, "model__class_weight": "balanced", "model__degree": 3, "model__gamma": 0.7673615349127333, "model__kernel": "rbf", "model__max_iter": 50000, "model__probability": true, "model__shrinking": true}
Beer1_si_alcool_100iter_standard_0.3_0.3	standard	0.3	0.3	adaboost	Ada	False	0.5310734463276836	0.46774193548387094	0.5251701800614844	0.4933082706766918	0.5005038065382893	0.43039021164021163	0.6405122655122655	0.5328858493752111	0.5251701800614844	0.4933082706766918			-0.03186190938479261	{"model__learning_rate": 0.09224778701937639, "model__n_estimators": "250"}
Beer1_si_alcool_100iter_catch22_0.1_0.9	catch22	0.1	0.9	logistic_regression	LgRg	False	0.519774011299435	0.45161290322580644	0.516641570989397	0.46802776171197225	0.508563335331373	0.45341074020319305	0.5103138882394201	0.45574379324379327	0.516641570989397	0.46802776171197225			-0.04861380927742476	{"model__C": 1.3288545267081142, "model__class_weight": "balanced", "model__fit_intercept": true, "model__max_iter": 30000, "model__solver": "saga", "model__tol": 0.0001}
Beer1_si_alcool_100iter_tsfresh_0.1_0.1	tsfresh	0.1	0.1	adaboost	Ada	False	0.5141242937853108	0.41935483870967744	0.5080894347198694	0.45606130711393866	0.49435821630943577	0.4019623653363942	0.6588479713479714	0.6512896825396826	0.5080894347198694	0.45606130711393866			-0.052028127605930785	{"model__learning_rate": 0.10773806660465006, "model__n_estimators": "250"}
Beer1_si_alcool_100iter_catch22_0.1_0.8	catch22	0.1	0.8	mlp	MLP	False	0.5028248587570622	0.41935483870967744	0.4974410251584165	0.4383169462116831	0.48472714577290793	0.4174313593361873	0.5271174863387978	0.45793460925039875	0.4974410251584165	0.4383169462116831			-0.05912407894673338	{"model__solver": "sgd", "model__n_iter_no_change": 10, "model__momentum": 0.99, "model__max_iter": 10000, "model__learning_rate": "adaptive", "model__hidden_layer_sizes": [28], "model__early_stopping": true, "model__batch_size": 28, "model__alpha": 0.0001, "model__activation": "tanh"}
Beer1_si_alcool_100iter_tsfel_0.1_0.4	tsfel	0.1	0.4	LineadDiscr_SVC	LSVC	False	0.4971751412429379	0.4838709677419355	0.49681833866616476	0.48618276460381726	0.5014230517013181	0.4814875730994152	0.513616897463482	0.484375	0.49681833866616476	0.48618276460381726			-0.010635574062347497	{"model__lda__n_components": 2, "model__svc__C": 0.2695420014688442, "model__svc__class_weight": "balanced", "model__svc__degree": 3, "model__svc__gamma": 0.7280788165804182, "model__svc__kernel": "poly", "model__svc__max_iter": 20000, "model__svc__probability": true}
Beer1_si_alcool_100iter_tsfresh_0.1_0.5	tsfresh	0.1	0.5	logistic_regression	LgRg	False	0.4971751412429379	0.46774193548387094	0.4954600351339482	0.4661711972238288	0.4895628799707688	0.4548563218390805	0.5274134014444725	0.4805555555555555	0.4954600351339482	0.4661711972238288			-0.02928883791011938	{"model__C": 9.931453571186998, "model__class_weight": "balanced", "model__fit_intercept": true, "model__max_iter": 30000, "model__solver": "lbfgs", "model__tol": 0.0001}
Beer1_si_alcool_100iter_tsfel_0.2_0.1	tsfel	0.2	0.1	LineadDiscr_SVC	LSVC	False	0.4971751412429379	0.5161290322580645	0.49465226802183326	0.5457460960092538	0.49378401820569284	0.5159555129561079	0.5021475870827286	0.5236034798534799	0.49465226802183326	0.5457460960092538			0.05109382798742057	{"model__lda__n_components": 3, "model__svc__C": 4.188439817136385, "model__svc__class_weight": "balanced", "model__svc__degree": 3, "model__svc__gamma": 0.015731093796724584, "model__svc__kernel": "linear", "model__svc__max_iter": 10000, "model__svc__probability": true}
Beer1_si_alcool_100iter_tsfresh_0.1_0.5	tsfresh	0.1	0.5	poly_svm	PSVM	False	0.4971751412429379	0.532258064516129	0.49336140912227866	0.5419809138230192	0.47597817224302796	0.5229764197155502	0.5579756040347174	0.5733452755511579	0.49336140912227866	0.5419809138230192			0.0486195047007405	{"model__C": 4.707954163825043, "model__class_weight": "balanced", "model__coef0": 0.0, "model__degree": 4, "model__gamma": 0.9684032580912814, "model__max_iter": 10000, "model__probability": true, "model__shrinking": true}
Beer1_si_alcool_100iter_tsfresh_0.1_0.1	tsfresh	0.1	0.1	logistic_regression	LgRg	False	0.4915254237288136	0.49193548387096775	0.4891578831796223	0.4950173510699827	0.48799959753568	0.48637320670860196	0.5172777088189883	0.49988484481163675	0.4891578831796223	0.4950173510699827			0.005859467890360404	{"model__C": 9.29156826512787, "model__class_weight": "balanced", "model__fit_intercept": true, "model__max_iter": 20000, "model__solver": "lbfgs", "model__tol": 0.0001}
Beer1_si_alcool_100iter_catch22_0.1_0.8	catch22	0.1	0.8	logistic_regression	LgRg	False	0.4915254237288136	0.46774193548387094	0.4878285965242487	0.4760613071139387	0.4762175838077166	0.46840242158438516	0.47786610552568	0.4694805194805195	0.4878285965242487	0.4760613071139387			-0.011767289410310022	{"model__C": 3.7273868750758, "model__class_weight": "balanced", "model__fit_intercept": true, "model__max_iter": 30000, "model__solver": "newton-cg", "model__tol": 0.01}
Beer1_si_alcool_100iter_tsfresh_0.1_0.5	tsfresh	0.1	0.5	adaboost	Ada	False	0.4915254237288136	0.45161290322580644	0.4865667545015371	0.47168016194331985	0.4837314929363876	0.4514947262526046	0.5673171936758893	0.5369124154629707	0.4865667545015371	0.47168016194331985			-0.014886592558217226	{"model__learning_rate": 0.10801496998119507, "model__n_estimators": "250"}
Beer1_si_alcool_100iter_tsfel_0.1_0.3	tsfel	0.1	0.3	LineadDiscr_SVC	LSVC	False	0.480225988700565	0.4596774193548387	0.4806135893092415	0.46228166570271834	0.48103857626835833	0.4588306808134395	0.5075516607505071	0.4638780041797283	0.4806135893092415	0.46228166570271834			-0.018331923606523137	{"model__lda__n_components": 2, "model__svc__C": 3.4718999368918984, "model__svc__class_weight": "balanced", "model__svc__degree": 3, "model__svc__gamma": 0.044385495079149184, "model__svc__kernel": "poly", "model__svc__max_iter": 50000, "model__svc__probability": true}
Beer1_si_alcool_100iter_catch22_0.1_0.6	catch22	0.1	0.6	poly_svm	PSVM	False	0.480225988700565	0.47580645161290325	0.47862397264571177	0.4797831116252169	0.4791872220399444	0.4722453925838439	0.48150698507841366	0.48558721875847116	0.47862397264571177	0.4797831116252169			0.0011591389795051477	{"model__C": 4.5222822216609915, "model__class_weight": "balanced", "model__coef0": 0.0, "model__degree": 4, "model__gamma": 0.3081999879931058, "model__max_iter": 20000, "model__probability": true, "model__shrinking": false}
Beer1_si_alcool_100iter_tsfresh_0.2_0.5	tsfresh	0.2	0.5	logistic_regression	LgRg	False	0.4745762711864407	0.46774193548387094	0.4721916368655499	0.46369866975130136	0.46535155110376347	0.45084653122167123	0.5029801116757638	0.48489079842463306	0.4721916368655499	0.46369866975130136			-0.008492967114248517	{"model__C": 9.811707440509052, "model__class_weight": "balanced", "model__fit_intercept": true, "model__max_iter": 30000, "model__solver": "newton-cg", "model__tol": 0.001}
Beer1_si_alcool_100iter_tsfel_0.1_0.3	tsfel	0.1	0.3	kmeans_logreg	KMLR	False	0.4745762711864407	0.45161290322580644	0.4713352468787252	0.4539733950260266	0.4611222457210309	0.446737904028672	0.46591880341880343	0.46035537547639416	0.4713352468787252	0.4539733950260266			-0.017361851852698562	{"model__kmeans__n_clusters": 5, "model__logreg__C": 1.9646769801027608, "model__logreg__class_weight": "balanced", "model__logreg__max_iter": 10000, "model__logreg__penalty": "l2", "model__logreg__solver": "lbfgs"}
Beer1_si_alcool_100iter_tsfresh_0.2_0.5	tsfresh	0.2	0.5	mlp	MLP	False	0.4689265536723164	0.4435483870967742	0.4651428885124537	0.4609109311740891	0.4641899638416086	0.4466182481292838	0.5284604680424536	0.5255492424242424	0.4651428885124537	0.4609109311740891			-0.0042319573383646225	{"model__solver": "adam", "model__n_iter_no_change": 20, "model__momentum": 0.99, "model__max_iter": 10000, "model__learning_rate": "adaptive", "model__hidden_layer_sizes": [21], "model__early_stopping": true, "model__batch_size": 28, "model__alpha": 0.0001, "model__activation": "tanh"}
Beer1_si_alcool_100iter_standard_0.1_0.5	standard	0.1	0.5	qda	QDA	False	0.4745762711864407	0.3548387096774194	0.4613526570048309	0.4323076923076923	0.31365973619494747	0.25098347757671124	0.2380401234567901	0.17752100840336135	0.4613526570048309	0.4323076923076923			-0.02904496469713863	{"_fallback": "empty_param_grid"}
Beer1_si_alcool_100iter_tsfel_0.1_0.4	tsfel	0.1	0.4	qda	QDA	False	0.4689265536723164	0.3790322580645161	0.460482150699542	0.4057923655292076	0.4105183641815681	0.3701989430545091	0.49416184672588304	0.4467481042760353	0.460482150699542	0.4057923655292076			-0.054689785170334404	{"_fallback": "empty_param_grid"}
Beer1_si_alcool_100iter_catch22_0.1_0.6	catch22	0.1	0.6	adaboost	Ada	False	0.4632768361581921	0.4032258064516129	0.45672172030867686	0.4278253325621747	0.4309853418112858	0.3843603936685328	0.5521486548624208	0.5106676392506511	0.45672172030867686	0.4278253325621747			-0.02889638774650216	{"model__learning_rate": 0.10447162674527902, "model__n_estimators": "200"}
Beer1_si_alcool_100iter_tsfresh_0.1_0.1	tsfresh	0.1	0.1	mlp	MLP	False	0.4632768361581921	0.4435483870967742	0.45670917247004206	0.4850867553499132	0.43196986764291745	0.4233417895460071	0.5866078820996854	0.5779761904761905	0.45670917247004206	0.4850867553499132			0.028377582879871133	{"model__solver": "adam", "model__n_iter_no_change": 20, "model__momentum": 0.95, "model__max_iter": 10000, "model__learning_rate": "adaptive", "model__hidden_layer_sizes": [43, 21], "model__early_stopping": true, "model__batch_size": 28, "model__alpha": 0.0001, "model__activation": "tanh"}
Beer1_si_alcool_100iter_tsfresh_0.2_0.5	tsfresh	0.2	0.5	adaboost	Ada	False	0.4519774011299435	0.3870967741935484	0.444826369282891	0.4200347021399653	0.4251307839757722	0.3797155225726655	0.5159243697478992	0.5064124531229794	0.444826369282891	0.4200347021399653			-0.02479166714292569	{"model__learning_rate": 0.10290903478779984, "model__n_estimators": "250"}
Beer1_si_alcool_100iter_catch22_0.1_0.9	catch22	0.1	0.9	kmeans_logreg	KMLR	False	0.4463276836158192	0.3709677419354839	0.43991389045736873	0.39429438982070564	0.4200840121981515	0.3685874814907073	0.48308129558129553	0.4322569322569323	0.43991389045736873	0.39429438982070564			-0.04561950063666309	{"model__kmeans__n_clusters": 5, "model__logreg__C": 1.1014096054918088, "model__logreg__class_weight": "balanced", "model__logreg__max_iter": 10000, "model__logreg__penalty": "l2", "model__logreg__solver": "saga"}
Beer1_si_alcool_100iter_catch22_0.1_0.8	catch22	0.1	0.8	qda	QDA	False	0.4180790960451977	0.5725806451612904	0.42454984628897674	0.5326576055523424	0.39276637341153464	0.533389905368141	0.5487818761384335	0.6445075757575757	0.42454984628897674	0.5326576055523424			0.10810775926336569	{"_fallback": "empty_param_grid"}
Beer1_si_alcool_100iter_catch22_0.1_0.9	catch22	0.1	0.9	adaboost	Ada	False	0.4293785310734463	0.33064516129032256	0.4207839262187088	0.36483516483516487	0.3701983551040155	0.288719013742212	0.38332899531494014	0.2997091642924976	0.4207839262187088	0.36483516483516487			-0.05594876138354393	{"model__learning_rate": 0.10569242767280494, "model__n_estimators": "250"}
Beer1_si_alcool_100iter_catch22_0.1_0.9	catch22	0.1	0.9	qda	QDA	False	0.4124293785310734	0.5080645161290323	0.41959109730848865	0.4600896471949104	0.37005759922672044	0.44049300358598276	0.47821936128387743	0.5388147463002114	0.41959109730848865	0.4600896471949104			0.040498549886421764	{"_fallback": "empty_param_grid"}
Beer1_si_alcool_100iter_catch22_0.1_0.6	catch22	0.1	0.6	kmeans_logreg	KMLR	False	0.423728813559322	0.4032258064516129	0.4172838634795156	0.4310381723539618	0.39780136407059263	0.3952296571524295	0.41474324526048667	0.4419290354822589	0.4172838634795156	0.4310381723539618			0.013754308874446175	{"model__kmeans__n_clusters": 5, "model__logreg__C": 9.852209039834774, "model__logreg__class_weight": "balanced", "model__logreg__max_iter": 10000, "model__logreg__penalty": "l2", "model__logreg__solver": "saga"}
Beer1_si_alcool_100iter_catch22_0.1_0.8	catch22	0.1	0.8	kmeans_logreg	KMLR	False	0.4180790960451977	0.4112903225806452	0.41374458874458875	0.4138403701561596	0.3977930762912847	0.3987012756909993	0.4195171104135178	0.45447452766531715	0.41374458874458875	0.4138403701561596			9.578141157084996e-05	{"model__kmeans__n_clusters": 5, "model__logreg__C": 0.9847490158351379, "model__logreg__class_weight": "balanced", "model__logreg__max_iter": 10000, "model__logreg__penalty": "l1", "model__logreg__solver": "saga"}
Beer1_si_alcool_100iter_catch22_0.1_0.8	catch22	0.1	0.8	adaboost	Ada	False	0.4180790960451977	0.3548387096774194	0.4113753999623565	0.3754626951995373	0.38149774774774775	0.3218765307759873	0.4723051134689066	0.44207022008746144	0.4113753999623565	0.3754626951995373			-0.035912704762819214	{"model__learning_rate": 0.09581294187687862, "model__n_estimators": "200"}
Beer1_si_alcool_100iter_standard_0.3_0.3	standard	0.3	0.3	qda	QDA	False	0.4180790960451977	0.3467741935483871	0.40984534788882615	0.3880855986119144	0.33347263038897357	0.32294535283993114	0.42565450422593276	0.4674185463659148	0.40984534788882615	0.3880855986119144			-0.021759749276911766	{"_fallback": "empty_param_grid"}
Beer1_si_alcool_100iter_catch22_0.1_0.9	catch22	0.1	0.9	naive_bayes	NB	False	0.384180790960452	0.41935483870967744	0.39226974716105156	0.3741006362058994	0.34613293569175924	0.35507660100865923	0.48573453836611735	0.4903030303030303	0.39226974716105156	0.3741006362058994			-0.018169110955152168	{"_fallback": "empty_param_grid"}
Beer1_si_alcool_100iter_catch22_0.1_0.6	catch22	0.1	0.6	naive_bayes	NB	False	0.384180790960452	0.43548387096774194	0.3899233013363448	0.3948438403701562	0.36133344323054173	0.38361765624806665	0.4981332138590203	0.4871012759170654	0.3899233013363448	0.3948438403701562			0.0049205390338114	{"_fallback": "empty_param_grid"}
Beer1_si_alcool_100iter_tsfel_0.1_0.4	tsfel	0.1	0.4	kmeans_logreg	KMLR	False	0.384180790960452	0.45161290322580644	0.38488769684421864	0.44561885482938113	0.38476856532973824	0.4453310135885053	0.3852790899450496	0.4501119251119251	0.38488769684421864	0.44561885482938113			0.06073115798516249	{"model__kmeans__n_clusters": 5, "model__logreg__C": 8.835528473399616, "model__logreg__class_weight": "balanced", "model__logreg__max_iter": 10000, "model__logreg__penalty": "l2", "model__logreg__solver": "lbfgs"}
Beer1_si_alcool_100iter_catch22_0.1_0.8	catch22	0.1	0.8	naive_bayes	NB	False	0.3672316384180791	0.3951612903225806	0.37453886693017124	0.3549277038750723	0.31797286117578827	0.33677611582146855	0.39737382870294263	0.42333856619570903	0.37453886693017124	0.3549277038750723			-0.019611163055098968	{"_fallback": "empty_param_grid"}
Beer1_si_alcool_100iter_tsfresh_0.1_0.5	tsfresh	0.1	0.5	mlp	MLP	False	0.3785310734463277	0.3629032258064516	0.37288725766986636	0.39464719491035277	0.3457967997162912	0.3361568986568987	0.5333333333333333	0.5805555555555555	0.37288725766986636	0.39464719491035277			0.021759937240486416	{"model__solver": "adam", "model__n_iter_no_change": 10, "model__momentum": 0.9, "model__max_iter": 10000, "model__learning_rate": "adaptive", "model__hidden_layer_sizes": [48], "model__early_stopping": true, "model__batch_size": 28, "model__alpha": 0.0001, "model__activation": "tanh"}
Beer1_si_alcool_100iter_tsfresh_0.2_0.5	tsfresh	0.2	0.5	kmeans_logreg	KMLR	False	0.3672316384180791	0.3951612903225806	0.36460882113056026	0.3999768652400231	0.35975518370878523	0.3962275007541647	0.438531796841656	0.47141782567314483	0.36460882113056026	0.3999768652400231			0.03536804410946287	{"model__kmeans__n_clusters": 5, "model__logreg__C": 3.1456019060912332, "model__logreg__class_weight": "balanced", "model__logreg__max_iter": 10000, "model__logreg__penalty": "l2", "model__logreg__solver": "lbfgs"}
Beer1_si_alcool_100iter_tsfresh_0.1_0.5	tsfresh	0.1	0.5	kmeans_logreg	KMLR	False	0.3559322033898305	0.3951612903225806	0.357196185457055	0.38344707923655297	0.3592692930928035	0.386144883485309	0.3706388492992636	0.39209298584298585	0.357196185457055	0.38344707923655297			0.026250893779497964	{"model__kmeans__n_clusters": 5, "model__logreg__C": 3.2947484942191028, "model__logreg__class_weight": "balanced", "model__logreg__max_iter": 10000, "model__logreg__penalty": "l2", "model__logreg__solver": "lbfgs"}
Beer1_si_alcool_100iter_tsfel_0.2_0.1	tsfel	0.2	0.1	kmeans_logreg	KMLR	False	0.3559322033898305	0.3870967741935484	0.35347731978166763	0.4036581839213418	0.3438137635106876	0.3861914303624563	0.3609508547008547	0.4266168137735643	0.35347731978166763	0.4036581839213418			0.05018086413967415	{"model__kmeans__n_clusters": 5, "model__logreg__C": 2.1140007823587017, "model__logreg__class_weight": "balanced", "model__logreg__max_iter": 10000, "model__logreg__penalty": "l1", "model__logreg__solver": "saga"}
Beer1_si_alcool_100iter_standard_0.3_0.3	standard	0.3	0.3	kmeans_logreg	KMLR	False	0.3389830508474576	0.3629032258064516	0.34169960474308303	0.3594476576055523	0.3061378845617623	0.31296294349355874	0.3547235576923077	0.3337249032414127	0.34169960474308303	0.3594476576055523			0.017748052862469277	{"model__kmeans__n_clusters": 5, "model__logreg__C": 2.0315524299552465, "model__logreg__class_weight": "balanced", "model__logreg__max_iter": 10000, "model__logreg__penalty": "l2", "model__logreg__solver": "lbfgs"}
Beer1_si_alcool_100iter_standard_0.1_0.5	standard	0.1	0.5	kmeans_logreg	KMLR	False	0.3389830508474576	0.3467741935483871	0.33990134261873395	0.34585598611914403	0.32725326147813727	0.3363154792374393	0.37127976190476186	0.3938875149241003	0.33990134261873395	0.34585598611914403			0.005954643500410084	{"model__kmeans__n_clusters": 5, "model__logreg__C": 6.739386476500326, "model__logreg__class_weight": "balanced", "model__logreg__max_iter": 10000, "model__logreg__penalty": "l2", "model__logreg__solver": "lbfgs"}
Beer1_si_alcool_100iter_tsfel_0.1_0.3	tsfel	0.1	0.3	qda	QDA	False	0.3389830508474576	0.33064516129032256	0.33447048120961165	0.3688143435511857	0.2762875579753983	0.29185977421271536	0.43585271317829455	0.4658752494118347	0.33447048120961165	0.3688143435511857			0.03434386234157405	{"_fallback": "empty_param_grid"}
Beer1_si_alcool_100iter_tsfel_0.2_0.1	tsfel	0.2	0.1	qda	QDA	False	0.3389830508474576	0.31451612903225806	0.33305649664345316	0.35509253903990745	0.25186131088591046	0.2865079365079365	0.5116379310344827	0.5207142857142857	0.33305649664345316	0.35509253903990745			0.022036042396454292	{"_fallback": "empty_param_grid"}
Beer1_si_alcool_100iter_tsfresh_0.1_0.1	tsfresh	0.1	0.1	kmeans_logreg	KMLR	False	0.3333333333333333	0.3629032258064516	0.33137430202647594	0.37233950260266047	0.331540404040404	0.37236312794348503	0.35201748669490607	0.3893633540372671	0.33137430202647594	0.37233950260266047			0.040965200576184524	{"model__kmeans__n_clusters": 5, "model__logreg__C": 3.4673700260768348, "model__logreg__class_weight": "balanced", "model__logreg__max_iter": 10000, "model__logreg__penalty": "l1", "model__logreg__solver": "saga"}
Beer1_si_alcool_100iter_standard_0.2_0.4	standard	0.2	0.4	kmeans_logreg	KMLR	False	0.3050847457627119	0.3225806451612903	0.3072714724888638	0.3187507229612493	0.29948972063741885	0.3000747882792239	0.3084518029484697	0.3048716908091908	0.3072714724888638	0.3187507229612493			0.011479250472385516	{"model__kmeans__n_clusters": 5, "model__logreg__C": 9.46543383282888, "model__logreg__class_weight": "balanced", "model__logreg__max_iter": 10000, "model__logreg__penalty": "l2", "model__logreg__solver": "lbfgs"}
Beer1_si_alcool_100iter_tsfel_0.2_0.1	tsfel	0.2	0.1	naive_bayes	NB	False	0.2994350282485876	0.3225806451612903	0.29954592508940336	0.30399652978600344	0.19882151845001667	0.2294392214882901	0.5414377289377289	0.5656754460492779	0.29954592508940336	0.30399652978600344			0.00445060469660008	{"_fallback": "empty_param_grid"}
Beer1_si_alcool_100iter_standard_0.3_0.3	standard	0.3	0.3	naive_bayes	NB	False	0.2994350282485876	0.33064516129032256	0.29954592508940336	0.3105754771544245	0.19851426182792314	0.24241782963471364	0.5336405529953917	0.5663807890222985	0.29954592508940336	0.3105754771544245			0.011029552065021153	{"_fallback": "empty_param_grid"}
Beer1_si_alcool_100iter_tsfel_0.1_0.3	tsfel	0.1	0.3	naive_bayes	NB	False	0.2937853107344633	0.3225806451612903	0.29359354413702243	0.30399652978600344	0.18665878560262572	0.2294392214882901	0.29099881010709033	0.5656754460492779	0.29359354413702243	0.30399652978600344			0.010402985648981011	{"_fallback": "empty_param_grid"}
Beer1_si_alcool_100iter_tsfel_0.1_0.4	tsfel	0.1	0.4	naive_bayes	NB	False	0.2937853107344633	0.3225806451612903	0.29359354413702243	0.30399652978600344	0.18665878560262572	0.2294392214882901	0.29099881010709033	0.5656754460492779	0.29359354413702243	0.30399652978600344			0.010402985648981011	{"_fallback": "empty_param_grid"}
Beer1_si_alcool_100iter_tsfresh_0.1_0.5	tsfresh	0.1	0.5	naive_bayes	NB	False	0.2937853107344633	0.31451612903225806	0.29359354413702243	0.2974175824175824	0.18665878560262572	0.21511720716627578	0.29099881010709033	0.30809968847352026	0.29359354413702243	0.2974175824175824			0.0038240382805599937	{"_fallback": "empty_param_grid"}
Beer1_si_alcool_100iter_tsfresh_0.2_0.5	tsfresh	0.2	0.5	naive_bayes	NB	False	0.2937853107344633	0.31451612903225806	0.29359354413702243	0.2974175824175824	0.18665878560262572	0.21511720716627578	0.29099881010709033	0.30809968847352026	0.29359354413702243	0.2974175824175824			0.0038240382805599937	{"_fallback": "empty_param_grid"}
Beer1_si_alcool_100iter_standard_0.1_0.5	standard	0.1	0.5	naive_bayes	NB	False	0.2937853107344633	0.31451612903225806	0.29359354413702243	0.2974175824175824	0.18606668272003143	0.21449385302652652	0.27649769585253453	0.3023947750362845	0.29359354413702243	0.2974175824175824			0.0038240382805599937	{"_fallback": "empty_param_grid"}
Beer1_si_alcool_100iter_standard_0.2_0.4	standard	0.2	0.4	naive_bayes	NB	False	0.288135593220339	0.31451612903225806	0.28818228872576696	0.2974175824175824	0.19292207130267536	0.21449385302652652	0.5178863211951448	0.3023947750362845	0.28818228872576696	0.2974175824175824			0.009235293691815472	{"_fallback": "empty_param_grid"}
Beer1_si_alcool_100iter_catch22_0.1_0.9	catch22	0.1	0.9	mlp	MLP	False	0.2711864406779661	0.25806451612903225	0.27529173724825895	0.23902255639097747	0.22223014967021815	0.19017232767232767	0.2039284390063033	0.17040275569687335	0.27529173724825895	0.23902255639097747			-0.03626918085728148	{"model__solver": "sgd", "model__n_iter_no_change": 10, "model__momentum": 0.99, "model__max_iter": 10000, "model__learning_rate": "adaptive", "model__hidden_layer_sizes": [8], "model__early_stopping": true, "model__batch_size": 28, "model__alpha": 0.0001, "model__activation": "relu"}
Beer1_si_alcool_100iter_tsfresh_0.1_0.1	tsfresh	0.1	0.1	naive_bayes	NB	False	0.2598870056497175	0.3064516129032258	0.2609848484848485	0.27771833429728165	0.13634615384615384	0.18458427987278508	0.17605311355311354	0.2687694704049844	0.2609848484848485	0.27771833429728165			0.01673348581243317	{"_fallback": "empty_param_grid"}
Beer1_si_alcool_100iter_standard_0.2_0.4	standard	0.2	0.4	qda	QDA	False	0.2598870056497175	0.20161290322580644	0.25	0.25	0.1031390134529148	0.08389261744966443	0.06497175141242938	0.05040322580645161	0.25	0.25			0.0	{"_fallback": "empty_param_grid"}
