# Supplementary material for: Data-Driven MOX Chemosensing for Beer Discrimination: Towards Rapid Food Quality Screening
Source: Micromachines (Basel). 2026 Jul 15;17(7):840. doi: 10.3390/mi17070840 (PMC13413555; doi:10.3390/mi17070840)
Supplement: Supplementary file 1 [file micromachines-17-00840-s001.zip › S29.csv]

run_dir	method	variance_threshold	percentile_threshold	model_name	display_name	is_ensemble	val_accuracy	test_accuracy	val_balanced_accuracy	test_balanced_accuracy	val_f1_macro	test_f1_macro	val_precision	test_precision	val_recall	test_recall	val_roc_auc	test_roc_auc	gap_balanced_accuracy	best_params
Beer2_no_alcool_100iter_standard_0.7_0.1	standard	0.7	0.1	voting_5_poly_svm_logistic_regression_random_forest_rbf_svm_svc	PSVM+LgRg+RF+RSVM+SVC	True	0.9314285714285714	0.8916666666666667	0.9326388888888889	0.8964285714285715	0.9322711793527834	0.8831828541374473	0.9358510899669437	0.8839760348583877	0.9326388888888889	0.8964285714285715			-0.03621031746031744	{}
Beer2_no_alcool_100iter_standard_0.7_0.1	standard	0.7	0.1	voting_3_poly_svm_logistic_regression_random_forest	PSVM+LgRg+RF	True	0.9314285714285714	0.8916666666666667	0.9319444444444444	0.8964285714285715	0.932163823501579	0.8831828541374473	0.9361128685079337	0.8839760348583877	0.9319444444444444	0.8964285714285715			-0.03551587301587289	{}
Beer2_no_alcool_100iter_standard_0.9_0.1	standard	0.9	0.1	voting_3_poly_svm_logistic_regression_extra_trees	PSVM+LgRg+ExTr	True	0.9257142857142857	0.8916666666666667	0.9263888888888888	0.8964285714285715	0.9265821230678692	0.8831828541374473	0.9317259875563956	0.8839760348583877	0.9263888888888888	0.8964285714285715			-0.029960317460317354	{}
Beer2_no_alcool_100iter_standard_0.9_0.1	standard	0.9	0.1	voting_4_poly_svm_logistic_regression_extra_trees_random_forest	PSVM+LgRg+ExTr+RF	True	0.9257142857142857	0.8916666666666667	0.9263888888888888	0.8964285714285715	0.9264880805062692	0.8831828541374473	0.9301739926739927	0.8839760348583877	0.9263888888888888	0.8964285714285715			-0.029960317460317354	{}
Beer2_no_alcool_100iter_standard_0.7_0.1	standard	0.7	0.1	voting_2_poly_svm_logistic_regression	PSVM+LgRg	True	0.92	0.8916666666666667	0.9215277777777777	0.8964285714285715	0.9212279256311404	0.8830672989158262	0.9272357723577236	0.8822418390433096	0.9215277777777777	0.8964285714285715			-0.02509920634920626	{}
Beer2_no_alcool_100iter_standard_0.8_0.1	standard	0.8	0.1	voting_2_poly_svm_logistic_regression	PSVM+LgRg	True	0.92	0.8916666666666667	0.9215277777777777	0.8964285714285715	0.9212279256311404	0.8830672989158262	0.9272357723577236	0.8822418390433096	0.9215277777777777	0.8964285714285715			-0.02509920634920626	{}
Beer2_no_alcool_100iter_standard_0.9_0.1	standard	0.9	0.1	voting_2_poly_svm_logistic_regression	PSVM+LgRg	True	0.92	0.8916666666666667	0.9215277777777777	0.8964285714285715	0.9212279256311404	0.8830672989158262	0.9272357723577236	0.8822418390433096	0.9215277777777777	0.8964285714285715			-0.02509920634920626	{}
Beer2_no_alcool_100iter_standard_0.7_0.1	standard	0.7	0.1	voting_4_poly_svm_logistic_regression_random_forest_rbf_svm	PSVM+LgRg+RF+RSVM	True	0.92	0.8916666666666667	0.9208333333333333	0.8964285714285715	0.9212524048487503	0.8834869431643626	0.926246000064213	0.8837277537277537	0.9208333333333333	0.8964285714285715			-0.024404761904761818	{}
Beer2_no_alcool_100iter_standard_0.9_0.1	standard	0.9	0.1	voting_5_poly_svm_logistic_regression_extra_trees_random_forest_rbf_svm	PSVM+LgRg+ExTr+RF+RSVM	True	0.9085714285714286	0.8833333333333333	0.9097222222222222	0.8892857142857142	0.9098776223776224	0.875007318501171	0.9172765219276847	0.8766871363930188	0.9097222222222222	0.8892857142857142			-0.020436507936507975	{}
Beer2_no_alcool_100iter_standard_0.8_0.1	standard	0.8	0.1	voting_3_poly_svm_logistic_regression_knn	PSVM+LgRg+KNN	True	0.8914285714285715	0.875	0.8902777777777777	0.8767857142857143	0.8924979038306713	0.865426082456443	0.8996802325581396	0.8685816498316499	0.8902777777777777	0.8767857142857143			-0.013492063492063444	{}
Beer2_no_alcool_100iter_standard_0.8_0.1	standard	0.8	0.1	voting_5_poly_svm_logistic_regression_knn_rbf_svm_random_forest	PSVM+LgRg+KNN+RSVM+RF	True	0.8857142857142857	0.8666666666666667	0.8854166666666666	0.875	0.8869413919413919	0.8591567852437418	0.8971850613154961	0.8636274509803922	0.8854166666666666	0.875			-0.01041666666666663	{}
Beer2_no_alcool_100iter_standard_0.7_0.1	standard	0.7	0.1	poly_svm	PSVM	False	0.88	0.8166666666666667	0.8819444444444444	0.830952380952381	0.8814159032182287	0.804576397866839	0.8868789521228545	0.8224750127323657	0.8819444444444444	0.830952380952381			-0.05099206349206342	{"model__C": 5.888986556172416, "model__class_weight": "balanced", "model__coef0": 0.0, "model__degree": 3, "model__gamma": 0.23687561384457145, "model__max_iter": 20000, "model__probability": true, "model__shrinking": false}
Beer2_no_alcool_100iter_standard_0.8_0.1	standard	0.8	0.1	poly_svm	PSVM	False	0.88	0.8166666666666667	0.8819444444444444	0.830952380952381	0.8814159032182287	0.804576397866839	0.8868789521228545	0.8224750127323657	0.8819444444444444	0.830952380952381			-0.05099206349206342	{"model__C": 7.264037568726172, "model__class_weight": "balanced", "model__coef0": 0.0, "model__degree": 3, "model__gamma": 0.20426983635964568, "model__max_iter": 50000, "model__probability": true, "model__shrinking": false}
Beer2_no_alcool_100iter_standard_0.9_0.1	standard	0.9	0.1	poly_svm	PSVM	False	0.88	0.8166666666666667	0.8819444444444444	0.830952380952381	0.8814159032182287	0.804576397866839	0.8868789521228545	0.8224750127323657	0.8819444444444444	0.830952380952381			-0.05099206349206342	{"model__C": 5.073640729752076, "model__class_weight": "balanced", "model__coef0": 0.0, "model__degree": 3, "model__gamma": 0.23027299705354154, "model__max_iter": 20000, "model__probability": true, "model__shrinking": true}
Beer2_no_alcool_100iter_standard_0.7_0.1	standard	0.7	0.1	logistic_regression	LgRg	False	0.8742857142857143	0.8833333333333333	0.8756944444444444	0.8785714285714286	0.8772105653530468	0.8740755289192488	0.8799006444683136	0.8729488954672778	0.8756944444444444	0.8785714285714286			0.0028769841269841168	{"model__C": 6.745915436541632, "model__class_weight": "balanced", "model__fit_intercept": true, "model__max_iter": 10000, "model__solver": "newton-cg", "model__tol": 0.0001}
Beer2_no_alcool_100iter_standard_0.8_0.1	standard	0.8	0.1	logistic_regression	LgRg	False	0.8742857142857143	0.8833333333333333	0.8756944444444444	0.8785714285714286	0.8772105653530468	0.8740755289192488	0.8799006444683136	0.8729488954672778	0.8756944444444444	0.8785714285714286			0.0028769841269841168	{"model__C": 6.5012633918128975, "model__class_weight": "balanced", "model__fit_intercept": true, "model__max_iter": 30000, "model__solver": "newton-cg", "model__tol": 0.0001}
Beer2_no_alcool_100iter_standard_0.9_0.1	standard	0.9	0.1	logistic_regression	LgRg	False	0.8742857142857143	0.8833333333333333	0.8756944444444444	0.8785714285714286	0.8772105653530468	0.8740755289192488	0.8799006444683136	0.8729488954672778	0.8756944444444444	0.8785714285714286			0.0028769841269841168	{"model__C": 5.7868243758954065, "model__class_weight": "balanced", "model__fit_intercept": true, "model__max_iter": 10000, "model__solver": "lbfgs", "model__tol": 0.0001}
Beer2_no_alcool_100iter_standard_0.8_0.1	standard	0.8	0.1	voting_4_poly_svm_logistic_regression_knn_rbf_svm	PSVM+LgRg+KNN+RSVM	True	0.8685714285714285	0.8666666666666667	0.8687499999999999	0.8696428571428572	0.8710133616383616	0.8572566362124452	0.8772948512064078	0.8610953996983409	0.8687499999999999	0.8696428571428572			0.0008928571428572507	{}
Beer2_no_alcool_100iter_standard_0.9_0.1	standard	0.9	0.1	extra_trees	ExTr	False	0.8571428571428571	0.825	0.8569444444444444	0.8285714285714285	0.8577239762850065	0.823179491976429	0.8632723775580918	0.8353723369769583	0.8569444444444444	0.8285714285714285			-0.028373015873015883	{"model__n_estimators": "100", "model__min_samples_split": 2, "model__min_samples_leaf": 1, "model__max_features": "log2", "model__max_depth": "25", "model__criterion": "gini", "model__bootstrap": false}
Beer2_no_alcool_100iter_standard_0.8_0.1	standard	0.8	0.1	knn	KNN	False	0.84	0.7583333333333333	0.8388888888888889	0.736904761904762	0.8416283917388645	0.7388246965452848	0.8536510942760942	0.7651888341543513	0.8388888888888889	0.736904761904762			-0.10198412698412695	{"model__weights": "distance", "model__p": 2, "model__n_neighbors": "2", "model__n_jobs": -1, "model__metric": "manhattan", "model__leaf_size": "150", "model__algorithm": "kd_tree"}
Beer2_no_alcool_100iter_standard_0.7_0.1	standard	0.7	0.1	random_forest	RF	False	0.84	0.7833333333333333	0.8388888888888889	0.7702380952380953	0.8382864947005982	0.7645523455377574	0.8397183889602053	0.7701604514484839	0.8388888888888889	0.7702380952380953			-0.06865079365079363	{"model__random_state": 42, "model__oob_score": false, "model__n_estimators": "100", "model__min_samples_split": 2, "model__min_samples_leaf": 2, "model__max_features": "sqrt", "model__max_depth": "20", "model__criterion": "gini", "model__bootstrap": false}
Beer2_no_alcool_100iter_standard_0.7_0.1	standard	0.7	0.1	rbf_svm	RSVM	False	0.8285714285714286	0.8083333333333333	0.8256944444444444	0.8214285714285714	0.83074068777015	0.8104049789621319	0.8493464052287582	0.8087873985801217	0.8256944444444444	0.8214285714285714			-0.004265873015873001	{"model__C": 4.4688903336450085, "model__class_weight": "balanced", "model__gamma": 0.1197961694222417, "model__max_iter": 80000, "model__probability": true, "model__shrinking": true}
Beer2_no_alcool_100iter_standard_0.9_0.1	standard	0.9	0.1	random_forest	RF	False	0.8228571428571428	0.8083333333333333	0.8229166666666666	0.8119047619047619	0.820365674537191	0.7983560476662566	0.8263850732600733	0.8033237041389215	0.8229166666666666	0.8119047619047619			-0.011011904761904723	{"model__random_state": 42, "model__oob_score": false, "model__n_estimators": "200", "model__min_samples_split": 2, "model__min_samples_leaf": 1, "model__max_features": "sqrt", "model__max_depth": "20", "model__criterion": "gini", "model__bootstrap": true}
Beer2_no_alcool_100iter_standard_0.8_0.1	standard	0.8	0.1	rbf_svm	RSVM	False	0.8228571428571428	0.8083333333333333	0.8201388888888889	0.8214285714285714	0.8258027155833216	0.8104049789621319	0.8455419580419581	0.8087873985801217	0.8201388888888889	0.8214285714285714			0.001289682539682535	{"model__C": 4.913408065586293, "model__class_weight": "balanced", "model__gamma": 0.13990803298842291, "model__max_iter": 100000, "model__probability": true, "model__shrinking": false}
Beer2_no_alcool_100iter_standard_0.9_0.1	standard	0.9	0.1	rbf_svm	RSVM	False	0.8228571428571428	0.8	0.8201388888888889	0.8142857142857143	0.8252034070683956	0.801261756455738	0.8438562091503268	0.7996361576641748	0.8201388888888889	0.8142857142857143			-0.005853174603174582	{"model__C": 8.852979068321892, "model__class_weight": "balanced", "model__gamma": 0.13624616236610654, "model__max_iter": 100000, "model__probability": true, "model__shrinking": false}
Beer2_no_alcool_100iter_standard_0.7_0.1	standard	0.7	0.1	svc	SVC	False	0.8171428571428572	0.9	0.8194444444444444	0.8970238095238096	0.8197683355292051	0.8947909263207771	0.820494529660784	0.8944737554112554	0.8194444444444444	0.8970238095238096			0.07757936507936514	{"model__C": 2.789957971979799, "model__class_weight": "balanced", "model__degree": 2, "model__gamma": 0.6122782507125972, "model__kernel": "linear", "model__max_iter": 50000, "model__probability": true, "model__shrinking": false}
Beer2_no_alcool_100iter_standard_0.9_0.1	standard	0.9	0.1	svc	SVC	False	0.8171428571428572	0.9	0.8194444444444444	0.8970238095238096	0.8197683355292051	0.8947909263207771	0.820494529660784	0.8944737554112554	0.8194444444444444	0.8970238095238096			0.07757936507936514	{"model__C": 2.7831846554857758, "model__class_weight": "balanced", "model__degree": 3, "model__gamma": 0.9748020393324051, "model__kernel": "linear", "model__max_iter": 50000, "model__probability": true, "model__shrinking": false}
Beer2_no_alcool_100iter_standard_0.8_0.1	standard	0.8	0.1	svc	SVC	False	0.8171428571428572	0.8916666666666667	0.8194444444444444	0.8898809523809524	0.8197683355292051	0.8873644684187757	0.820494529660784	0.8875919117647059	0.8194444444444444	0.8898809523809524			0.07043650793650802	{"model__C": 2.858376053036903, "model__class_weight": "balanced", "model__degree": 2, "model__gamma": 0.41044630742586713, "model__kernel": "linear", "model__max_iter": 80000, "model__probability": true, "model__shrinking": true}
Beer2_no_alcool_100iter_standard_0.8_0.1	standard	0.8	0.1	random_forest	RF	False	0.8171428571428572	0.8	0.8180555555555555	0.7857142857142857	0.8165083835955819	0.7778615280417731	0.8184061259217243	0.7796052631578948	0.8180555555555555	0.7857142857142857			-0.03234126984126984	{"model__random_state": 42, "model__oob_score": false, "model__n_estimators": "100", "model__min_samples_split": 2, "model__min_samples_leaf": 1, "model__max_features": "log2", "model__max_depth": "10", "model__criterion": "entropy", "model__bootstrap": false}
Beer2_no_alcool_100iter_standard_0.7_0.1	standard	0.7	0.1	gradient_boosting	GB	False	0.8171428571428572	0.7916666666666666	0.8173611111111111	0.7964285714285714	0.8166741338112307	0.7982754099923722	0.8243987839038054	0.8031045751633986	0.8173611111111111	0.7964285714285714			-0.02093253968253972	{"model__learning_rate": 0.14375481958163416, "model__max_depth": "5", "model__min_samples_leaf": 1, "model__min_samples_split": 2, "model__n_estimators": 100, "model__subsample": 0.5}
Beer2_no_alcool_100iter_standard_0.7_0.1	standard	0.7	0.1	xgboost_classifier	XGB	False	0.8114285714285714	0.85	0.8118055555555556	0.8488095238095239	0.8110257163855186	0.83944109169519	0.8146730600465792	0.8427032427032427	0.8118055555555556	0.8488095238095239			0.037003968253968345	{"model__gamma": 0.3356604582249989, "model__learning_rate": 0.10940487536487412, "model__max_depth": "2", "model__n_estimators": "200", "model__reg_alpha": 0.37370719392325225, "model__reg_lambda": 0.4891933252848022}
Beer2_no_alcool_100iter_tsfel_0.8_0.1	tsfel	0.8	0.1	voting_3_xgboost_classifier_LineadDiscr_SVC_random_forest	XGB+LSVC+RF	True	0.8114285714285714	0.775	0.8097222222222222	0.7589285714285714	0.8143762939958592	0.7517579327443052	0.8298915310805173	0.7552737010796221	0.8097222222222222	0.7589285714285714			-0.050793650793650835	{}
Beer2_no_alcool_100iter_standard_0.8_0.1	standard	0.8	0.1	gradient_boosting	GB	False	0.8057142857142857	0.8	0.8055555555555556	0.8047619047619048	0.8051284759261654	0.7979842849641988	0.8125780339126204	0.7956570311409021	0.8055555555555556	0.8047619047619048			-0.0007936507936507908	{"model__learning_rate": 0.13411976305258352, "model__max_depth": "5", "model__min_samples_leaf": 1, "model__min_samples_split": 10, "model__n_estimators": 100, "model__subsample": 0.5}
Beer2_no_alcool_100iter_tsfel_0.8_0.1	tsfel	0.8	0.1	voting_2_xgboost_classifier_LineadDiscr_SVC	XGB+LSVC	True	0.8057142857142857	0.8	0.8041666666666666	0.7910714285714285	0.8087301587301587	0.781186852850593	0.8262626262626263	0.7817070317070317	0.8041666666666666	0.7910714285714285			-0.013095238095238049	{}
Beer2_no_alcool_100iter_standard_0.9_0.1	standard	0.9	0.1	xgboost_classifier	XGB	False	0.8	0.825	0.8020833333333334	0.805952380952381	0.7991720505209243	0.8084064602536485	0.8054731243001119	0.834665458141068	0.8020833333333334	0.805952380952381			0.0038690476190476053	{"model__gamma": 0.07371208738196489, "model__learning_rate": 0.26990847325340706, "model__max_depth": "4", "model__n_estimators": "100", "model__reg_alpha": 0.0003110753883598383, "model__reg_lambda": 0.03358843974382841}
Beer2_no_alcool_100iter_standard_0.8_0.1	standard	0.8	0.1	xgboost_classifier	XGB	False	0.8	0.8666666666666667	0.8013888888888889	0.8630952380952381	0.8005348402353847	0.8561542868321037	0.8014645625692137	0.854819749216301	0.8013888888888889	0.8630952380952381			0.06170634920634921	{"model__gamma": 0.11805626263055768, "model__learning_rate": 0.2607524517030191, "model__max_depth": "2", "model__n_estimators": "100", "model__reg_alpha": 0.01734104429906036, "model__reg_lambda": 0.7505678050656092}
Beer2_no_alcool_100iter_standard_0.7_0.1	standard	0.7	0.1	LineadDiscr_SVC	LSVC	False	0.8	0.7916666666666666	0.7993055555555555	0.7857142857142857	0.8039810287193695	0.7828523218115007	0.8218808028130061	0.786647509578544	0.7993055555555555	0.7857142857142857			-0.013591269841269793	{"model__lda__n_components": 3, "model__svc__C": 4.329567771756573, "model__svc__class_weight": "balanced", "model__svc__degree": 3, "model__svc__gamma": 0.06348162628456283, "model__svc__kernel": "poly", "model__svc__max_iter": 20000, "model__svc__probability": true}
Beer2_no_alcool_100iter_tsfresh_0.5_0.5	tsfresh	0.5	0.5	voting_2_poly_svm_random_forest	PSVM+RF	True	0.7942857142857143	0.8	0.7986111111111112	0.7833333333333334	0.7958878678176924	0.7814616755793227	0.7962372316030852	0.7825757575757577	0.7986111111111112	0.7833333333333334			-0.015277777777777724	{}
Beer2_no_alcool_100iter_tsfel_0.8_0.1	tsfel	0.8	0.1	voting_4_xgboost_classifier_LineadDiscr_SVC_random_forest_extra_trees	XGB+LSVC+RF+ExTr	True	0.8	0.775	0.798611111111111	0.7589285714285714	0.8035311785727481	0.7517579327443052	0.8198450854700855	0.7552737010796221	0.798611111111111	0.7589285714285714			-0.03968253968253965	{}
Beer2_no_alcool_100iter_standard_0.7_0.1	standard	0.7	0.1	knn	KNN	False	0.8	0.825	0.7979166666666667	0.8303571428571428	0.8037562851227448	0.8250073869792179	0.8232572041959749	0.8256944444444444	0.7979166666666667	0.8303571428571428			0.032440476190476075	{"model__weights": "distance", "model__p": 1, "model__n_neighbors": "2", "model__n_jobs": -1, "model__metric": "chebyshev", "model__leaf_size": "110", "model__algorithm": "brute"}
Beer2_no_alcool_100iter_standard_0.9_0.1	standard	0.9	0.1	knn	KNN	False	0.8	0.825	0.7979166666666667	0.8303571428571428	0.8037562851227448	0.8250073869792179	0.8232572041959749	0.8256944444444444	0.7979166666666667	0.8303571428571428			0.032440476190476075	{"model__weights": "distance", "model__p": 2, "model__n_neighbors": "2", "model__n_jobs": -1, "model__metric": "chebyshev", "model__leaf_size": "220", "model__algorithm": "brute"}
Beer2_no_alcool_100iter_tsfel_0.6_0.2	tsfel	0.6	0.2	voting_2_LineadDiscr_SVC_rbf_svm	LSVC+RSVM	True	0.7942857142857143	0.825	0.7930555555555555	0.8339285714285715	0.7968162312054723	0.8170605002955776	0.8150012664640324	0.8322115384615385	0.7930555555555555	0.8339285714285715			0.04087301587301595	{}
Beer2_no_alcool_100iter_tsfresh_0.3_0.8	tsfresh	0.3	0.8	voting_2_poly_svm_random_forest	PSVM+RF	True	0.7885714285714286	0.8	0.7930555555555555	0.7833333333333334	0.7900119889820264	0.7814616755793227	0.7905479862079575	0.7825757575757577	0.7930555555555555	0.7833333333333334			-0.009722222222222077	{}
Beer2_no_alcool_100iter_tsfel_0.8_0.1	tsfel	0.8	0.1	voting_5_xgboost_classifier_LineadDiscr_SVC_random_forest_extra_trees_adaboost	XGB+LSVC+RF+ExTr+Ada	True	0.7942857142857143	0.775	0.7930555555555554	0.7589285714285714	0.7982470027017899	0.7517579327443052	0.8145925036681338	0.7552737010796221	0.7930555555555554	0.7589285714285714			-0.034126984126984006	{}
Beer2_no_alcool_100iter_tsfresh_0.4_0.9	tsfresh	0.4	0.9	voting_5_knn_poly_svm_extra_trees_random_forest_logistic_regression	KNN+PSVM+ExTr+RF+LgRg	True	0.7885714285714286	0.8416666666666667	0.7909722222222222	0.8214285714285714	0.7912317720078172	0.8189708729821801	0.8003889752665763	0.8205691367456073	0.7909722222222222	0.8214285714285714			0.03045634920634921	{}
Beer2_no_alcool_100iter_standard_0.9_0.1	standard	0.9	0.1	gradient_boosting	GB	False	0.7885714285714286	0.7833333333333333	0.7895833333333333	0.7880952380952381	0.7869320006048441	0.7921163703759924	0.7948403720462544	0.7978962418300654	0.7895833333333333	0.7880952380952381			-0.0014880952380952328	{"model__learning_rate": 0.20428433239593913, "model__max_depth": "5", "model__min_samples_leaf": 1, "model__min_samples_split": 2, "model__n_estimators": 100, "model__subsample": 0.5}
Beer2_no_alcool_100iter_standard_0.7_0.1	standard	0.7	0.1	qda	QDA	False	0.7885714285714286	0.8333333333333334	0.7861111111111112	0.8333333333333335	0.7967869006673134	0.8323665951180552	0.8452380952380952	0.83515866873065	0.7861111111111112	0.8333333333333335			0.047222222222222276	{"_fallback": "empty_param_grid"}
Beer2_no_alcool_100iter_standard_0.8_0.1	standard	0.8	0.1	qda	QDA	False	0.7885714285714286	0.8333333333333334	0.7861111111111112	0.8333333333333335	0.7967869006673134	0.8323665951180552	0.8452380952380952	0.83515866873065	0.7861111111111112	0.8333333333333335			0.047222222222222276	{"_fallback": "empty_param_grid"}
Beer2_no_alcool_100iter_standard_0.9_0.1	standard	0.9	0.1	qda	QDA	False	0.7885714285714286	0.8333333333333334	0.7861111111111112	0.8333333333333335	0.7967869006673134	0.8323665951180552	0.8452380952380952	0.83515866873065	0.7861111111111112	0.8333333333333335			0.047222222222222276	{"_fallback": "empty_param_grid"}
Beer2_no_alcool_100iter_tsfresh_0.4_0.9	tsfresh	0.4	0.9	voting_4_knn_poly_svm_extra_trees_random_forest	KNN+PSVM+ExTr+RF	True	0.7828571428571428	0.825	0.7854166666666667	0.8125	0.7881405144972266	0.806072836743393	0.8031807160176865	0.809343973524074	0.7854166666666667	0.8125			0.027083333333333348	{}
Beer2_no_alcool_100iter_tsfresh_0.4_0.9	tsfresh	0.4	0.9	voting_3_knn_poly_svm_extra_trees	KNN+PSVM+ExTr	True	0.7828571428571428	0.8	0.7847222222222223	0.7886904761904763	0.7879433303248047	0.7851584324367467	0.8051597051597051	0.788149934160121	0.7847222222222223	0.7886904761904763			0.003968253968253954	{}
Beer2_no_alcool_100iter_standard_0.9_0.1	standard	0.9	0.1	LineadDiscr_SVC	LSVC	False	0.7828571428571428	0.8083333333333333	0.7826388888888889	0.8107142857142857	0.7858202818938723	0.8050745440337228	0.8134515890613452	0.806647509578544	0.7826388888888889	0.8107142857142857			0.028075396825396837	{"model__lda__n_components": 3, "model__svc__C": 0.8838684456471523, "model__svc__class_weight": "balanced", "model__svc__degree": 3, "model__svc__gamma": 0.8453958201402029, "model__svc__kernel": "poly", "model__svc__max_iter": 50000, "model__svc__probability": true}
Beer2_no_alcool_100iter_tsfel_0.6_0.2	tsfel	0.6	0.2	voting_3_LineadDiscr_SVC_rbf_svm_mlp	LSVC+RSVM+MLP	True	0.7828571428571428	0.7833333333333333	0.7819444444444446	0.7702380952380953	0.7858153412000128	0.7645738319651363	0.7970795826513912	0.7700372208436724	0.7819444444444446	0.7702380952380953			-0.011706349206349276	{}
Beer2_no_alcool_100iter_tsfel_0.7_0.1	tsfel	0.7	0.1	voting_2_LineadDiscr_SVC_knn	LSVC+KNN	True	0.7828571428571428	0.7833333333333333	0.7805555555555556	0.7755952380952381	0.7841593552167377	0.7665272077014357	0.8080564580931419	0.7775791617218686	0.7805555555555556	0.7755952380952381			-0.004960317460317443	{}
Beer2_no_alcool_100iter_standard_0.8_0.1	standard	0.8	0.1	LineadDiscr_SVC	LSVC	False	0.7771428571428571	0.825	0.7770833333333333	0.8250000000000001	0.7808342352411589	0.8220255082523644	0.8064974321071882	0.8242155238170388	0.7770833333333333	0.8250000000000001			0.04791666666666672	{"model__lda__n_components": 3, "model__svc__C": 4.634193105292388, "model__svc__class_weight": "balanced", "model__svc__degree": 3, "model__svc__gamma": 0.3950611866054141, "model__svc__kernel": "poly", "model__svc__max_iter": 10000, "model__svc__probability": true}
Beer2_no_alcool_100iter_tsfel_0.6_0.2	tsfel	0.6	0.2	voting_4_LineadDiscr_SVC_rbf_svm_mlp_gradient_boosting	LSVC+RSVM+MLP+GB	True	0.7771428571428571	0.7916666666666666	0.7763888888888889	0.7720238095238097	0.7817550448719892	0.7684198974169401	0.7962208343748057	0.7732547514619883	0.7763888888888889	0.7720238095238097			-0.0043650793650792385	{}
Beer2_no_alcool_100iter_tsfel_0.6_0.2	tsfel	0.6	0.2	voting_5_LineadDiscr_SVC_rbf_svm_mlp_gradient_boosting_random_forest	LSVC+RSVM+MLP+GB+RF	True	0.7771428571428571	0.7916666666666666	0.7756944444444445	0.7720238095238097	0.7807740312902998	0.7684198974169401	0.7946384565556427	0.7732547514619883	0.7756944444444445	0.7720238095238097			-0.0036706349206347966	{}
Beer2_no_alcool_100iter_catch22_0.1_0.1	catch22	0.1	0.1	xgboost_classifier	XGB	False	0.7714285714285715	0.725	0.7743055555555556	0.7083333333333333	0.774623749199301	0.699865399032236	0.7784522604588393	0.7143531976744186	0.7743055555555556	0.7083333333333333			-0.06597222222222232	{"model__gamma": 0.23400705380166598, "model__learning_rate": 0.029984558780814706, "model__max_depth": "6", "model__n_estimators": "200", "model__reg_alpha": 0.17294566990320803, "model__reg_lambda": 0.836831990199933}
Beer2_no_alcool_100iter_catch22_0.7_0.1	catch22	0.7	0.1	voting_3_xgboost_classifier_extra_trees_gradient_boosting	XGB+ExTr+GB	True	0.7714285714285715	0.7166666666666667	0.7729166666666667	0.6982142857142857	0.7775165813828449	0.6856992322745747	0.7861690130597693	0.6983579985905567	0.7729166666666667	0.6982142857142857			-0.07470238095238102	{}
Beer2_no_alcool_100iter_tsfel_0.7_0.1	tsfel	0.7	0.1	LineadDiscr_SVC	LSVC	False	0.7714285714285715	0.8	0.7708333333333334	0.8005952380952381	0.7720432080434414	0.780375604189044	0.7880162606792986	0.7899482363478307	0.7708333333333334	0.8005952380952381			0.029761904761904767	{"model__lda__n_components": 3, "model__svc__C": 3.705976553776321, "model__svc__class_weight": "balanced", "model__svc__degree": 2, "model__svc__gamma": 0.777920990658669, "model__svc__kernel": "linear", "model__svc__max_iter": 50000, "model__svc__probability": true}
Beer2_no_alcool_100iter_standard_0.8_0.1	standard	0.8	0.1	extra_trees	ExTr	False	0.7714285714285715	0.7083333333333334	0.7708333333333334	0.7380952380952381	0.77107899447012	0.6829682173838454	0.7927215387741704	0.7503412158017422	0.7708333333333334	0.7380952380952381			-0.03273809523809523	{"model__n_estimators": "100", "model__min_samples_split": 2, "model__min_samples_leaf": 1, "model__max_features": "log2", "model__max_depth": "5", "model__criterion": "gini", "model__bootstrap": false}
Beer2_no_alcool_100iter_tsfresh_0.3_0.8	tsfresh	0.3	0.8	voting_3_poly_svm_random_forest_logistic_regression	PSVM+RF+LgRg	True	0.7657142857142857	0.8083333333333333	0.76875	0.7797619047619049	0.7575450322873003	0.7799423512583442	0.7825067476383267	0.7805880133604093	0.76875	0.7797619047619049			0.011011904761904834	{}
Beer2_no_alcool_100iter_catch22_0.1_0.1	catch22	0.1	0.1	voting_4_xgboost_classifier_random_forest_extra_trees_gradient_boosting	XGB+RF+ExTr+GB	True	0.7657142857142857	0.7166666666666667	0.767361111111111	0.6982142857142857	0.7710944921992745	0.6846748204005622	0.7776802984249793	0.7030632411067194	0.767361111111111	0.6982142857142857			-0.06914682539682537	{}
Beer2_no_alcool_100iter_catch22_0.6_0.1	catch22	0.6	0.1	xgboost_classifier	XGB	False	0.7657142857142857	0.7166666666666667	0.7666666666666667	0.7065476190476191	0.7687265917602997	0.6955446207902808	0.7730555555555555	0.7061033763212807	0.7666666666666667	0.7065476190476191			-0.06011904761904763	{"model__gamma": 0.12842544327612837, "model__learning_rate": 0.2005197679225787, "model__max_depth": "6", "model__n_estimators": "200", "model__reg_alpha": 0.15246689921926582, "model__reg_lambda": 0.4244660057105124}
Beer2_no_alcool_100iter_tsfel_0.7_0.1	tsfel	0.7	0.1	voting_5_LineadDiscr_SVC_knn_random_forest_poly_svm_gradient_boosting	LSVC+KNN+RF+PSVM+GB	True	0.7657142857142857	0.8	0.7645833333333333	0.7898809523809524	0.7722951484493394	0.7829954598247282	0.798513986013986	0.7847222222222221	0.7645833333333333	0.7898809523809524			0.02529761904761907	{}
Beer2_no_alcool_100iter_tsfel_0.6_0.2	tsfel	0.6	0.2	LineadDiscr_SVC	LSVC	False	0.7657142857142857	0.8	0.7645833333333333	0.7928571428571428	0.7599496439368872	0.78052748459216	0.7929301623385966	0.7803127856863001	0.7645833333333333	0.7928571428571428			0.028273809523809534	{"model__lda__n_components": 3, "model__svc__C": 4.330292108228698, "model__svc__class_weight": "balanced", "model__svc__degree": 2, "model__svc__gamma": 0.2304887395615032, "model__svc__kernel": "linear", "model__svc__max_iter": 20000, "model__svc__probability": true}
Beer2_no_alcool_100iter_tsfel_0.7_0.1	tsfel	0.7	0.1	voting_3_LineadDiscr_SVC_knn_random_forest	LSVC+KNN+RF	True	0.7657142857142857	0.7833333333333333	0.7638888888888888	0.7714285714285715	0.768260823813075	0.7631662810051556	0.7939077163941491	0.7673618048618048	0.7638888888888888	0.7714285714285715			0.007539682539682624	{}
Beer2_no_alcool_100iter_tsfresh_0.5_0.5	tsfresh	0.5	0.5	voting_3_poly_svm_random_forest_extra_trees	PSVM+RF+ExTr	True	0.76	0.8	0.7631944444444445	0.7833333333333334	0.7609989095908596	0.7808077863245947	0.7727493357248827	0.7804836584640231	0.7631944444444445	0.7833333333333334			0.02013888888888893	{}
Beer2_no_alcool_100iter_tsfresh_0.3_0.8	tsfresh	0.3	0.8	voting_4_poly_svm_random_forest_logistic_regression_gradient_boosting	PSVM+RF+LgRg+GB	True	0.76	0.8166666666666667	0.7631944444444445	0.7964285714285714	0.7539310007727694	0.7964285714285714	0.7748015873015872	0.7964285714285714	0.7631944444444445	0.7964285714285714			0.033234126984126866	{}
Beer2_no_alcool_100iter_catch22_0.7_0.1	catch22	0.7	0.1	xgboost_classifier	XGB	False	0.76	0.7083333333333334	0.7625000000000001	0.694047619047619	0.7639487608955122	0.683946608946609	0.7659483178343639	0.6961094819159335	0.7625000000000001	0.694047619047619			-0.06845238095238104	{"model__gamma": 0.21642325431885434, "model__learning_rate": 0.2556419314453026, "model__max_depth": "6", "model__n_estimators": "100", "model__reg_alpha": 0.21565080843010553, "model__reg_lambda": 0.0484604564044242}
Beer2_no_alcool_100iter_tsfresh_0.4_0.9	tsfresh	0.4	0.9	knn	KNN	False	0.76	0.7583333333333333	0.7625	0.7494047619047619	0.7660677949653608	0.75	0.7825364799869569	0.7557168736198498	0.7625	0.7494047619047619			-0.013095238095238049	{"model__weights": "distance", "model__p": 2, "model__n_neighbors": "1", "model__n_jobs": -1, "model__metric": "chebyshev", "model__leaf_size": "20", "model__algorithm": "brute"}
Beer2_no_alcool_100iter_tsfresh_0.4_0.9	tsfresh	0.4	0.9	voting_2_knn_poly_svm	KNN+PSVM	True	0.76	0.7583333333333333	0.7625	0.7494047619047619	0.7660677949653608	0.75	0.7825364799869569	0.7557168736198498	0.7625	0.7494047619047619			-0.013095238095238049	{}
Beer2_no_alcool_100iter_catch22_0.7_0.1	catch22	0.7	0.1	extra_trees	ExTr	False	0.76	0.7833333333333333	0.7625	0.7767857142857143	0.7640002889374171	0.7621700513379673	0.7667756492294567	0.7730568397927733	0.7625	0.7767857142857143			0.014285714285714346	{"model__n_estimators": "200", "model__min_samples_split": 2, "model__min_samples_leaf": 1, "model__max_features": null, "model__max_depth": "15", "model__criterion": "entropy", "model__bootstrap": false}
Beer2_no_alcool_100iter_catch22_0.7_0.1	catch22	0.7	0.1	voting_4_xgboost_classifier_extra_trees_gradient_boosting_random_forest	XGB+ExTr+GB+RF	True	0.76	0.725	0.7618055555555556	0.7107142857142857	0.7663193737631939	0.6973778177805154	0.7753429435015113	0.7122809234917425	0.7618055555555556	0.7107142857142857			-0.05109126984126988	{}
Beer2_no_alcool_100iter_tsfresh_0.5_0.5	tsfresh	0.5	0.5	poly_svm	PSVM	False	0.76	0.6916666666666667	0.7618055555555556	0.6904761904761905	0.7648482083046125	0.6848419540229884	0.8132264783580572	0.7167034903600831	0.7618055555555556	0.6904761904761905			-0.07132936507936516	{"model__C": 7.588176576002432, "model__class_weight": "balanced", "model__coef0": 0.0, "model__degree": 3, "model__gamma": 0.24370889336488488, "model__max_iter": 50000, "model__probability": true, "model__shrinking": true}
Beer2_no_alcool_100iter_tsfresh_0.4_0.9	tsfresh	0.4	0.9	poly_svm	PSVM	False	0.76	0.6833333333333333	0.7618055555555556	0.6833333333333333	0.7648482083046125	0.676552531696681	0.8132264783580572	0.708868726866254	0.7618055555555556	0.6833333333333333			-0.07847222222222228	{"model__C": 3.7852543637782867, "model__class_weight": "balanced", "model__coef0": 0.0, "model__degree": 3, "model__gamma": 0.31471540909757134, "model__max_iter": 50000, "model__probability": true, "model__shrinking": false}
Beer2_no_alcool_100iter_catch22_0.6_0.1	catch22	0.6	0.1	voting_2_xgboost_classifier_gradient_boosting	XGB+GB	True	0.76	0.7083333333333334	0.7611111111111111	0.6857142857142857	0.766246069708427	0.674123475609756	0.776309628215932	0.6919047619047619	0.7611111111111111	0.6857142857142857			-0.07539682539682535	{}
Beer2_no_alcool_100iter_standard_0.7_0.1	standard	0.7	0.1	extra_trees	ExTr	False	0.76	0.7083333333333334	0.7597222222222222	0.7327380952380953	0.7601304299767879	0.6849050719049131	0.7796640037593985	0.7472222222222222	0.7597222222222222	0.7327380952380953			-0.026984126984126888	{"model__n_estimators": "100", "model__min_samples_split": 5, "model__min_samples_leaf": 2, "model__max_features": "log2", "model__max_depth": "5", "model__criterion": "gini", "model__bootstrap": false}
Beer2_no_alcool_100iter_catch22_0.7_0.1	catch22	0.7	0.1	voting_2_xgboost_classifier_extra_trees	XGB+ExTr	True	0.7542857142857143	0.7333333333333333	0.7569444444444444	0.7178571428571429	0.7575838917643535	0.7048655311672931	0.7585058853675875	0.7179453903654485	0.7569444444444444	0.7178571428571429			-0.03908730158730156	{}
Beer2_no_alcool_100iter_catch22_0.7_0.1	catch22	0.7	0.1	gradient_boosting	GB	False	0.7542857142857143	0.7	0.7555555555555555	0.6827380952380953	0.75997549380157	0.6683097108830873	0.7701519632243141	0.6788673117709438	0.7555555555555555	0.6827380952380953			-0.07281746031746028	{"model__learning_rate": 0.20263657293253545, "model__max_depth": "5", "model__min_samples_leaf": 2, "model__min_samples_split": 5, "model__n_estimators": 100, "model__subsample": 0.5}
Beer2_no_alcool_100iter_catch22_0.6_0.1	catch22	0.6	0.1	voting_3_xgboost_classifier_gradient_boosting_random_forest	XGB+GB+RF	True	0.7542857142857143	0.7166666666666667	0.7555555555555555	0.6982142857142857	0.7598930989457562	0.6862477300242131	0.7682825122311981	0.7064393939393939	0.7555555555555555	0.6982142857142857			-0.05734126984126986	{}
Beer2_no_alcool_100iter_tsfresh_0.5_0.5	tsfresh	0.5	0.5	voting_5_poly_svm_random_forest_extra_trees_logistic_regression_gradient_boosting	PSVM+RF+ExTr+LgRg+GB	True	0.7485714285714286	0.8	0.7520833333333333	0.7833333333333334	0.7426900972590628	0.780719985784763	0.7547353070658155	0.7792823874417802	0.7520833333333333	0.7833333333333334			0.03125000000000011	{}
Beer2_no_alcool_100iter_catch22_0.1_0.1	catch22	0.1	0.1	voting_3_xgboost_classifier_random_forest_extra_trees	XGB+RF+ExTr	True	0.7485714285714286	0.725	0.7506944444444444	0.7160714285714286	0.753170231781003	0.7016447368421053	0.75997916347088	0.7271747648902821	0.7506944444444444	0.7160714285714286			-0.03462301587301586	{}
Beer2_no_alcool_100iter_tsfresh_0.3_0.8	tsfresh	0.3	0.8	poly_svm	PSVM	False	0.7485714285714286	0.6916666666666667	0.7506944444444444	0.6904761904761905	0.7527470783995047	0.6848419540229884	0.7969127904059411	0.7167034903600831	0.7506944444444444	0.6904761904761905			-0.060218253968253976	{"model__C": 8.484320282406173, "model__class_weight": "balanced", "model__coef0": 0.0, "model__degree": 3, "model__gamma": 0.23189770520597786, "model__max_iter": 20000, "model__probability": true, "model__shrinking": true}
Beer2_no_alcool_100iter_tsfresh_0.4_0.9	tsfresh	0.4	0.9	extra_trees	ExTr	False	0.7485714285714286	0.85	0.7506944444444444	0.8339285714285715	0.7513267958076519	0.8321488882634394	0.7711309523809524	0.835858585858586	0.7506944444444444	0.8339285714285715			0.08323412698412702	{"model__n_estimators": "200", "model__min_samples_split": 2, "model__min_samples_leaf": 1, "model__max_features": "log2", "model__max_depth": "25", "model__criterion": "entropy", "model__bootstrap": false}
Beer2_no_alcool_100iter_standard_0.9_0.1	standard	0.9	0.1	mlp	MLP	False	0.7485714285714286	0.8166666666666667	0.7506944444444444	0.7988095238095239	0.7477028288699816	0.7969081677114739	0.7765813485926384	0.8023659332957245	0.7506944444444444	0.7988095238095239			0.048115079365079416	{"model__solver": "adam", "model__n_iter_no_change": 20, "model__momentum": 0.99, "model__max_iter": 10000, "model__learning_rate": "adaptive", "model__hidden_layer_sizes": [46, 23], "model__early_stopping": true, "model__batch_size": 27, "model__alpha": 0.0001, "model__activation": "tanh"}
Beer2_no_alcool_100iter_catch22_0.6_0.1	catch22	0.6	0.1	gradient_boosting	GB	False	0.7485714285714286	0.7	0.75	0.6732142857142858	0.7553363418140615	0.6612176654542983	0.7660791589363019	0.6702519379844961	0.75	0.6732142857142858			-0.07678571428571423	{"model__learning_rate": 0.1573585146838767, "model__max_depth": "5", "model__min_samples_leaf": 2, "model__min_samples_split": 5, "model__n_estimators": 100, "model__subsample": 0.5}
Beer2_no_alcool_100iter_catch22_0.6_0.1	catch22	0.6	0.1	voting_5_xgboost_classifier_gradient_boosting_random_forest_extra_trees_knn	XGB+GB+RF+ExTr+KNN	True	0.7485714285714286	0.7333333333333333	0.75	0.7178571428571429	0.7550937139678502	0.704203662888067	0.7657007575757575	0.7207019146090871	0.75	0.7178571428571429			-0.03214285714285714	{}
Beer2_no_alcool_100iter_tsfel_0.8_0.1	tsfel	0.8	0.1	xgboost_classifier	XGB	False	0.7485714285714286	0.7333333333333333	0.7493055555555557	0.7101190476190476	0.7493702014020251	0.7043624918624919	0.755426284971095	0.7060766649001943	0.7493055555555557	0.7101190476190476			-0.03918650793650802	{"model__gamma": 0.4445349557170757, "model__learning_rate": 0.04547628658577301, "model__max_depth": "4", "model__n_estimators": "100", "model__reg_alpha": 0.5775901253155155, "model__reg_lambda": 0.8824534835854607}
Beer2_no_alcool_100iter_tsfel_0.8_0.1	tsfel	0.8	0.1	LineadDiscr_SVC	LSVC	False	0.7485714285714286	0.8166666666666667	0.7479166666666667	0.8053571428571429	0.7463147985957465	0.7938580991912089	0.7881606071964018	0.7970187707029812	0.7479166666666667	0.8053571428571429			0.05744047619047621	{"model__lda__n_components": 3, "model__svc__C": 0.1585044806193319, "model__svc__class_weight": "balanced", "model__svc__degree": 3, "model__svc__gamma": 0.32183917403221124, "model__svc__kernel": "poly", "model__svc__max_iter": 20000, "model__svc__probability": true}
Beer2_no_alcool_100iter_tsfresh_0.3_0.8	tsfresh	0.3	0.8	voting_5_poly_svm_random_forest_logistic_regression_gradient_boosting_xgboost_classifier	PSVM+RF+LgRg+GB+XGB	True	0.7428571428571429	0.8166666666666667	0.7465277777777778	0.8017857142857142	0.7355462849615934	0.7992997198879551	0.7600766911813424	0.7978354978354978	0.7465277777777778	0.8017857142857142			0.05525793650793642	{}
Beer2_no_alcool_100iter_catch22_0.6_0.1	catch22	0.6	0.1	random_forest	RF	False	0.7428571428571429	0.6833333333333333	0.7465277777777777	0.6791666666666667	0.7493573505957407	0.6623330310830311	0.7554448198198199	0.6951298701298702	0.7465277777777777	0.6791666666666667			-0.06736111111111098	{"model__random_state": 42, "model__oob_score": false, "model__n_estimators": "200", "model__min_samples_split": 5, "model__min_samples_leaf": 1, "model__max_features": "log2", "model__max_depth": "20", "model__criterion": "entropy", "model__bootstrap": false}
Beer2_no_alcool_100iter_tsfresh_0.3_0.8	tsfresh	0.3	0.8	random_forest	RF	False	0.7428571428571429	0.7833333333333333	0.7458333333333333	0.7517857142857143	0.7380791505791505	0.751984126984127	0.760576923076923	0.7587925587925588	0.7458333333333333	0.7517857142857143			0.005952380952380931	{"model__random_state": 42, "model__oob_score": false, "model__n_estimators": "200", "model__min_samples_split": 5, "model__min_samples_leaf": 4, "model__max_features": null, "model__max_depth": "20", "model__criterion": "gini", "model__bootstrap": true}
Beer2_no_alcool_100iter_tsfresh_0.4_0.9	tsfresh	0.4	0.9	random_forest	RF	False	0.7428571428571429	0.7833333333333333	0.7458333333333333	0.7517857142857143	0.7380791505791505	0.751984126984127	0.760576923076923	0.7587925587925588	0.7458333333333333	0.7517857142857143			0.005952380952380931	{"model__random_state": 42, "model__oob_score": false, "model__n_estimators": "200", "model__min_samples_split": 5, "model__min_samples_leaf": 4, "model__max_features": null, "model__max_depth": "25", "model__criterion": "gini", "model__bootstrap": true}
Beer2_no_alcool_100iter_tsfresh_0.5_0.5	tsfresh	0.5	0.5	random_forest	RF	False	0.7428571428571429	0.7833333333333333	0.7458333333333333	0.7517857142857143	0.7380791505791505	0.751984126984127	0.760576923076923	0.7587925587925588	0.7458333333333333	0.7517857142857143			0.005952380952380931	{"model__random_state": 42, "model__oob_score": false, "model__n_estimators": "200", "model__min_samples_split": 5, "model__min_samples_leaf": 4, "model__max_features": null, "model__max_depth": "10", "model__criterion": "gini", "model__bootstrap": true}
Beer2_no_alcool_100iter_catch22_0.1_0.1	catch22	0.1	0.1	voting_2_xgboost_classifier_random_forest	XGB+RF	True	0.7428571428571429	0.7333333333333333	0.7451388888888889	0.7232142857142858	0.7470635578752256	0.7097873982797801	0.7561065460092921	0.7298748353096178	0.7451388888888889	0.7232142857142858			-0.021924603174603097	{}
Beer2_no_alcool_100iter_tsfel_0.7_0.1	tsfel	0.7	0.1	random_forest	RF	False	0.7428571428571429	0.75	0.7451388888888889	0.7255952380952381	0.7444633615522614	0.7193837231534	0.7469227418922542	0.7244700292397661	0.7451388888888889	0.7255952380952381			-0.019543650793650835	{"model__random_state": 42, "model__oob_score": false, "model__n_estimators": "200", "model__min_samples_split": 5, "model__min_samples_leaf": 2, "model__max_features": "log2", "model__max_depth": "10", "model__criterion": "entropy", "model__bootstrap": false}
Beer2_no_alcool_100iter_tsfresh_0.5_0.5	tsfresh	0.5	0.5	extra_trees	ExTr	False	0.7428571428571429	0.85	0.7451388888888889	0.8339285714285715	0.7434785717802573	0.8321488882634394	0.7622606669862768	0.835858585858586	0.7451388888888889	0.8339285714285715			0.08878968253968256	{"model__n_estimators": "200", "model__min_samples_split": 2, "model__min_samples_leaf": 1, "model__max_features": "log2", "model__max_depth": "15", "model__criterion": "entropy", "model__bootstrap": false}
Beer2_no_alcool_100iter_catch22_0.7_0.1	catch22	0.7	0.1	voting_5_xgboost_classifier_extra_trees_gradient_boosting_random_forest_knn	XGB+ExTr+GB+RF+KNN	True	0.7428571428571429	0.7333333333333333	0.7451388888888888	0.7232142857142858	0.7475789911106143	0.707397636593555	0.7549562482909488	0.7217525868440502	0.7451388888888888	0.7232142857142858			-0.021924603174602986	{}
Beer2_no_alcool_100iter_catch22_0.6_0.1	catch22	0.6	0.1	voting_4_xgboost_classifier_gradient_boosting_random_forest_extra_trees	XGB+GB+RF+ExTr	True	0.7428571428571429	0.7166666666666667	0.7444444444444445	0.7035714285714285	0.749098227821632	0.6893216706539076	0.7580753231525168	0.7140151515151515	0.7444444444444445	0.7035714285714285			-0.04087301587301595	{}
Beer2_no_alcool_100iter_catch22_0.1_0.1	catch22	0.1	0.1	voting_5_xgboost_classifier_random_forest_extra_trees_gradient_boosting_knn	XGB+RF+ExTr+GB+KNN	True	0.7428571428571429	0.7416666666666667	0.7444444444444445	0.725	0.7482251740910376	0.7137943079306259	0.7568558892088304	0.7273371914407173	0.7444444444444445	0.725			-0.019444444444444486	{}
Beer2_no_alcool_100iter_tsfel_0.7_0.1	tsfel	0.7	0.1	poly_svm	PSVM	False	0.7428571428571429	0.7	0.742361111111111	0.7101190476190476	0.7460226352892696	0.6859014884763124	0.7638815726934155	0.7423552754435108	0.742361111111111	0.7101190476190476			-0.03224206349206338	{"model__C": 1.8033141286962318, "model__class_weight": "balanced", "model__coef0": 0.0, "model__degree": 3, "model__gamma": 0.6437323943788968, "model__max_iter": 10000, "model__probability": true, "model__shrinking": true}
Beer2_no_alcool_100iter_tsfel_0.7_0.1	tsfel	0.7	0.1	voting_4_LineadDiscr_SVC_knn_random_forest_poly_svm	LSVC+KNN+RF+PSVM	True	0.7428571428571429	0.775	0.7416666666666667	0.7696428571428572	0.7488132394364193	0.75653648752286	0.7735162180814354	0.7642868589743589	0.7416666666666667	0.7696428571428572			0.027976190476190488	{}
Beer2_no_alcool_100iter_tsfel_0.7_0.1	tsfel	0.7	0.1	knn	KNN	False	0.7428571428571429	0.775	0.7416666666666667	0.7630952380952382	0.745710470679871	0.7604931612284553	0.7629268292682926	0.776849376114082	0.7416666666666667	0.7630952380952382			0.021428571428571463	{"model__weights": "uniform", "model__p": 1, "model__n_neighbors": "3", "model__n_jobs": -1, "model__metric": "manhattan", "model__leaf_size": "150", "model__algorithm": "kd_tree"}
Beer2_no_alcool_100iter_tsfresh_0.5_0.5	tsfresh	0.5	0.5	voting_4_poly_svm_random_forest_extra_trees_logistic_regression	PSVM+RF+ExTr+LgRg	True	0.7371428571428571	0.825	0.7409722222222223	0.8047619047619048	0.7340457630705212	0.8033858920200037	0.7556971856725146	0.8024871238818108	0.7409722222222223	0.8047619047619048			0.06378968253968254	{}
Beer2_no_alcool_100iter_catch22_0.1_0.1	catch22	0.1	0.1	extra_trees	ExTr	False	0.7371428571428571	0.75	0.7402777777777777	0.7375	0.7412616087428572	0.722399304549406	0.7436309096110602	0.7325839920948617	0.7402777777777777	0.7375			-0.002777777777777657	{"model__n_estimators": "100", "model__min_samples_split": 10, "model__min_samples_leaf": 2, "model__max_features": null, "model__max_depth": "15", "model__criterion": "entropy", "model__bootstrap": false}
Beer2_no_alcool_100iter_catch22_0.1_0.1	catch22	0.1	0.1	random_forest	RF	False	0.7371428571428571	0.7416666666666667	0.7395833333333333	0.7345238095238096	0.7415787256810445	0.7227921818380014	0.7449272092129234	0.7443292888439501	0.7395833333333333	0.7345238095238096			-0.0050595238095236805	{"model__random_state": 42, "model__oob_score": false, "model__n_estimators": "100", "model__min_samples_split": 5, "model__min_samples_leaf": 1, "model__max_features": "sqrt", "model__max_depth": "15", "model__criterion": "entropy", "model__bootstrap": false}
Beer2_no_alcool_100iter_tsfel_0.6_0.2	tsfel	0.6	0.2	rbf_svm	RSVM	False	0.7371428571428571	0.8	0.7375	0.7964285714285715	0.7456930506558894	0.7863566904049957	0.7672373358348968	0.7987022748788208	0.7375	0.7964285714285715			0.05892857142857144	{"model__C": 2.591002988493152, "model__class_weight": "balanced", "model__gamma": 0.006140782418664559, "model__max_iter": 100000, "model__probability": true, "model__shrinking": false}
Beer2_no_alcool_100iter_tsfel_0.6_0.2	tsfel	0.6	0.2	mlp	MLP	False	0.7314285714285714	0.775	0.7340277777777777	0.7511904761904762	0.7318078619615984	0.7485238670388437	0.7339664920022063	0.7510723039215685	0.7340277777777777	0.7511904761904762			0.017162698412698463	{"model__solver": "adam", "model__n_iter_no_change": 20, "model__momentum": 0.9, "model__max_iter": 10000, "model__learning_rate": "constant", "model__hidden_layer_sizes": [220], "model__early_stopping": true, "model__batch_size": 27, "model__alpha": 0.0001, "model__activation": "tanh"}
Beer2_no_alcool_100iter_tsfresh_0.4_0.9	tsfresh	0.4	0.9	logistic_regression	LgRg	False	0.7314285714285714	0.7833333333333333	0.7333333333333334	0.743452380952381	0.7173626373626374	0.7444388161099686	0.761904761904762	0.7493121442125237	0.7333333333333334	0.743452380952381			0.010119047619047583	{"model__C": 10.06350868640497, "model__class_weight": "balanced", "model__fit_intercept": true, "model__max_iter": 10000, "model__solver": "newton-cg", "model__tol": 0.001}
Beer2_no_alcool_100iter_tsfresh_0.5_0.5	tsfresh	0.5	0.5	logistic_regression	LgRg	False	0.7314285714285714	0.7833333333333333	0.7333333333333334	0.743452380952381	0.7173626373626374	0.7444388161099686	0.761904761904762	0.7493121442125237	0.7333333333333334	0.743452380952381			0.010119047619047583	{"model__C": 9.052489809631384, "model__class_weight": "balanced", "model__fit_intercept": true, "model__max_iter": 20000, "model__solver": "lbfgs", "model__tol": 0.001}
Beer2_no_alcool_100iter_tsfresh_0.3_0.8	tsfresh	0.3	0.8	logistic_regression	LgRg	False	0.7314285714285714	0.7833333333333333	0.7333333333333334	0.743452380952381	0.7172157716497339	0.7444388161099686	0.7617195252649546	0.7493121442125237	0.7333333333333334	0.743452380952381			0.010119047619047583	{"model__C": 9.789102470338, "model__class_weight": "balanced", "model__fit_intercept": true, "model__max_iter": 20000, "model__solver": "lbfgs", "model__tol": 0.0001}
Beer2_no_alcool_100iter_catch22_0.1_0.1	catch22	0.1	0.1	gradient_boosting	GB	False	0.7314285714285714	0.7083333333333334	0.732638888888889	0.6845238095238095	0.7377135349918669	0.6743116650374714	0.7475587493428117	0.6824159412869091	0.732638888888889	0.6845238095238095			-0.048115079365079416	{"model__learning_rate": 0.17672036995446497, "model__max_depth": "5", "model__min_samples_leaf": 3, "model__min_samples_split": 2, "model__n_estimators": 100, "model__subsample": 0.5}
Beer2_no_alcool_100iter_standard_0.8_0.1	standard	0.8	0.1	decision_tree	DT	False	0.7314285714285714	0.7583333333333333	0.7319444444444445	0.7636904761904761	0.7315039384566249	0.7573463980908466	0.7366378732232391	0.7749255952380952	0.7319444444444445	0.7636904761904761			0.03174603174603163	{"model__splitter": "best", "model__random_state": 42, "model__min_samples_split": 2, "model__min_samples_leaf": 1, "model__max_features": null, "model__max_depth": 15, "model__criterion": "entropy"}
Beer2_no_alcool_100iter_tsfel_0.7_0.1	tsfel	0.7	0.1	gradient_boosting	GB	False	0.7314285714285714	0.7416666666666667	0.73125	0.7238095238095238	0.7372848108315492	0.7156478498590072	0.7574504112239961	0.7166381979288993	0.73125	0.7238095238095238			-0.007440476190476164	{"model__learning_rate": 0.19552555796932036, "model__max_depth": "5", "model__min_samples_leaf": 2, "model__min_samples_split": 5, "model__n_estimators": 100, "model__subsample": 0.5}
Beer2_no_alcool_100iter_tsfresh_0.3_0.8	tsfresh	0.3	0.8	gradient_boosting	GB	False	0.7257142857142858	0.775	0.7298611111111111	0.7607142857142857	0.7164198869942489	0.7559878751739216	0.7496639088719079	0.7549843321582452	0.7298611111111111	0.7607142857142857			0.030853174603174605	{"model__learning_rate": 0.07820290636567297, "model__max_depth": "5", "model__min_samples_leaf": 3, "model__min_samples_split": 2, "model__n_estimators": 100, "model__subsample": 0.5}
Beer2_no_alcool_100iter_tsfresh_0.5_0.5	tsfresh	0.5	0.5	gradient_boosting	GB	False	0.7257142857142858	0.7666666666666667	0.7291666666666667	0.7494047619047619	0.718769945072506	0.747082761758594	0.7454245159602302	0.7452508960573476	0.7291666666666667	0.7494047619047619			0.020238095238095166	{"model__learning_rate": 0.11119191168688178, "model__max_depth": "5", "model__min_samples_leaf": 2, "model__min_samples_split": 10, "model__n_estimators": 100, "model__subsample": 0.5}
Beer2_no_alcool_100iter_catch22_0.6_0.1	catch22	0.6	0.1	extra_trees	ExTr	False	0.7257142857142858	0.75	0.7284722222222223	0.7416666666666667	0.7319228923372261	0.7264156234576211	0.7402941946009173	0.7406759906759908	0.7284722222222223	0.7416666666666667			0.013194444444444398	{"model__n_estimators": "100", "model__min_samples_split": 5, "model__min_samples_leaf": 2, "model__max_features": null, "model__max_depth": "15", "model__criterion": "entropy", "model__bootstrap": false}
Beer2_no_alcool_100iter_tsfel_0.8_0.1	tsfel	0.8	0.1	random_forest	RF	False	0.7257142857142858	0.7583333333333333	0.7277777777777777	0.736904761904762	0.7292972831765936	0.7347437693025929	0.734439016525458	0.7468231389284021	0.7277777777777777	0.736904761904762			0.009126984126984206	{"model__random_state": 42, "model__oob_score": false, "model__n_estimators": "100", "model__min_samples_split": 2, "model__min_samples_leaf": 1, "model__max_features": "log2", "model__max_depth": "15", "model__criterion": "entropy", "model__bootstrap": true}
Beer2_no_alcool_100iter_tsfel_0.7_0.1	tsfel	0.7	0.1	extra_trees	ExTr	False	0.7257142857142858	0.7	0.7277777777777777	0.7148809523809524	0.7283528668556637	0.679638594332641	0.735417430772052	0.7307050799809947	0.7277777777777777	0.7148809523809524			-0.012896825396825351	{"model__n_estimators": "200", "model__min_samples_split": 5, "model__min_samples_leaf": 2, "model__max_features": "sqrt", "model__max_depth": "5", "model__criterion": "entropy", "model__bootstrap": false}
Beer2_no_alcool_100iter_tsfel_0.6_0.2	tsfel	0.6	0.2	gradient_boosting	GB	False	0.7257142857142858	0.75	0.7256944444444444	0.7255952380952381	0.729092375858154	0.7191340651092973	0.7457018316393317	0.7209703143489221	0.7256944444444444	0.7255952380952381			-9.920634920634885e-05	{"model__learning_rate": 0.1714350434548485, "model__max_depth": "3", "model__min_samples_leaf": 3, "model__min_samples_split": 5, "model__n_estimators": 100, "model__subsample": 0.5}
Beer2_no_alcool_100iter_tsfresh_0.3_0.8	tsfresh	0.3	0.8	xgboost_classifier	XGB	False	0.72	0.7833333333333333	0.7243055555555555	0.7571428571428571	0.7213490903183885	0.758541929543362	0.752566425120773	0.7601395730706075	0.7243055555555555	0.7571428571428571			0.03283730158730158	{"model__gamma": 0.7500299473198268, "model__learning_rate": 0.20389959730977086, "model__max_depth": "2", "model__n_estimators": "200", "model__reg_alpha": 0.8218679138619002, "model__reg_lambda": 0.47280057143013077}
Beer2_no_alcool_100iter_standard_0.7_0.1	standard	0.7	0.1	decision_tree	DT	False	0.72	0.7333333333333333	0.7222222222222222	0.7261904761904763	0.719430753928686	0.7236094880407276	0.7229960354960354	0.7517800855566813	0.7222222222222222	0.7261904761904763			0.003968253968254065	{"model__splitter": "best", "model__random_state": 42, "model__min_samples_split": 2, "model__min_samples_leaf": 4, "model__max_features": null, "model__max_depth": null, "model__criterion": "entropy"}
Beer2_no_alcool_100iter_standard_0.9_0.1	standard	0.9	0.1	decision_tree	DT	False	0.72	0.7333333333333333	0.7222222222222222	0.7261904761904763	0.719430753928686	0.7236094880407276	0.7229960354960354	0.7517800855566813	0.7222222222222222	0.7261904761904763			0.003968253968254065	{"model__splitter": "best", "model__random_state": 42, "model__min_samples_split": 2, "model__min_samples_leaf": 4, "model__max_features": null, "model__max_depth": 15, "model__criterion": "entropy"}
Beer2_no_alcool_100iter_tsfel_0.6_0.2	tsfel	0.6	0.2	random_forest	RF	False	0.72	0.7083333333333334	0.7215277777777778	0.7047619047619047	0.7227864692483388	0.6888402813518613	0.7253530896388038	0.6939717978848414	0.7215277777777778	0.7047619047619047			-0.016765873015873067	{"model__random_state": 42, "model__oob_score": false, "model__n_estimators": "200", "model__min_samples_split": 5, "model__min_samples_leaf": 2, "model__max_features": "log2", "model__max_depth": "5", "model__criterion": "gini", "model__bootstrap": true}
Beer2_no_alcool_100iter_tsfel_0.7_0.1	tsfel	0.7	0.1	rbf_svm	RSVM	False	0.72	0.8	0.7208333333333334	0.7964285714285715	0.726048338434558	0.785918935556755	0.7419354838709676	0.7962495954256122	0.7208333333333334	0.7964285714285715			0.07559523809523805	{"model__C": 7.1576321179886095, "model__class_weight": "balanced", "model__gamma": 0.006399783426873307, "model__max_iter": 200000, "model__probability": true, "model__shrinking": false}
Beer2_no_alcool_100iter_tsfel_0.6_0.2	tsfel	0.6	0.2	poly_svm	PSVM	False	0.72	0.725	0.71875	0.7398809523809524	0.722744657201586	0.717489053819774	0.7512626262626263	0.7611111111111111	0.71875	0.7398809523809524			0.021130952380952417	{"model__C": 0.5557039410766751, "model__class_weight": "balanced", "model__coef0": 0.0, "model__degree": 3, "model__gamma": 0.031579945478258376, "model__max_iter": 10000, "model__probability": true, "model__shrinking": false}
Beer2_no_alcool_100iter_tsfresh_0.4_0.9	tsfresh	0.4	0.9	gradient_boosting	GB	False	0.7142857142857143	0.775	0.7180555555555557	0.756547619047619	0.7063207515081802	0.752543427073615	0.738390332272888	0.7503944036202101	0.7180555555555557	0.756547619047619			0.038492063492063355	{"model__learning_rate": 0.1413238512415716, "model__max_depth": "5", "model__min_samples_leaf": 3, "model__min_samples_split": 5, "model__n_estimators": 100, "model__subsample": 0.5}
Beer2_no_alcool_100iter_catch22_0.7_0.1	catch22	0.7	0.1	random_forest	RF	False	0.7142857142857143	0.725	0.7166666666666668	0.7148809523809524	0.7226868541216053	0.7012028176501861	0.73504329004329	0.7210354699064376	0.7166666666666668	0.7148809523809524			-0.0017857142857143904	{"model__random_state": 42, "model__oob_score": false, "model__n_estimators": "100", "model__min_samples_split": 2, "model__min_samples_leaf": 1, "model__max_features": "log2", "model__max_depth": "20", "model__criterion": "gini", "model__bootstrap": false}
Beer2_no_alcool_100iter_tsfel_0.6_0.2	tsfel	0.6	0.2	xgboost_classifier	XGB	False	0.7142857142857143	0.725	0.7159722222222222	0.7029761904761904	0.7197949487371843	0.6963800904977375	0.7278848124615699	0.6980861244019139	0.7159722222222222	0.7029761904761904			-0.012996031746031811	{"model__gamma": 0.28190383858479406, "model__learning_rate": 0.18248609491892548, "model__max_depth": "2", "model__n_estimators": "200", "model__reg_alpha": 0.019325575170992648, "model__reg_lambda": 0.20743110164016298}
Beer2_no_alcool_100iter_tsfel_0.8_0.1	tsfel	0.8	0.1	extra_trees	ExTr	False	0.7142857142857143	0.7166666666666667	0.7159722222222221	0.7238095238095238	0.7185451603412768	0.6974100550802765	0.7305067693600171	0.7208027773443595	0.7159722222222221	0.7238095238095238			0.00783730158730167	{"model__n_estimators": "100", "model__min_samples_split": 2, "model__min_samples_leaf": 1, "model__max_features": "sqrt", "model__max_depth": "5", "model__criterion": "entropy", "model__bootstrap": false}
Beer2_no_alcool_100iter_tsfel_0.6_0.2	tsfel	0.6	0.2	svc	SVC	False	0.7142857142857143	0.775	0.7152777777777778	0.7553571428571428	0.717205045157909	0.7512105474434241	0.7322487594546419	0.750438596491228	0.7152777777777778	0.7553571428571428			0.04007936507936505	{"model__C": 0.7320873533614712, "model__class_weight": "balanced", "model__degree": 4, "model__gamma": 0.7180534372896494, "model__kernel": "linear", "model__max_iter": 80000, "model__probability": true, "model__shrinking": true}
Beer2_no_alcool_100iter_tsfel_0.6_0.2	tsfel	0.6	0.2	logistic_regression	LgRg	False	0.7142857142857143	0.7583333333333333	0.7145833333333333	0.743452380952381	0.7155773028191416	0.7370469508178283	0.7311816305469556	0.7431568246362462	0.7145833333333333	0.743452380952381			0.028869047619047628	{"model__C": 4.951198205630732, "model__class_weight": "balanced", "model__fit_intercept": true, "model__max_iter": 20000, "model__solver": "newton-cg", "model__tol": 0.0001}
Beer2_no_alcool_100iter_standard_0.7_0.1	standard	0.7	0.1	mlp	MLP	False	0.7085714285714285	0.7083333333333334	0.7131944444444445	0.6577380952380952	0.6946338714715288	0.6381752305665349	0.7337186957575644	0.6542634113198629	0.7131944444444445	0.6577380952380952			-0.05545634920634923	{"model__solver": "sgd", "model__n_iter_no_change": 20, "model__momentum": 0.99, "model__max_iter": 10000, "model__learning_rate": "adaptive", "model__hidden_layer_sizes": [46], "model__early_stopping": true, "model__batch_size": 27, "model__alpha": 0.0001, "model__activation": "tanh"}
Beer2_no_alcool_100iter_tsfel_0.8_0.1	tsfel	0.8	0.1	adaboost	Ada	False	0.7085714285714285	0.6333333333333333	0.7097222222222221	0.611904761904762	0.7119273148288768	0.6126692246184076	0.725167681050034	0.6162793395759425	0.7097222222222221	0.611904761904762			-0.09781746031746019	{"model__learning_rate": 0.10205108438267733, "model__n_estimators": "150"}
Beer2_no_alcool_100iter_tsfel_0.8_0.1	tsfel	0.8	0.1	poly_svm	PSVM	False	0.7085714285714285	0.6833333333333333	0.7083333333333333	0.6851190476190476	0.714520202020202	0.6659321581196581	0.732431632213609	0.7019202106518283	0.7083333333333333	0.6851190476190476			-0.023214285714285632	{"model__C": 4.399741071065769, "model__class_weight": "balanced", "model__coef0": 0.0, "model__degree": 3, "model__gamma": 0.9159333945297072, "model__max_iter": 50000, "model__probability": true, "model__shrinking": true}
Beer2_no_alcool_100iter_tsfresh_0.3_0.8	tsfresh	0.3	0.8	rbf_svm	RSVM	False	0.7028571428571428	0.825	0.7076388888888889	0.8339285714285715	0.7059880244022726	0.8116804640763793	0.7291838785542144	0.82865521575199	0.7076388888888889	0.8339285714285715			0.12628968253968254	{"model__C": 6.900115830088333, "model__class_weight": "balanced", "model__gamma": 0.02801114898798729, "model__max_iter": 200000, "model__probability": true, "model__shrinking": false}
Beer2_no_alcool_100iter_tsfresh_0.5_0.5	tsfresh	0.5	0.5	adaboost	Ada	False	0.7028571428571428	0.5583333333333333	0.7055555555555556	0.5351190476190476	0.696635171378657	0.5381967078955759	0.7235839780786588	0.5722453489567273	0.7055555555555556	0.5351190476190476			-0.170436507936508	{"model__learning_rate": 0.06693392786690565, "model__n_estimators": "150"}
Beer2_no_alcool_100iter_tsfresh_0.3_0.8	tsfresh	0.3	0.8	extra_trees	ExTr	False	0.7028571428571428	0.8	0.704861111111111	0.7857142857142857	0.7062856005197763	0.7793129695204686	0.7331847257220392	0.7810437165275875	0.704861111111111	0.7857142857142857			0.08085317460317465	{"model__n_estimators": "100", "model__min_samples_split": 5, "model__min_samples_leaf": 2, "model__max_features": "log2", "model__max_depth": "15", "model__criterion": "entropy", "model__bootstrap": false}
Beer2_no_alcool_100iter_tsfel_0.8_0.1	tsfel	0.8	0.1	gradient_boosting	GB	False	0.7028571428571428	0.725	0.7027777777777778	0.7017857142857143	0.7064332083851373	0.6962872163186381	0.7199627182209264	0.6979086229086229	0.7027777777777778	0.7017857142857143			-0.0009920634920634885	{"model__learning_rate": 0.19948916369844116, "model__max_depth": "3", "model__min_samples_leaf": 1, "model__min_samples_split": 5, "model__n_estimators": 100, "model__subsample": 0.5}
Beer2_no_alcool_100iter_tsfel_0.6_0.2	tsfel	0.6	0.2	extra_trees	ExTr	False	0.6971428571428572	0.7083333333333334	0.7006944444444444	0.7273809523809524	0.6998073476680647	0.6894366038289279	0.7081487177155805	0.7419774159663866	0.7006944444444444	0.7273809523809524			0.026686507936507953	{"model__n_estimators": "200", "model__min_samples_split": 10, "model__min_samples_leaf": 2, "model__max_features": "sqrt", "model__max_depth": "5", "model__criterion": "entropy", "model__bootstrap": false}
Beer2_no_alcool_100iter_standard_0.8_0.1	standard	0.8	0.1	mlp	MLP	False	0.6971428571428572	0.7833333333333333	0.7006944444444444	0.7761904761904762	0.6836061307541164	0.7804456567614463	0.7000306534994698	0.7873037294089926	0.7006944444444444	0.7761904761904762			0.07549603174603181	{"model__solver": "sgd", "model__n_iter_no_change": 10, "model__momentum": 0.99, "model__max_iter": 10000, "model__learning_rate": "constant", "model__hidden_layer_sizes": [46, 23], "model__early_stopping": true, "model__batch_size": 27, "model__alpha": 0.0001, "model__activation": "relu"}
Beer2_no_alcool_100iter_tsfresh_0.4_0.9	tsfresh	0.4	0.9	rbf_svm	RSVM	False	0.6971428571428572	0.7916666666666666	0.7	0.8053571428571429	0.70388865403133	0.7740073218811602	0.7229532163742689	0.8037128037128037	0.7	0.8053571428571429			0.10535714285714293	{"model__C": 2.2586649073361977, "model__class_weight": "balanced", "model__gamma": 0.0617632904484684, "model__max_iter": 80000, "model__probability": true, "model__shrinking": true}
Beer2_no_alcool_100iter_tsfresh_0.3_0.8	tsfresh	0.3	0.8	adaboost	Ada	False	0.6971428571428572	0.5833333333333334	0.7	0.5565476190476191	0.6903969118752586	0.5606126596980255	0.7306439393939393	0.5943726781492739	0.7	0.5565476190476191			-0.1434523809523809	{"model__learning_rate": 0.05962134817957551, "model__n_estimators": "250"}
Beer2_no_alcool_100iter_tsfel_0.6_0.2	tsfel	0.6	0.2	adaboost	Ada	False	0.6971428571428572	0.7	0.6979166666666667	0.7035714285714285	0.6990043973739626	0.6922123015873016	0.7236227683368641	0.6998696030136193	0.6979166666666667	0.7035714285714285			0.005654761904761774	{"model__learning_rate": 0.09709148017968787, "model__n_estimators": "250"}
Beer2_no_alcool_100iter_tsfel_0.7_0.1	tsfel	0.7	0.1	svc	SVC	False	0.6971428571428572	0.7833333333333333	0.6972222222222222	0.7732142857142856	0.7009921828982733	0.7678152246814219	0.7212685450622848	0.7675026123301986	0.6972222222222222	0.7732142857142856			0.07599206349206344	{"model__C": 3.462425435420326, "model__class_weight": "balanced", "model__degree": 4, "model__gamma": 0.0966669799964773, "model__kernel": "linear", "model__max_iter": 50000, "model__probability": true, "model__shrinking": false}
Beer2_no_alcool_100iter_tsfresh_0.3_0.8	tsfresh	0.3	0.8	svc	SVC	False	0.6914285714285714	0.8	0.6958333333333333	0.8166666666666667	0.6940026436977657	0.785445311532268	0.7147585522585522	0.8067461853162318	0.6958333333333333	0.8166666666666667			0.12083333333333335	{"model__C": 0.1232588142368756, "model__class_weight": "balanced", "model__degree": 3, "model__gamma": 0.9842341135766821, "model__kernel": "linear", "model__max_iter": 80000, "model__probability": true, "model__shrinking": false}
Beer2_no_alcool_100iter_tsfresh_0.4_0.9	tsfresh	0.4	0.9	svc	SVC	False	0.6914285714285714	0.7916666666666666	0.6958333333333333	0.7988095238095239	0.6931496435326641	0.7758535582064994	0.724370582469174	0.7995670995670996	0.6958333333333333	0.7988095238095239			0.10297619047619055	{"model__C": 0.25426970714262687, "model__class_weight": "balanced", "model__degree": 3, "model__gamma": 0.2887968848426745, "model__kernel": "linear", "model__max_iter": 50000, "model__probability": true, "model__shrinking": true}
Beer2_no_alcool_100iter_catch22_0.6_0.1	catch22	0.6	0.1	knn	KNN	False	0.6914285714285714	0.7083333333333334	0.6909722222222222	0.6952380952380952	0.6953770678454222	0.6830684107338427	0.7244602007469655	0.7041468942457947	0.6909722222222222	0.6952380952380952			0.004265873015873001	{"model__weights": "distance", "model__p": 1, "model__n_neighbors": "2", "model__n_jobs": -1, "model__metric": "manhattan", "model__leaf_size": "10", "model__algorithm": "ball_tree"}
Beer2_no_alcool_100iter_catch22_0.7_0.1	catch22	0.7	0.1	knn	KNN	False	0.6914285714285714	0.7083333333333334	0.6909722222222222	0.6952380952380952	0.6953770678454222	0.6830684107338427	0.7244602007469655	0.7041468942457947	0.6909722222222222	0.6952380952380952			0.004265873015873001	{"model__weights": "distance", "model__p": 1, "model__n_neighbors": "1", "model__n_jobs": -1, "model__metric": "minkowski", "model__leaf_size": "210", "model__algorithm": "ball_tree"}
Beer2_no_alcool_100iter_tsfresh_0.3_0.8	tsfresh	0.3	0.8	knn	KNN	False	0.6857142857142857	0.75	0.6881944444444444	0.7482142857142857	0.6913679816250311	0.7320555214243553	0.7057130000694325	0.7403612012987013	0.6881944444444444	0.7482142857142857			0.06001984126984128	{"model__weights": "distance", "model__p": 1, "model__n_neighbors": "35", "model__n_jobs": -1, "model__metric": "chebyshev", "model__leaf_size": "210", "model__algorithm": "brute"}
Beer2_no_alcool_100iter_standard_0.7_0.1	standard	0.7	0.1	adaboost	Ada	False	0.6857142857142857	0.7	0.6881944444444444	0.7	0.6837149628316169	0.6957293523469994	0.7055152979066022	0.6990990990990991	0.6881944444444444	0.7			0.011805555555555514	{"model__learning_rate": 0.09713975066509158, "model__n_estimators": "250"}
Beer2_no_alcool_100iter_tsfel_0.8_0.1	tsfel	0.8	0.1	rbf_svm	RSVM	False	0.6857142857142857	0.775	0.6868055555555557	0.7642857142857143	0.6904198798107402	0.7562892506554479	0.7026441890032589	0.7649544790378779	0.6868055555555557	0.7642857142857143			0.07748015873015868	{"model__C": 6.372272362701756, "model__class_weight": "balanced", "model__gamma": 0.013989826495195867, "model__max_iter": 100000, "model__probability": true, "model__shrinking": false}
Beer2_no_alcool_100iter_tsfel_0.7_0.1	tsfel	0.7	0.1	xgboost_classifier	XGB	False	0.6857142857142857	0.7083333333333334	0.6868055555555556	0.6779761904761905	0.6905882352941176	0.6688133376920562	0.7005140692640692	0.6713522588522589	0.6868055555555556	0.6779761904761905			-0.008829365079365048	{"model__gamma": 0.01965871266441155, "model__learning_rate": 0.14780584044326983, "model__max_depth": "2", "model__n_estimators": "200", "model__reg_alpha": 0.5205331122291295, "model__reg_lambda": 0.1816607403292434}
Beer2_no_alcool_100iter_catch22_0.1_0.1	catch22	0.1	0.1	knn	KNN	False	0.6857142857142857	0.7333333333333333	0.6854166666666667	0.7166666666666667	0.6893034664311259	0.7072388525948361	0.7193826015254587	0.7158735573369719	0.6854166666666667	0.7166666666666667			0.03125	{"model__weights": "distance", "model__p": 1, "model__n_neighbors": "1", "model__n_jobs": -1, "model__metric": "manhattan", "model__leaf_size": "280", "model__algorithm": "ball_tree"}
Beer2_no_alcool_100iter_catch22_0.1_0.1	catch22	0.1	0.1	rbf_svm	RSVM	False	0.68	0.775	0.6833333333333333	0.7470238095238095	0.6848385907416126	0.739895411605938	0.690235685970486	0.7384491634491634	0.6833333333333333	0.7470238095238095			0.06369047619047619	{"model__C": 7.458529052882721, "model__class_weight": "balanced", "model__gamma": 0.018458394511753684, "model__max_iter": 200000, "model__probability": true, "model__shrinking": false}
Beer2_no_alcool_100iter_catch22_0.6_0.1	catch22	0.6	0.1	rbf_svm	RSVM	False	0.68	0.7833333333333333	0.6833333333333333	0.7607142857142857	0.6837461300309597	0.751333760136577	0.68625	0.75	0.6833333333333333	0.7607142857142857			0.07738095238095233	{"model__C": 4.303235814387897, "model__class_weight": "balanced", "model__gamma": 0.025820059600867307, "model__max_iter": 100000, "model__probability": true, "model__shrinking": true}
Beer2_no_alcool_100iter_tsfresh_0.3_0.8	tsfresh	0.3	0.8	qda	QDA	False	0.68	0.8333333333333334	0.6826388888888889	0.8190476190476191	0.6883692469899366	0.8300644160951998	0.699766573295985	0.853054298642534	0.6826388888888889	0.8190476190476191			0.13640873015873023	{"_fallback": "empty_param_grid"}
Beer2_no_alcool_100iter_tsfresh_0.4_0.9	tsfresh	0.4	0.9	qda	QDA	False	0.68	0.8333333333333334	0.6826388888888889	0.8190476190476191	0.6883692469899366	0.8300644160951998	0.699766573295985	0.853054298642534	0.6826388888888889	0.8190476190476191			0.13640873015873023	{"_fallback": "empty_param_grid"}
Beer2_no_alcool_100iter_tsfresh_0.5_0.5	tsfresh	0.5	0.5	qda	QDA	False	0.68	0.8333333333333334	0.6826388888888889	0.8190476190476191	0.6883692469899366	0.8300644160951998	0.699766573295985	0.853054298642534	0.6826388888888889	0.8190476190476191			0.13640873015873023	{"_fallback": "empty_param_grid"}
Beer2_no_alcool_100iter_tsfel_0.8_0.1	tsfel	0.8	0.1	mlp	MLP	False	0.68	0.7083333333333334	0.6819444444444445	0.6863095238095238	0.6845811051693405	0.6829644967265687	0.6949492189776767	0.6841565324295588	0.6819444444444445	0.6863095238095238			0.00436507936507935	{"model__solver": "adam", "model__n_iter_no_change": 20, "model__momentum": 0.9, "model__max_iter": 10000, "model__learning_rate": "constant", "model__hidden_layer_sizes": [118, 59], "model__early_stopping": true, "model__batch_size": 27, "model__alpha": 0.0001, "model__activation": "tanh"}
Beer2_no_alcool_100iter_catch22_0.6_0.1	catch22	0.6	0.1	decision_tree	DT	False	0.68	0.65	0.6805555555555556	0.6273809523809524	0.6832051652779906	0.624456885026738	0.6975819839304855	0.62732036388223	0.6805555555555556	0.6273809523809524			-0.05317460317460321	{"model__splitter": "best", "model__random_state": 42, "model__min_samples_split": 5, "model__min_samples_leaf": 4, "model__max_features": null, "model__max_depth": null, "model__criterion": "entropy"}
Beer2_no_alcool_100iter_tsfresh_0.4_0.9	tsfresh	0.4	0.9	xgboost_classifier	XGB	False	0.6742857142857143	0.7666666666666667	0.679861111111111	0.7428571428571428	0.6693617804932213	0.7429957539390111	0.6917945439045183	0.7438739759226575	0.679861111111111	0.7428571428571428			0.06299603174603174	{"model__gamma": 0.9045536836893674, "model__learning_rate": 0.16634843781761458, "model__max_depth": "2", "model__n_estimators": "200", "model__reg_alpha": 0.5142342643755359, "model__reg_lambda": 0.28511716373470797}
Beer2_no_alcool_100iter_tsfel_0.7_0.1	tsfel	0.7	0.1	logistic_regression	LgRg	False	0.68	0.7416666666666667	0.6791666666666667	0.7267857142857143	0.6800386843153461	0.722486895877754	0.697831080812892	0.7276910531220876	0.6791666666666667	0.7267857142857143			0.04761904761904756	{"model__C": 1.3796095058330937, "model__class_weight": "balanced", "model__fit_intercept": true, "model__max_iter": 10000, "model__solver": "saga", "model__tol": 0.001}
Beer2_no_alcool_100iter_tsfresh_0.5_0.5	tsfresh	0.5	0.5	rbf_svm	RSVM	False	0.6742857142857143	0.9083333333333333	0.6777777777777778	0.9160714285714286	0.6831870380842395	0.9016191135946896	0.6976437567809803	0.9016802362707536	0.6777777777777778	0.9160714285714286			0.23829365079365084	{"model__C": 8.185818198633937, "model__class_weight": "balanced", "model__gamma": 0.07270712910353216, "model__max_iter": 200000, "model__probability": true, "model__shrinking": true}
Beer2_no_alcool_100iter_tsfresh_0.5_0.5	tsfresh	0.5	0.5	knn	KNN	False	0.6742857142857143	0.7416666666666667	0.6770833333333333	0.7410714285714286	0.6790484993057038	0.7224657586166999	0.6912176172680374	0.7312208850931677	0.6770833333333333	0.7410714285714286			0.06398809523809534	{"model__weights": "distance", "model__p": 2, "model__n_neighbors": "38", "model__n_jobs": -1, "model__metric": "chebyshev", "model__leaf_size": "190", "model__algorithm": "ball_tree"}
Beer2_no_alcool_100iter_tsfresh_0.5_0.5	tsfresh	0.5	0.5	xgboost_classifier	XGB	False	0.6685714285714286	0.7416666666666667	0.673611111111111	0.718452380952381	0.6652372343379271	0.7104548579600143	0.685954939668175	0.7255469067969068	0.673611111111111	0.718452380952381			0.044841269841269904	{"model__gamma": 0.9553323710748134, "model__learning_rate": 0.010016540375974705, "model__max_depth": "4", "model__n_estimators": "100", "model__reg_alpha": 0.006773908325807376, "model__reg_lambda": 0.9886935130365528}
Beer2_no_alcool_100iter_catch22_0.7_0.1	catch22	0.7	0.1	rbf_svm	RSVM	False	0.6685714285714286	0.8	0.6722222222222222	0.775	0.6720812520640909	0.7668377857522595	0.6740992239467849	0.7666071243657452	0.6722222222222222	0.775			0.10277777777777786	{"model__C": 9.51865903892522, "model__class_weight": "balanced", "model__gamma": 0.012578754933975422, "model__max_iter": 100000, "model__probability": true, "model__shrinking": false}
Beer2_no_alcool_100iter_catch22_0.6_0.1	catch22	0.6	0.1	svc	SVC	False	0.6685714285714286	0.775	0.6708333333333334	0.7595238095238095	0.6703083737967459	0.7590575500411566	0.6727516032924306	0.7614927517304428	0.6708333333333334	0.7595238095238095			0.0886904761904761	{"model__C": 3.3371796275208108, "model__class_weight": "balanced", "model__degree": 3, "model__gamma": 0.566657465855502, "model__kernel": "linear", "model__max_iter": 80000, "model__probability": true, "model__shrinking": true}
Beer2_no_alcool_100iter_catch22_0.1_0.1	catch22	0.1	0.1	poly_svm	PSVM	False	0.6685714285714286	0.6916666666666667	0.6708333333333333	0.6946428571428571	0.6813788933921494	0.6715299552656884	0.7352113459399332	0.715625	0.6708333333333333	0.6946428571428571			0.023809523809523836	{"model__C": 0.3349335673459697, "model__class_weight": "balanced", "model__coef0": 0.0, "model__degree": 3, "model__gamma": 0.056479867918301285, "model__max_iter": 50000, "model__probability": true, "model__shrinking": false}
Beer2_no_alcool_100iter_tsfel_0.8_0.1	tsfel	0.8	0.1	svc	SVC	False	0.6685714285714286	0.8	0.6694444444444445	0.7928571428571428	0.6721246575856504	0.7857614160033515	0.6942743764172336	0.7850959564860427	0.6694444444444445	0.7928571428571428			0.12341269841269831	{"model__C": 4.983512055757977, "model__class_weight": "balanced", "model__degree": 3, "model__gamma": 0.3276561176597213, "model__kernel": "linear", "model__max_iter": 100000, "model__probability": true, "model__shrinking": true}
Beer2_no_alcool_100iter_catch22_0.7_0.1	catch22	0.7	0.1	adaboost	Ada	False	0.6685714285714286	0.6333333333333333	0.6694444444444445	0.6428571428571428	0.6653512079318531	0.6255186514452842	0.6818975225225226	0.6360505254154448	0.6694444444444445	0.6428571428571428			-0.026587301587301715	{"model__learning_rate": 0.0929090523664642, "model__n_estimators": "250"}
Beer2_no_alcool_100iter_tsfel_0.8_0.1	tsfel	0.8	0.1	decision_tree	DT	False	0.6685714285714286	0.65	0.6680555555555555	0.6547619047619047	0.6719282437452846	0.6339390105993521	0.6862560943030789	0.6639038231780167	0.6680555555555555	0.6547619047619047			-0.013293650793650857	{"model__splitter": "best", "model__random_state": 42, "model__min_samples_split": 10, "model__min_samples_leaf": 2, "model__max_features": "log2", "model__max_depth": 25, "model__criterion": "gini"}
Beer2_no_alcool_100iter_tsfresh_0.4_0.9	tsfresh	0.4	0.9	mlp	MLP	False	0.6628571428571428	0.725	0.6673611111111111	0.7190476190476189	0.6695794519196805	0.7043186996566221	0.6932133182133182	0.7059595959595959	0.6673611111111111	0.7190476190476189			0.051686507936507864	{"model__solver": "sgd", "model__n_iter_no_change": 20, "model__momentum": 0.99, "model__max_iter": 10000, "model__learning_rate": "adaptive", "model__hidden_layer_sizes": [6], "model__early_stopping": true, "model__batch_size": 27, "model__alpha": 0.0001, "model__activation": "tanh"}
Beer2_no_alcool_100iter_tsfresh_0.5_0.5	tsfresh	0.5	0.5	mlp	MLP	False	0.6628571428571428	0.725	0.6673611111111111	0.7190476190476189	0.6695794519196805	0.7043186996566221	0.6932133182133182	0.7059595959595959	0.6673611111111111	0.7190476190476189			0.051686507936507864	{"model__solver": "sgd", "model__n_iter_no_change": 20, "model__momentum": 0.99, "model__max_iter": 10000, "model__learning_rate": "adaptive", "model__hidden_layer_sizes": [6], "model__early_stopping": true, "model__batch_size": 27, "model__alpha": 0.0001, "model__activation": "tanh"}
Beer2_no_alcool_100iter_tsfresh_0.4_0.9	tsfresh	0.4	0.9	adaboost	Ada	False	0.6628571428571428	0.5583333333333333	0.6666666666666666	0.5392857142857143	0.6396723646723648	0.5453892027118572	0.7007378313644298	0.5966389653815893	0.6666666666666666	0.5392857142857143			-0.12738095238095237	{"model__learning_rate": 0.07131519233100628, "model__n_estimators": "100"}
Beer2_no_alcool_100iter_tsfresh_0.3_0.8	tsfresh	0.3	0.8	mlp	MLP	False	0.6628571428571428	0.725	0.6659722222222223	0.7160714285714286	0.6719789796012341	0.699852278964239	0.7411673306441205	0.7095934959349592	0.6659722222222223	0.7160714285714286			0.05009920634920628	{"model__solver": "sgd", "model__n_iter_no_change": 10, "model__momentum": 0.99, "model__max_iter": 10000, "model__learning_rate": "adaptive", "model__hidden_layer_sizes": [6], "model__early_stopping": true, "model__batch_size": 27, "model__alpha": 0.0001, "model__activation": "tanh"}
Beer2_no_alcool_100iter_catch22_0.6_0.1	catch22	0.6	0.1	poly_svm	PSVM	False	0.6628571428571428	0.6833333333333333	0.6659722222222223	0.6714285714285714	0.6706934300787376	0.656451019142835	0.6884601208904615	0.6750055285272003	0.6659722222222223	0.6714285714285714			0.005456349206349076	{"model__C": 0.22734208663555577, "model__class_weight": "balanced", "model__coef0": 0.0, "model__degree": 3, "model__gamma": 0.10126249440579282, "model__max_iter": 10000, "model__probability": true, "model__shrinking": false}
Beer2_no_alcool_100iter_catch22_0.7_0.1	catch22	0.7	0.1	logistic_regression	LgRg	False	0.6628571428571428	0.75	0.6659722222222222	0.7273809523809524	0.664650621597688	0.7233295330069525	0.6655703211517165	0.7231654858299594	0.6659722222222222	0.7273809523809524			0.06140873015873016	{"model__C": 1.758585946083736, "model__class_weight": "balanced", "model__fit_intercept": true, "model__max_iter": 20000, "model__solver": "lbfgs", "model__tol": 0.001}
Beer2_no_alcool_100iter_tsfel_0.6_0.2	tsfel	0.6	0.2	decision_tree	DT	False	0.6685714285714286	0.6666666666666666	0.6659722222222222	0.6285714285714286	0.663970568625301	0.6276846684342938	0.6729657287326185	0.6279513888888889	0.6659722222222222	0.6285714285714286			-0.03740079365079363	{"model__splitter": "best", "model__random_state": 42, "model__min_samples_split": 5, "model__min_samples_leaf": 2, "model__max_features": "log2", "model__max_depth": 15, "model__criterion": "gini"}
Beer2_no_alcool_100iter_tsfresh_0.4_0.9	tsfresh	0.4	0.9	LineadDiscr_SVC	LSVC	False	0.6628571428571428	0.8	0.6652777777777777	0.8005952380952381	0.6741242331995757	0.7861258222851025	0.7002793717909996	0.790142322954823	0.6652777777777777	0.8005952380952381			0.1353174603174604	{"model__lda__n_components": 2, "model__svc__C": 2.255213276634645, "model__svc__class_weight": "balanced", "model__svc__degree": 2, "model__svc__gamma": 0.34585936782970994, "model__svc__kernel": "rbf", "model__svc__max_iter": 10000, "model__svc__probability": true}
Beer2_no_alcool_100iter_catch22_0.1_0.1	catch22	0.1	0.1	logistic_regression	LgRg	False	0.6628571428571428	0.725	0.6652777777777777	0.700595238095238	0.6664812025881303	0.695240473472494	0.6714287212531569	0.6944515481493703	0.6652777777777777	0.700595238095238			0.0353174603174603	{"model__C": 1.1887829072780853, "model__class_weight": "balanced", "model__fit_intercept": true, "model__max_iter": 20000, "model__solver": "saga", "model__tol": 0.001}
Beer2_no_alcool_100iter_tsfresh_0.5_0.5	tsfresh	0.5	0.5	svc	SVC	False	0.6571428571428571	0.8333333333333334	0.6645833333333333	0.8184523809523809	0.6443903950274537	0.8127625318522058	0.6660180097680097	0.8119429590017826	0.6645833333333333	0.8184523809523809			0.15386904761904763	{"model__C": 0.8376757000287831, "model__class_weight": "balanced", "model__degree": 4, "model__gamma": 0.02474453842426203, "model__kernel": "linear", "model__max_iter": 50000, "model__probability": true, "model__shrinking": true}
Beer2_no_alcool_100iter_catch22_0.1_0.1	catch22	0.1	0.1	LineadDiscr_SVC	LSVC	False	0.6628571428571428	0.725	0.6638888888888888	0.7125	0.6673721887319849	0.7037768330216612	0.6784242543171115	0.7050435729847494	0.6638888888888888	0.7125			0.04861111111111127	{"model__lda__n_components": 3, "model__svc__C": 0.1349973249794744, "model__svc__class_weight": "balanced", "model__svc__degree": 4, "model__svc__gamma": 0.6221639919824535, "model__svc__kernel": "linear", "model__svc__max_iter": 10000, "model__svc__probability": true}
Beer2_no_alcool_100iter_catch22_0.1_0.1	catch22	0.1	0.1	decision_tree	DT	False	0.6571428571428571	0.65	0.6611111111111112	0.6255952380952381	0.6550794824652404	0.6261485897675767	0.6523422918999627	0.6322402473575243	0.6611111111111112	0.6255952380952381			-0.03551587301587311	{"model__splitter": "best", "model__random_state": 42, "model__min_samples_split": 5, "model__min_samples_leaf": 1, "model__max_features": "log2", "model__max_depth": 25, "model__criterion": "gini"}
Beer2_no_alcool_100iter_catch22_0.1_0.1	catch22	0.1	0.1	qda	QDA	False	0.6628571428571428	0.6666666666666666	0.6604166666666667	0.6678571428571428	0.6647936741314994	0.6532169117647059	0.6870117874736101	0.663050298159191	0.6604166666666667	0.6678571428571428			0.007440476190476164	{"_fallback": "empty_param_grid"}
Beer2_no_alcool_100iter_catch22_0.6_0.1	catch22	0.6	0.1	logistic_regression	LgRg	False	0.6571428571428571	0.75	0.6604166666666667	0.7273809523809524	0.659351772452431	0.7233295330069525	0.6603890824622533	0.7231654858299594	0.6604166666666667	0.7273809523809524			0.0669642857142857	{"model__C": 1.7197491642926899, "model__class_weight": "balanced", "model__fit_intercept": true, "model__max_iter": 30000, "model__solver": "lbfgs", "model__tol": 0.001}
Beer2_no_alcool_100iter_catch22_0.6_0.1	catch22	0.6	0.1	mlp	MLP	False	0.6571428571428571	0.675	0.6604166666666667	0.6458333333333334	0.6577201509372053	0.6391468720273069	0.6599697727746509	0.6427542369733039	0.6604166666666667	0.6458333333333334			-0.014583333333333282	{"model__solver": "sgd", "model__n_iter_no_change": 20, "model__momentum": 0.99, "model__max_iter": 10000, "model__learning_rate": "adaptive", "model__hidden_layer_sizes": [35], "model__early_stopping": true, "model__batch_size": 27, "model__alpha": 0.0001, "model__activation": "relu"}
Beer2_no_alcool_100iter_catch22_0.1_0.1	catch22	0.1	0.1	mlp	MLP	False	0.6571428571428571	0.65	0.6597222222222223	0.6	0.6591086422865238	0.5804382256588139	0.6785959138900316	0.5804618768328446	0.6597222222222223	0.6			-0.05972222222222234	{"model__solver": "sgd", "model__n_iter_no_change": 10, "model__momentum": 0.99, "model__max_iter": 10000, "model__learning_rate": "adaptive", "model__hidden_layer_sizes": [72], "model__early_stopping": true, "model__batch_size": 64, "model__alpha": 0.0001, "model__activation": "tanh"}
Beer2_no_alcool_100iter_catch22_0.7_0.1	catch22	0.7	0.1	svc	SVC	False	0.6571428571428571	0.7583333333333333	0.6597222222222223	0.7398809523809523	0.6589069104629981	0.7386612796448861	0.6612676946410516	0.7402703408645684	0.6597222222222223	0.7398809523809523			0.08015873015872998	{"model__C": 4.486539488673112, "model__class_weight": "balanced", "model__degree": 2, "model__gamma": 0.9517116085846602, "model__kernel": "linear", "model__max_iter": 50000, "model__probability": true, "model__shrinking": false}
Beer2_no_alcool_100iter_tsfresh_0.5_0.5	tsfresh	0.5	0.5	LineadDiscr_SVC	LSVC	False	0.6571428571428571	0.7666666666666667	0.6597222222222222	0.768452380952381	0.6695451870444425	0.7540182739762571	0.6954084922170028	0.7611285266457681	0.6597222222222222	0.768452380952381			0.10873015873015879	{"model__lda__n_components": 2, "model__svc__C": 4.157424241328932, "model__svc__class_weight": "balanced", "model__svc__degree": 3, "model__svc__gamma": 0.32328010816577574, "model__svc__kernel": "rbf", "model__svc__max_iter": 10000, "model__svc__probability": true}
Beer2_no_alcool_100iter_tsfresh_0.3_0.8	tsfresh	0.3	0.8	LineadDiscr_SVC	LSVC	False	0.6571428571428571	0.75	0.6597222222222222	0.7517857142857143	0.6695451870444425	0.7383879781420765	0.6954084922170028	0.749364613880743	0.6597222222222222	0.7517857142857143			0.09206349206349207	{"model__lda__n_components": 2, "model__svc__C": 4.88563367481818, "model__svc__class_weight": "balanced", "model__svc__degree": 4, "model__svc__gamma": 0.3193324445839521, "model__svc__kernel": "rbf", "model__svc__max_iter": 50000, "model__svc__probability": true}
Beer2_no_alcool_100iter_tsfel_0.7_0.1	tsfel	0.7	0.1	mlp	MLP	False	0.6571428571428571	0.7333333333333333	0.6590277777777778	0.7196428571428571	0.6618773466833542	0.7153884017375065	0.6693627450980393	0.7231851481851483	0.6590277777777778	0.7196428571428571			0.06061507936507937	{"model__solver": "adam", "model__n_iter_no_change": 20, "model__momentum": 0.9, "model__max_iter": 10000, "model__learning_rate": "adaptive", "model__hidden_layer_sizes": [244], "model__early_stopping": true, "model__batch_size": 64, "model__alpha": 0.0001, "model__activation": "tanh"}
Beer2_no_alcool_100iter_tsfel_0.8_0.1	tsfel	0.8	0.1	logistic_regression	LgRg	False	0.6571428571428571	0.725	0.6583333333333334	0.7113095238095238	0.6584329816392749	0.706811405648615	0.67469931797762	0.7106046439146019	0.6583333333333334	0.7113095238095238			0.0529761904761904	{"model__C": 9.990509235687748, "model__class_weight": "balanced", "model__fit_intercept": true, "model__max_iter": 10000, "model__solver": "lbfgs", "model__tol": 0.0001}
Beer2_no_alcool_100iter_catch22_0.6_0.1	catch22	0.6	0.1	LineadDiscr_SVC	LSVC	False	0.6571428571428571	0.6583333333333333	0.65625	0.6410714285714285	0.6616989751821212	0.6388230857777955	0.6777009222661396	0.6500284198560061	0.65625	0.6410714285714285			-0.015178571428571486	{"model__lda__n_components": 3, "model__svc__C": 2.38598797669393, "model__svc__class_weight": "balanced", "model__svc__degree": 3, "model__svc__gamma": 0.37991183379234755, "model__svc__kernel": "poly", "model__svc__max_iter": 20000, "model__svc__probability": true}
Beer2_no_alcool_100iter_catch22_0.6_0.1	catch22	0.6	0.1	qda	QDA	False	0.6571428571428571	0.675	0.6541666666666667	0.6749999999999999	0.6581194092658532	0.6615502450980392	0.6821950830140485	0.673050298159191	0.6541666666666667	0.6749999999999999			0.02083333333333326	{"_fallback": "empty_param_grid"}
Beer2_no_alcool_100iter_catch22_0.7_0.1	catch22	0.7	0.1	qda	QDA	False	0.6571428571428571	0.675	0.6541666666666667	0.6749999999999999	0.6581194092658532	0.6615502450980392	0.6821950830140485	0.673050298159191	0.6541666666666667	0.6749999999999999			0.02083333333333326	{"_fallback": "empty_param_grid"}
Beer2_no_alcool_100iter_catch22_0.1_0.1	catch22	0.1	0.1	svc	SVC	False	0.6514285714285715	0.7333333333333333	0.6534722222222222	0.7077380952380952	0.6554853143592434	0.7036774628879892	0.6593578724116761	0.7050836550836551	0.6534722222222222	0.7077380952380952			0.054265873015872934	{"model__C": 0.2379159447691436, "model__class_weight": "balanced", "model__degree": 3, "model__gamma": 0.40748049949719567, "model__kernel": "linear", "model__max_iter": 100000, "model__probability": true, "model__shrinking": false}
Beer2_no_alcool_100iter_catch22_0.7_0.1	catch22	0.7	0.1	poly_svm	PSVM	False	0.6514285714285715	0.5666666666666667	0.6506944444444445	0.5630952380952381	0.6540627029167394	0.5604722604954587	0.6714559471742056	0.5888772338772339	0.6506944444444445	0.5630952380952381			-0.08759920634920637	{"model__C": 4.983043879666964, "model__class_weight": "balanced", "model__coef0": 0.0, "model__degree": 2, "model__gamma": 0.02368750100604966, "model__max_iter": 50000, "model__probability": true, "model__shrinking": true}
Beer2_no_alcool_100iter_catch22_0.7_0.1	catch22	0.7	0.1	LineadDiscr_SVC	LSVC	False	0.6457142857142857	0.7333333333333333	0.6458333333333334	0.725	0.6495024580271918	0.7150742980196583	0.6616392863914566	0.718937108642991	0.6458333333333334	0.725			0.07916666666666661	{"model__lda__n_components": 3, "model__svc__C": 0.17433745099476586, "model__svc__class_weight": "balanced", "model__svc__degree": 3, "model__svc__gamma": 0.48237633497476057, "model__svc__kernel": "linear", "model__svc__max_iter": 10000, "model__svc__probability": true}
Beer2_no_alcool_100iter_catch22_0.6_0.1	catch22	0.6	0.1	adaboost	Ada	False	0.6457142857142857	0.6166666666666667	0.6444444444444445	0.6136904761904762	0.6404904274199541	0.6047855114675391	0.6529578877005348	0.6100605611172908	0.6444444444444445	0.6136904761904762			-0.030753968253968256	{"model__learning_rate": 0.10624561259244761, "model__n_estimators": "250"}
Beer2_no_alcool_100iter_standard_0.8_0.1	standard	0.8	0.1	adaboost	Ada	False	0.64	0.6916666666666667	0.6416666666666667	0.6970238095238095	0.6394069484931872	0.6874173754213146	0.6590136054421769	0.70085904628331	0.6416666666666667	0.6970238095238095			0.05535714285714277	{"model__learning_rate": 0.051975141129150346, "model__n_estimators": "200"}
Beer2_no_alcool_100iter_tsfel_0.6_0.2	tsfel	0.6	0.2	knn	KNN	False	0.64	0.65	0.6409722222222223	0.6577380952380952	0.6479797256764588	0.631481050918391	0.6690866694789741	0.6646008403361344	0.6409722222222223	0.6577380952380952			0.016765873015872956	{"model__weights": "uniform", "model__p": 1, "model__n_neighbors": "37", "model__n_jobs": -1, "model__metric": "minkowski", "model__leaf_size": "250", "model__algorithm": "ball_tree"}
Beer2_no_alcool_100iter_tsfel_0.8_0.1	tsfel	0.8	0.1	knn	KNN	False	0.64	0.625	0.6395833333333333	0.6375	0.6480577315033251	0.6080658073582602	0.6750691438191438	0.6410268652915712	0.6395833333333333	0.6375			-0.002083333333333326	{"model__weights": "uniform", "model__p": 1, "model__n_neighbors": "31", "model__n_jobs": -1, "model__metric": "manhattan", "model__leaf_size": "40", "model__algorithm": "kd_tree"}
Beer2_no_alcool_100iter_tsfresh_0.3_0.8	tsfresh	0.3	0.8	decision_tree	DT	False	0.64	0.6083333333333333	0.6388888888888888	0.5874999999999999	0.6354646649762117	0.5965683879624983	0.6497918908417024	0.6321428571428571	0.6388888888888888	0.5874999999999999			-0.05138888888888893	{"model__splitter": "best", "model__random_state": 42, "model__min_samples_split": 5, "model__min_samples_leaf": 2, "model__max_features": "sqrt", "model__max_depth": 15, "model__criterion": "gini"}
Beer2_no_alcool_100iter_tsfresh_0.4_0.9	tsfresh	0.4	0.9	decision_tree	DT	False	0.64	0.6083333333333333	0.6388888888888888	0.5874999999999999	0.6354646649762117	0.5965683879624983	0.6497918908417024	0.6321428571428571	0.6388888888888888	0.5874999999999999			-0.05138888888888893	{"model__splitter": "best", "model__random_state": 42, "model__min_samples_split": 5, "model__min_samples_leaf": 2, "model__max_features": "log2", "model__max_depth": 20, "model__criterion": "gini"}
Beer2_no_alcool_100iter_tsfel_0.7_0.1	tsfel	0.7	0.1	adaboost	Ada	False	0.6342857142857142	0.6	0.6375	0.5779761904761905	0.6406827334246689	0.5763986013986014	0.6510102438411263	0.5811347926267281	0.6375	0.5779761904761905			-0.05952380952380942	{"model__learning_rate": 0.1008522646287514, "model__n_estimators": "100"}
Beer2_no_alcool_100iter_tsfel_0.6_0.2	tsfel	0.6	0.2	naive_bayes	NB	False	0.6342857142857142	0.6083333333333333	0.6368055555555556	0.6017857142857143	0.6422537648336635	0.5956477070240611	0.6512188531118444	0.5956501831501831	0.6368055555555556	0.6017857142857143			-0.03501984126984137	{"_fallback": "empty_param_grid"}
Beer2_no_alcool_100iter_catch22_0.7_0.1	catch22	0.7	0.1	decision_tree	DT	False	0.6285714285714286	0.525	0.6319444444444444	0.5184523809523809	0.6240958332553745	0.5121764061050679	0.6295186368195977	0.5198158452570217	0.6319444444444444	0.5184523809523809			-0.11349206349206353	{"model__splitter": "random", "model__random_state": 42, "model__min_samples_split": 10, "model__min_samples_leaf": 2, "model__max_features": null, "model__max_depth": 15, "model__criterion": "entropy"}
Beer2_no_alcool_100iter_standard_0.7_0.1	standard	0.7	0.1	kmeans_logreg	KMLR	False	0.6342857142857142	0.6083333333333333	0.6305555555555555	0.5874999999999999	0.6322527542458813	0.5843877968877969	0.6402297405081074	0.5831989247311828	0.6305555555555555	0.5874999999999999			-0.043055555555555625	{"model__kmeans__n_clusters": 4, "model__logreg__C": 0.5562389576714354, "model__logreg__class_weight": "balanced", "model__logreg__max_iter": 10000, "model__logreg__penalty": "l2", "model__logreg__solver": "lbfgs"}
Beer2_no_alcool_100iter_standard_0.9_0.1	standard	0.9	0.1	kmeans_logreg	KMLR	False	0.6342857142857142	0.6083333333333333	0.6305555555555555	0.5863095238095238	0.6320367052716218	0.5853345196565536	0.6380370432544346	0.5858356706814056	0.6305555555555555	0.5863095238095238			-0.0442460317460317	{"model__kmeans__n_clusters": 4, "model__logreg__C": 5.069495350070837, "model__logreg__class_weight": "balanced", "model__logreg__max_iter": 10000, "model__logreg__penalty": "l2", "model__logreg__solver": "lbfgs"}
Beer2_no_alcool_100iter_standard_0.9_0.1	standard	0.9	0.1	adaboost	Ada	False	0.6285714285714286	0.725	0.6305555555555555	0.7279761904761906	0.6284412177737739	0.7191773504273504	0.6474695938981654	0.7248745173745174	0.6305555555555555	0.7279761904761906			0.09742063492063502	{"model__learning_rate": 0.08981714579358656, "model__n_estimators": "100"}
Beer2_no_alcool_100iter_catch22_0.7_0.1	catch22	0.7	0.1	mlp	MLP	False	0.6171428571428571	0.65	0.6194444444444445	0.6029761904761904	0.6224120138073378	0.5924051438757321	0.6319757727652464	0.586286976911977	0.6194444444444445	0.6029761904761904			-0.01646825396825402	{"model__solver": "adam", "model__n_iter_no_change": 20, "model__momentum": 0.9, "model__max_iter": 10000, "model__learning_rate": "constant", "model__hidden_layer_sizes": [70], "model__early_stopping": true, "model__batch_size": 27, "model__alpha": 0.0001, "model__activation": "relu"}
Beer2_no_alcool_100iter_catch22_0.1_0.1	catch22	0.1	0.1	adaboost	Ada	False	0.6171428571428571	0.6416666666666667	0.6180555555555556	0.6672619047619048	0.6186681692861886	0.6348363095238094	0.6387668703845174	0.6976877840149692	0.6180555555555556	0.6672619047619048			0.049206349206349254	{"model__learning_rate": 0.07173508162354314, "model__n_estimators": "250"}
Beer2_no_alcool_100iter_tsfel_0.7_0.1	tsfel	0.7	0.1	decision_tree	DT	False	0.6171428571428571	0.775	0.6145833333333334	0.7660714285714285	0.6174742781540462	0.7650613275613275	0.660766317016317	0.7816517099199611	0.6145833333333334	0.7660714285714285			0.15148809523809514	{"model__splitter": "random", "model__random_state": 42, "model__min_samples_split": 5, "model__min_samples_leaf": 4, "model__max_features": null, "model__max_depth": null, "model__criterion": "entropy"}
Beer2_no_alcool_100iter_tsfresh_0.3_0.8	tsfresh	0.3	0.8	naive_bayes	NB	False	0.6114285714285714	0.5583333333333333	0.6138888888888889	0.5404761904761904	0.596539699640367	0.5410016805604088	0.6201579216251953	0.5540537587412587	0.6138888888888889	0.5404761904761904			-0.07341269841269848	{"_fallback": "empty_param_grid"}
Beer2_no_alcool_100iter_tsfresh_0.4_0.9	tsfresh	0.4	0.9	naive_bayes	NB	False	0.6114285714285714	0.5583333333333333	0.6138888888888889	0.5404761904761904	0.596539699640367	0.5410016805604088	0.6201579216251953	0.5540537587412587	0.6138888888888889	0.5404761904761904			-0.07341269841269848	{"_fallback": "empty_param_grid"}
Beer2_no_alcool_100iter_tsfresh_0.5_0.5	tsfresh	0.5	0.5	naive_bayes	NB	False	0.6114285714285714	0.5583333333333333	0.6138888888888889	0.5404761904761904	0.596539699640367	0.5410016805604088	0.6201579216251953	0.5540537587412587	0.6138888888888889	0.5404761904761904			-0.07341269841269848	{"_fallback": "empty_param_grid"}
Beer2_no_alcool_100iter_tsfresh_0.5_0.5	tsfresh	0.5	0.5	decision_tree	DT	False	0.6114285714285714	0.675	0.6111111111111112	0.6392857142857143	0.6121221904230072	0.6425522526929681	0.6418541552344369	0.667572463768116	0.6111111111111112	0.6392857142857143			0.028174603174603186	{"model__splitter": "best", "model__random_state": 42, "model__min_samples_split": 2, "model__min_samples_leaf": 2, "model__max_features": "sqrt", "model__max_depth": null, "model__criterion": "gini"}
Beer2_no_alcool_100iter_tsfel_0.7_0.1	tsfel	0.7	0.1	naive_bayes	NB	False	0.6057142857142858	0.6	0.6090277777777777	0.5892857142857143	0.6158887608629877	0.5841913701256914	0.6267697500560463	0.5853779840848806	0.6090277777777777	0.5892857142857143			-0.019742063492063422	{"_fallback": "empty_param_grid"}
Beer2_no_alcool_100iter_tsfel_0.8_0.1	tsfel	0.8	0.1	naive_bayes	NB	False	0.6057142857142858	0.5916666666666667	0.6083333333333334	0.5767857142857142	0.6150654050475917	0.5734524487210093	0.6264862327909888	0.5743390804597701	0.6083333333333334	0.5767857142857142			-0.03154761904761916	{"_fallback": "empty_param_grid"}
Beer2_no_alcool_100iter_standard_0.7_0.1	standard	0.7	0.1	naive_bayes	NB	False	0.6057142857142858	0.5916666666666667	0.60625	0.5833333333333333	0.6063082580972117	0.5815772988291446	0.6176973220577873	0.5923933272197648	0.60625	0.5833333333333333			-0.022916666666666696	{"_fallback": "empty_param_grid"}
Beer2_no_alcool_100iter_standard_0.8_0.1	standard	0.8	0.1	naive_bayes	NB	False	0.6057142857142858	0.5916666666666667	0.60625	0.5833333333333333	0.6063082580972117	0.5815772988291446	0.6176973220577873	0.5923933272197648	0.60625	0.5833333333333333			-0.022916666666666696	{"_fallback": "empty_param_grid"}
Beer2_no_alcool_100iter_standard_0.9_0.1	standard	0.9	0.1	naive_bayes	NB	False	0.6057142857142858	0.5916666666666667	0.60625	0.5833333333333333	0.6063082580972117	0.5815772988291446	0.6176973220577873	0.5923933272197648	0.60625	0.5833333333333333			-0.022916666666666696	{"_fallback": "empty_param_grid"}
Beer2_no_alcool_100iter_tsfel_0.8_0.1	tsfel	0.8	0.1	kmeans_logreg	KMLR	False	0.5942857142857143	0.5666666666666667	0.5958333333333333	0.55	0.6091302046577276	0.5480211439414475	0.6414725672877847	0.554399888610415	0.5958333333333333	0.55			-0.04583333333333328	{"model__kmeans__n_clusters": 5, "model__logreg__C": 2.507867603180247, "model__logreg__class_weight": "balanced", "model__logreg__max_iter": 10000, "model__logreg__penalty": "l2", "model__logreg__solver": "lbfgs"}
Beer2_no_alcool_100iter_tsfel_0.7_0.1	tsfel	0.7	0.1	kmeans_logreg	KMLR	False	0.5828571428571429	0.5916666666666667	0.586111111111111	0.5654761904761905	0.5861712753553836	0.5596858931365973	0.594607606556136	0.5601190476190476	0.586111111111111	0.5654761904761905			-0.02063492063492056	{"model__kmeans__n_clusters": 5, "model__logreg__C": 3.8707469154865195, "model__logreg__class_weight": "balanced", "model__logreg__max_iter": 10000, "model__logreg__penalty": "l1", "model__logreg__solver": "saga"}
Beer2_no_alcool_100iter_tsfresh_0.3_0.8	tsfresh	0.3	0.8	kmeans_logreg	KMLR	False	0.5657142857142857	0.49166666666666664	0.5694444444444444	0.4630952380952381	0.5629359629827794	0.4485879744961694	0.5692987567987569	0.46701335202479366	0.5694444444444444	0.4630952380952381			-0.1063492063492063	{"model__kmeans__n_clusters": 5, "model__logreg__C": 3.5496952060181197, "model__logreg__class_weight": "balanced", "model__logreg__max_iter": 10000, "model__logreg__penalty": "l1", "model__logreg__solver": "saga"}
Beer2_no_alcool_100iter_tsfresh_0.5_0.5	tsfresh	0.5	0.5	kmeans_logreg	KMLR	False	0.5657142857142857	0.48333333333333334	0.5694444444444444	0.45595238095238094	0.5625463671349747	0.4384933467722078	0.5706275821365335	0.46439693580651026	0.5694444444444444	0.45595238095238094			-0.11349206349206348	{"model__kmeans__n_clusters": 5, "model__logreg__C": 2.401471708017129, "model__logreg__class_weight": "balanced", "model__logreg__max_iter": 10000, "model__logreg__penalty": "l2", "model__logreg__solver": "saga"}
Beer2_no_alcool_100iter_tsfel_0.6_0.2	tsfel	0.6	0.2	kmeans_logreg	KMLR	False	0.5657142857142857	0.6583333333333333	0.56875	0.6494047619047619	0.5754867367459541	0.6397957193003014	0.5909360580092288	0.6443106925044265	0.56875	0.6494047619047619			0.08065476190476195	{"model__kmeans__n_clusters": 5, "model__logreg__C": 8.61631198444421, "model__logreg__class_weight": "balanced", "model__logreg__max_iter": 10000, "model__logreg__penalty": "l2", "model__logreg__solver": "lbfgs"}
Beer2_no_alcool_100iter_tsfresh_0.4_0.9	tsfresh	0.4	0.9	kmeans_logreg	KMLR	False	0.56	0.49166666666666664	0.5631944444444444	0.4630952380952381	0.5575577927578554	0.44790498183628324	0.565470239479191	0.46681521947479393	0.5631944444444444	0.4630952380952381			-0.10009920634920633	{"model__kmeans__n_clusters": 5, "model__logreg__C": 3.3917823353748475, "model__logreg__class_weight": "balanced", "model__logreg__max_iter": 10000, "model__logreg__penalty": "l2", "model__logreg__solver": "saga"}
Beer2_no_alcool_100iter_standard_0.8_0.1	standard	0.8	0.1	kmeans_logreg	KMLR	False	0.56	0.55	0.5604166666666667	0.5321428571428571	0.5566228438022649	0.5373813639220616	0.5712680715510905	0.5666039576365663	0.5604166666666667	0.5321428571428571			-0.028273809523809534	{"model__kmeans__n_clusters": 5, "model__logreg__C": 9.266423863519613, "model__logreg__class_weight": "balanced", "model__logreg__max_iter": 10000, "model__logreg__penalty": "l1", "model__logreg__solver": "saga"}
Beer2_no_alcool_100iter_catch22_0.7_0.1	catch22	0.7	0.1	kmeans_logreg	KMLR	False	0.5428571428571428	0.625	0.54375	0.594047619047619	0.545365935086493	0.5858948511166253	0.5597004799508009	0.585619481710813	0.54375	0.594047619047619			0.05029761904761909	{"model__kmeans__n_clusters": 5, "model__logreg__C": 1.4640266219473952, "model__logreg__class_weight": "balanced", "model__logreg__max_iter": 10000, "model__logreg__penalty": "l1", "model__logreg__solver": "saga"}
Beer2_no_alcool_100iter_catch22_0.6_0.1	catch22	0.6	0.1	naive_bayes	NB	False	0.5314285714285715	0.6166666666666667	0.5333333333333332	0.6142857142857143	0.5409820639130984	0.6007265730450015	0.5555030114812723	0.6290669856459331	0.5333333333333332	0.6142857142857143			0.08095238095238111	{"_fallback": "empty_param_grid"}
Beer2_no_alcool_100iter_catch22_0.7_0.1	catch22	0.7	0.1	naive_bayes	NB	False	0.5314285714285715	0.6166666666666667	0.5333333333333332	0.6142857142857143	0.5409820639130984	0.6007265730450015	0.5555030114812723	0.6290669856459331	0.5333333333333332	0.6142857142857143			0.08095238095238111	{"_fallback": "empty_param_grid"}
Beer2_no_alcool_100iter_catch22_0.1_0.1	catch22	0.1	0.1	naive_bayes	NB	False	0.52	0.6166666666666667	0.5229166666666667	0.6130952380952381	0.5256001589963097	0.5986481601966313	0.5318848148116441	0.6275632262474368	0.5229166666666667	0.6130952380952381			0.09017857142857144	{"_fallback": "empty_param_grid"}
Beer2_no_alcool_100iter_catch22_0.6_0.1	catch22	0.6	0.1	kmeans_logreg	KMLR	False	0.5028571428571429	0.625	0.5041666666666667	0.6023809523809524	0.5118062114132296	0.5973168452676649	0.5481676086686748	0.601012726012726	0.5041666666666667	0.6023809523809524			0.0982142857142857	{"model__kmeans__n_clusters": 5, "model__logreg__C": 8.25408612272152, "model__logreg__class_weight": "balanced", "model__logreg__max_iter": 10000, "model__logreg__penalty": "l2", "model__logreg__solver": "saga"}
Beer2_no_alcool_100iter_catch22_0.1_0.1	catch22	0.1	0.1	kmeans_logreg	KMLR	False	0.5028571428571429	0.6333333333333333	0.5041666666666667	0.6351190476190476	0.5046073718681262	0.6153012781497261	0.5288190886110542	0.6387152777777778	0.5041666666666667	0.6351190476190476			0.13095238095238093	{"model__kmeans__n_clusters": 4, "model__logreg__C": 8.216463165986603, "model__logreg__class_weight": "balanced", "model__logreg__max_iter": 10000, "model__logreg__penalty": "l2", "model__logreg__solver": "saga"}
Beer2_no_alcool_100iter_tsfel_0.6_0.2	tsfel	0.6	0.2	qda	QDA	False	0.3942857142857143	0.39166666666666666	0.3986111111111111	0.36309523809523814	0.37653971845148315	0.3506074741724647	0.38830164226555697	0.3590740740740741	0.3986111111111111	0.36309523809523814			-0.035515873015872945	{"_fallback": "empty_param_grid"}
Beer2_no_alcool_100iter_tsfel_0.7_0.1	tsfel	0.7	0.1	qda	QDA	False	0.35428571428571426	0.43333333333333335	0.3548611111111111	0.3994047619047619	0.3355568107008199	0.3950286029979175	0.3453635917356783	0.39693461311756506	0.3548611111111111	0.3994047619047619			0.044543650793650746	{"_fallback": "empty_param_grid"}
Beer2_no_alcool_100iter_tsfel_0.8_0.1	tsfel	0.8	0.1	qda	QDA	False	0.28	0.39166666666666666	0.28125	0.3547619047619048	0.26957148192976155	0.3412094457178554	0.32320128779395296	0.342217988610218	0.28125	0.3547619047619048			0.07351190476190478	{"_fallback": "empty_param_grid"}
