# Supplementary material for: Data-Driven MOX Chemosensing for Beer Discrimination: Towards Rapid Food Quality Screening
Source: Micromachines (Basel). 2026 Jul 15;17(7):840. doi: 10.3390/mi17070840 (PMC13413555; doi:10.3390/mi17070840)
Supplement: Supplementary file 1 [file micromachines-17-00840-s001.zip › S6.csv]

	features	number_of_features	labels	file_features	test_size	random_state	best_params	AUC	accuracy	model
0	['standard__S4_integral', 'standard__S4_energy', 'standard__S4_wavelet_energy', 'standard__S3_sharpe_foward50', 'standard__S4_sharpe_foward50', 'standard__S3_sharpe_foward25', 'standard__S1_kurtosis', 'standard__S5_wavelet_energy', 'standard__S2_energy', 'standard__S5_energy', 'standard__S2_wavelet_energy', 'standard__S6_energy', 'standard__S1_sharpe_foward25', 'standard__S6_wavelet_energy', 'sta…	52	{'HNK': 0, 'HNK_0': 1}	output\heineken_100iter_30sample_FromBeer1All\features_only\df_features_labels_heineken_100iter_FromBeer1All_standard_0.9_0.2.csv	0.3	42	{'model__weights': 'distance', 'model__p': 1, 'model__n_neighbors': np.int64(2), 'model__n_jobs': -1, 'model__metric': 'euclidean', 'model__leaf_size': np.int64(20), 'model__algorithm': 'kd_tree'}	0.95	0.92	KNN
1	['standard__S4_integral', 'standard__S4_energy', 'standard__S4_wavelet_energy', 'standard__S3_sharpe_foward50', 'standard__S4_sharpe_foward50', 'standard__S3_sharpe_foward25', 'standard__S1_kurtosis', 'standard__S5_wavelet_energy', 'standard__S2_energy', 'standard__S5_energy', 'standard__S2_wavelet_energy', 'standard__S6_energy', 'standard__S1_sharpe_foward25', 'standard__S6_wavelet_energy', 'sta…	52	{'HNK': 0, 'HNK_0': 1}	output\heineken_100iter_30sample_FromBeer1All\features_only\df_features_labels_heineken_100iter_FromBeer1All_standard_0.9_0.2.csv	0.3	42	{'model__random_state': 42, 'model__oob_score': False, 'model__n_estimators': 100, 'model__min_samples_split': 5, 'model__min_samples_leaf': 4, 'model__max_features': 'log2', 'model__max_depth': np.int64(5), 'model__criterion': 'gini', 'model__bootstrap': True}	0.9976	0.96	RF
2	['standard__S4_integral', 'standard__S4_energy', 'standard__S4_wavelet_energy', 'standard__S3_sharpe_foward50', 'standard__S4_sharpe_foward50', 'standard__S3_sharpe_foward25', 'standard__S1_kurtosis', 'standard__S5_wavelet_energy', 'standard__S2_energy', 'standard__S5_energy', 'standard__S2_wavelet_energy', 'standard__S6_energy', 'standard__S1_sharpe_foward25', 'standard__S6_wavelet_energy', 'sta…	52	{'HNK': 0, 'HNK_0': 1}	output\heineken_100iter_30sample_FromBeer1All\features_only\df_features_labels_heineken_100iter_FromBeer1All_standard_0.9_0.2.csv	0.3	42	{'model__splitter': 'random', 'model__random_state': 42, 'model__min_samples_split': 2, 'model__min_samples_leaf': 2, 'model__max_features': None, 'model__max_depth': None, 'model__criterion': 'gini'}	1.0	1.0	DT
3	['standard__S4_integral', 'standard__S4_energy', 'standard__S4_wavelet_energy', 'standard__S3_sharpe_foward50', 'standard__S4_sharpe_foward50', 'standard__S3_sharpe_foward25', 'standard__S1_kurtosis', 'standard__S5_wavelet_energy', 'standard__S2_energy', 'standard__S5_energy', 'standard__S2_wavelet_energy', 'standard__S6_energy', 'standard__S1_sharpe_foward25', 'standard__S6_wavelet_energy', 'sta…	52	{'HNK': 0, 'HNK_0': 1}	output\heineken_100iter_30sample_FromBeer1All\features_only\df_features_labels_heineken_100iter_FromBeer1All_standard_0.9_0.2.csv	0.3	42	{'model__C': np.float64(1.2230113956005695), 'model__class_weight': 'balanced', 'model__degree': 4, 'model__gamma': np.float64(0.3105638170265685), 'model__kernel': 'poly', 'model__max_iter': 50000, 'model__probability': True, 'model__shrinking': False}	1.0	1.0	SVC
4	['standard__S4_integral', 'standard__S4_energy', 'standard__S4_wavelet_energy', 'standard__S3_sharpe_foward50', 'standard__S4_sharpe_foward50', 'standard__S3_sharpe_foward25', 'standard__S1_kurtosis', 'standard__S5_wavelet_energy', 'standard__S2_energy', 'standard__S5_energy', 'standard__S2_wavelet_energy', 'standard__S6_energy', 'standard__S1_sharpe_foward25', 'standard__S6_wavelet_energy', 'sta…	52	{'HNK': 0, 'HNK_0': 1}	output\heineken_100iter_30sample_FromBeer1All\features_only\df_features_labels_heineken_100iter_FromBeer1All_standard_0.9_0.2.csv	0.3	42	{'model__gamma': np.float64(0.5004579207510711), 'model__learning_rate': np.float64(0.04605828351224746), 'model__max_depth': np.int64(2), 'model__n_estimators': 100, 'model__reg_alpha': np.float64(0.96952302272152), 'model__reg_lambda': np.float64(0.8633904903395906)}	1.0	1.0	XGB
5	['standard__S4_integral', 'standard__S4_energy', 'standard__S4_wavelet_energy', 'standard__S3_sharpe_foward50', 'standard__S4_sharpe_foward50', 'standard__S3_sharpe_foward25', 'standard__S1_kurtosis', 'standard__S5_wavelet_energy', 'standard__S2_energy', 'standard__S5_energy', 'standard__S2_wavelet_energy', 'standard__S6_energy', 'standard__S1_sharpe_foward25', 'standard__S6_wavelet_energy', 'sta…	52	{'HNK': 0, 'HNK_0': 1}	output\heineken_100iter_30sample_FromBeer1All\features_only\df_features_labels_heineken_100iter_FromBeer1All_standard_0.9_0.2.csv	0.3	42	{'model__lda__n_components': 1, 'model__svc__C': np.float64(3.6946273320225873), 'model__svc__class_weight': 'balanced', 'model__svc__degree': 2, 'model__svc__gamma': np.float64(0.598885673550736), 'model__svc__kernel': 'linear', 'model__svc__max_iter': 20000, 'model__svc__probability': True}	1.0	1.0	LSVC
6	['standard__S4_integral', 'standard__S4_energy', 'standard__S4_wavelet_energy', 'standard__S3_sharpe_foward50', 'standard__S4_sharpe_foward50', 'standard__S3_sharpe_foward25', 'standard__S1_kurtosis', 'standard__S5_wavelet_energy', 'standard__S2_energy', 'standard__S5_energy', 'standard__S2_wavelet_energy', 'standard__S6_energy', 'standard__S1_sharpe_foward25', 'standard__S6_wavelet_energy', 'sta…	52	{'HNK': 0, 'HNK_0': 1}	output\heineken_100iter_30sample_FromBeer1All\features_only\df_features_labels_heineken_100iter_FromBeer1All_standard_0.9_0.2.csv	0.3	42	{'model__C': np.float64(7.202040016810704), 'model__class_weight': 'balanced', 'model__fit_intercept': True, 'model__max_iter': 20000, 'model__solver': 'saga', 'model__tol': 0.01}	0.9992	0.96	LgRg
7	['standard__S4_integral', 'standard__S4_energy', 'standard__S4_wavelet_energy', 'standard__S3_sharpe_foward50', 'standard__S4_sharpe_foward50', 'standard__S3_sharpe_foward25', 'standard__S1_kurtosis', 'standard__S5_wavelet_energy', 'standard__S2_energy', 'standard__S5_energy', 'standard__S2_wavelet_energy', 'standard__S6_energy', 'standard__S1_sharpe_foward25', 'standard__S6_wavelet_energy', 'sta…	52	{'HNK': 0, 'HNK_0': 1}	output\heineken_100iter_30sample_FromBeer1All\features_only\df_features_labels_heineken_100iter_FromBeer1All_standard_0.9_0.2.csv	0.3	42	{'model__learning_rate': np.float64(0.025737386238180664), 'model__max_depth': np.int64(3), 'model__min_samples_leaf': 1, 'model__min_samples_split': 10, 'model__n_estimators': 100, 'model__subsample': 0.5}	0.9992	0.9733333333333334	GB
8	['standard__S4_integral', 'standard__S4_energy', 'standard__S4_wavelet_energy', 'standard__S3_sharpe_foward50', 'standard__S4_sharpe_foward50', 'standard__S3_sharpe_foward25', 'standard__S1_kurtosis', 'standard__S5_wavelet_energy', 'standard__S2_energy', 'standard__S5_energy', 'standard__S2_wavelet_energy', 'standard__S6_energy', 'standard__S1_sharpe_foward25', 'standard__S6_wavelet_energy', 'sta…	52	{'HNK': 0, 'HNK_0': 1}	output\heineken_100iter_30sample_FromBeer1All\features_only\df_features_labels_heineken_100iter_FromBeer1All_standard_0.9_0.2.csv	0.3	42	{'model__solver': 'adam', 'model__n_iter_no_change': 20, 'model__momentum': 0.95, 'model__max_iter': 10000, 'model__learning_rate': 'constant', 'model__hidden_layer_sizes': (52,), 'model__early_stopping': True, 'model__batch_size': 40, 'model__alpha': 0.0001, 'model__activation': 'relu'}	0.9975999999999999	0.9466666666666667	MLP
9	['standard__S4_integral', 'standard__S4_energy', 'standard__S4_wavelet_energy', 'standard__S3_sharpe_foward50', 'standard__S4_sharpe_foward50', 'standard__S3_sharpe_foward25', 'standard__S1_kurtosis', 'standard__S5_wavelet_energy', 'standard__S2_energy', 'standard__S5_energy', 'standard__S2_wavelet_energy', 'standard__S6_energy', 'standard__S1_sharpe_foward25', 'standard__S6_wavelet_energy', 'sta…	52	{'HNK': 0, 'HNK_0': 1}	output\heineken_100iter_30sample_FromBeer1All\features_only\df_features_labels_heineken_100iter_FromBeer1All_standard_0.9_0.2.csv	0.3	42	{'model__learning_rate': np.float64(0.10810892238763647), 'model__n_estimators': np.int64(150)}	0.9992	0.9733333333333334	Ada
10	['standard__S4_integral', 'standard__S4_energy', 'standard__S4_wavelet_energy', 'standard__S3_sharpe_foward50', 'standard__S4_sharpe_foward50', 'standard__S3_sharpe_foward25', 'standard__S1_kurtosis', 'standard__S5_wavelet_energy', 'standard__S2_energy', 'standard__S5_energy', 'standard__S2_wavelet_energy', 'standard__S6_energy', 'standard__S1_sharpe_foward25', 'standard__S6_wavelet_energy', 'sta…	52	{'HNK': 0, 'HNK_0': 1}	output\heineken_100iter_30sample_FromBeer1All\features_only\df_features_labels_heineken_100iter_FromBeer1All_standard_0.9_0.2.csv	0.3	42	{'model__n_estimators': 100, 'model__min_samples_split': 5, 'model__min_samples_leaf': 4, 'model__max_features': None, 'model__max_depth': np.int64(15), 'model__criterion': 'entropy', 'model__bootstrap': False}	1.0	1.0	ExTr
11	['standard__S4_integral', 'standard__S4_energy', 'standard__S4_wavelet_energy', 'standard__S3_sharpe_foward50', 'standard__S4_sharpe_foward50', 'standard__S3_sharpe_foward25', 'standard__S1_kurtosis', 'standard__S5_wavelet_energy', 'standard__S2_energy', 'standard__S5_energy', 'standard__S2_wavelet_energy', 'standard__S6_energy', 'standard__S1_sharpe_foward25', 'standard__S6_wavelet_energy', 'sta…	52	{'HNK': 0, 'HNK_0': 1}	output\heineken_100iter_30sample_FromBeer1All\features_only\df_features_labels_heineken_100iter_FromBeer1All_standard_0.9_0.2.csv	0.3	42	{'model__kmeans__n_clusters': 3, 'model__logreg__C': np.float64(5.746930301787444), 'model__logreg__class_weight': 'balanced', 'model__logreg__max_iter': 10000, 'model__logreg__penalty': 'l1', 'model__logreg__solver': 'saga'}	0.9935999999999999	0.8666666666666667	KMLR
12	['standard__S4_integral', 'standard__S4_energy', 'standard__S4_wavelet_energy', 'standard__S3_sharpe_foward50', 'standard__S4_sharpe_foward50', 'standard__S3_sharpe_foward25', 'standard__S1_kurtosis', 'standard__S5_wavelet_energy', 'standard__S2_energy', 'standard__S5_energy', 'standard__S2_wavelet_energy', 'standard__S6_energy', 'standard__S1_sharpe_foward25', 'standard__S6_wavelet_energy', 'sta…	52	{'HNK': 0, 'HNK_0': 1}	output\heineken_100iter_30sample_FromBeer1All\features_only\df_features_labels_heineken_100iter_FromBeer1All_standard_0.9_0.2.csv	0.3	42	{'model__C': np.float64(8.195221501192938), 'model__class_weight': 'balanced', 'model__coef0': 0.0, 'model__degree': 4, 'model__gamma': np.float64(0.6924376926728293), 'model__max_iter': 20000, 'model__probability': True, 'model__shrinking': False}	1.0	1.0	PSVM
13	['standard__S4_integral', 'standard__S4_energy', 'standard__S4_wavelet_energy', 'standard__S3_sharpe_foward50', 'standard__S4_sharpe_foward50', 'standard__S3_sharpe_foward25', 'standard__S1_kurtosis', 'standard__S5_wavelet_energy', 'standard__S2_energy', 'standard__S5_energy', 'standard__S2_wavelet_energy', 'standard__S6_energy', 'standard__S1_sharpe_foward25', 'standard__S6_wavelet_energy', 'sta…	52	{'HNK': 0, 'HNK_0': 1}	output\heineken_100iter_30sample_FromBeer1All\features_only\df_features_labels_heineken_100iter_FromBeer1All_standard_0.9_0.2.csv	0.3	42	{'model__C': np.float64(4.84592198963041), 'model__class_weight': 'balanced', 'model__gamma': np.float64(0.2816348262897824), 'model__max_iter': 100000, 'model__probability': True, 'model__shrinking': False}	1.0	1.0	RSVM
14	['standard__S4_integral', 'standard__S4_energy', 'standard__S4_wavelet_energy', 'standard__S3_sharpe_foward50', 'standard__S4_sharpe_foward50', 'standard__S3_sharpe_foward25', 'standard__S1_kurtosis', 'standard__S5_wavelet_energy', 'standard__S2_energy', 'standard__S5_energy', 'standard__S2_wavelet_energy', 'standard__S6_energy', 'standard__S1_sharpe_foward25', 'standard__S6_wavelet_energy', 'sta…	52	{'HNK': 0, 'HNK_0': 1}	output\heineken_100iter_30sample_FromBeer1All\features_only\df_features_labels_heineken_100iter_FromBeer1All_standard_0.9_0.2.csv	0.3	42	{'_fallback': 'empty_param_grid'}	0.9904	0.4666666666666667	NB
15	['standard__S4_integral', 'standard__S4_energy', 'standard__S4_wavelet_energy', 'standard__S3_sharpe_foward50', 'standard__S4_sharpe_foward50', 'standard__S3_sharpe_foward25', 'standard__S1_kurtosis', 'standard__S5_wavelet_energy', 'standard__S2_energy', 'standard__S5_energy', 'standard__S2_wavelet_energy', 'standard__S6_energy', 'standard__S1_sharpe_foward25', 'standard__S6_wavelet_energy', 'sta…	52	{'HNK': 0, 'HNK_0': 1}	output\heineken_100iter_30sample_FromBeer1All\features_only\df_features_labels_heineken_100iter_FromBeer1All_standard_0.9_0.2.csv	0.3	42	{'_fallback': 'empty_param_grid'}	0.98	0.9866666666666667	QDA
16	['standard__S4_integral', 'standard__S4_energy', 'standard__S4_wavelet_energy', 'standard__S3_sharpe_foward50', 'standard__S4_sharpe_foward50', 'standard__S3_sharpe_foward25', 'standard__S1_kurtosis', 'standard__S5_wavelet_energy', 'standard__S2_energy', 'standard__S5_energy', 'standard__S2_wavelet_energy', 'standard__S6_energy', 'standard__S1_sharpe_foward25', 'standard__S6_wavelet_energy', 'sta…	52	{'HNK': 0, 'HNK_0': 1}	output\heineken_100iter_30sample_FromBeer1All\features_only\df_features_labels_heineken_100iter_FromBeer1All_standard_0.9_0.2.csv	0.3	42	{'mode_requested': 'soft', 'mode_used': 'soft', 'models': [{'model': 'LineadDiscr_SVC', 'acc_test': 1.0, 'acc_val': 0.9809523809523809, 'acc_selection': 0.9809523809523809}, {'model': 'random_forest', 'acc_test': 0.96, 'acc_val': 0.9523809523809523, 'acc_selection': 0.9523809523809523}]}	1.0	1.0	LSVC+RF
17	['standard__S4_integral', 'standard__S4_energy', 'standard__S4_wavelet_energy', 'standard__S3_sharpe_foward50', 'standard__S4_sharpe_foward50', 'standard__S3_sharpe_foward25', 'standard__S1_kurtosis', 'standard__S5_wavelet_energy', 'standard__S2_energy', 'standard__S5_energy', 'standard__S2_wavelet_energy', 'standard__S6_energy', 'standard__S1_sharpe_foward25', 'standard__S6_wavelet_energy', 'sta…	52	{'HNK': 0, 'HNK_0': 1}	output\heineken_100iter_30sample_FromBeer1All\features_only\df_features_labels_heineken_100iter_FromBeer1All_standard_0.9_0.2.csv	0.3	42	{'mode_requested': 'soft', 'mode_used': 'soft', 'models': [{'model': 'LineadDiscr_SVC', 'acc_test': 1.0, 'acc_val': 0.9809523809523809, 'acc_selection': 0.9809523809523809}, {'model': 'random_forest', 'acc_test': 0.96, 'acc_val': 0.9523809523809523, 'acc_selection': 0.9523809523809523}, {'model': 'gradient_boosting', 'acc_test': 0.9733333333333334, 'acc_val': 0.9523809523809523, 'acc_selection': …	1.0	1.0	LSVC+RF+GB
18	['standard__S4_integral', 'standard__S4_energy', 'standard__S4_wavelet_energy', 'standard__S3_sharpe_foward50', 'standard__S4_sharpe_foward50', 'standard__S3_sharpe_foward25', 'standard__S1_kurtosis', 'standard__S5_wavelet_energy', 'standard__S2_energy', 'standard__S5_energy', 'standard__S2_wavelet_energy', 'standard__S6_energy', 'standard__S1_sharpe_foward25', 'standard__S6_wavelet_energy', 'sta…	52	{'HNK': 0, 'HNK_0': 1}	output\heineken_100iter_30sample_FromBeer1All\features_only\df_features_labels_heineken_100iter_FromBeer1All_standard_0.9_0.2.csv	0.3	42	{'mode_requested': 'soft', 'mode_used': 'soft', 'models': [{'model': 'LineadDiscr_SVC', 'acc_test': 1.0, 'acc_val': 0.9809523809523809, 'acc_selection': 0.9809523809523809}, {'model': 'random_forest', 'acc_test': 0.96, 'acc_val': 0.9523809523809523, 'acc_selection': 0.9523809523809523}, {'model': 'gradient_boosting', 'acc_test': 0.9733333333333334, 'acc_val': 0.9523809523809523, 'acc_selection': …	1.0	0.9866666666666667	LSVC+RF+GB+MLP
19	['standard__S4_integral', 'standard__S4_energy', 'standard__S4_wavelet_energy', 'standard__S3_sharpe_foward50', 'standard__S4_sharpe_foward50', 'standard__S3_sharpe_foward25', 'standard__S1_kurtosis', 'standard__S5_wavelet_energy', 'standard__S2_energy', 'standard__S5_energy', 'standard__S2_wavelet_energy', 'standard__S6_energy', 'standard__S1_sharpe_foward25', 'standard__S6_wavelet_energy', 'sta…	52	{'HNK': 0, 'HNK_0': 1}	output\heineken_100iter_30sample_FromBeer1All\features_only\df_features_labels_heineken_100iter_FromBeer1All_standard_0.9_0.2.csv	0.3	42	{'mode_requested': 'soft', 'mode_used': 'soft', 'models': [{'model': 'LineadDiscr_SVC', 'acc_test': 1.0, 'acc_val': 0.9809523809523809, 'acc_selection': 0.9809523809523809}, {'model': 'random_forest', 'acc_test': 0.96, 'acc_val': 0.9523809523809523, 'acc_selection': 0.9523809523809523}, {'model': 'gradient_boosting', 'acc_test': 0.9733333333333334, 'acc_val': 0.9523809523809523, 'acc_selection': …	1.0	0.9866666666666667	LSVC+RF+GB+MLP+Ada
