# Supplementary material for: Data-Driven MOX Chemosensing for Beer Discrimination: Towards Rapid Food Quality Screening
Source: Micromachines (Basel). 2026 Jul 15;17(7):840. doi: 10.3390/mi17070840 (PMC13413555; doi:10.3390/mi17070840)
Supplement: Supplementary file 1 [file micromachines-17-00840-s001.zip › S7.csv]

	features	number_of_features	labels	file_features	test_size	random_state	best_params	AUC	accuracy	model
0	['tsfresh__S3__sum_values', 'tsfresh__S6__sum_values', 'tsfresh__S4__sum_values', 'tsfresh__S5__sum_values', 'tsfresh__S1__sum_values', 'tsfresh__S2__sum_values']	6	{'NA': 0, 'NA_0': 1}	output\nastro_azzurro_100iter_30sample_FromBeer1All\features_only\df_features_labels_nastro_azzurro_100iter_FromBeer1All_tsfresh_0.9_0.8.csv	0.3	42	{'model__weights': 'distance', 'model__p': 2, 'model__n_neighbors': np.int64(28), 'model__n_jobs': -1, 'model__metric': 'chebyshev', 'model__leaf_size': np.int64(10), 'model__algorithm': 'brute'}	0.9281481481481482	0.6133333333333333	KNN
1	['tsfresh__S3__sum_values', 'tsfresh__S6__sum_values', 'tsfresh__S4__sum_values', 'tsfresh__S5__sum_values', 'tsfresh__S1__sum_values', 'tsfresh__S2__sum_values']	6	{'NA': 0, 'NA_0': 1}	output\nastro_azzurro_100iter_30sample_FromBeer1All\features_only\df_features_labels_nastro_azzurro_100iter_FromBeer1All_tsfresh_0.9_0.8.csv	0.3	42	{'model__random_state': 42, 'model__oob_score': False, 'model__n_estimators': 100, 'model__min_samples_split': 10, 'model__min_samples_leaf': 1, 'model__max_features': None, 'model__max_depth': np.int64(5), 'model__criterion': 'gini', 'model__bootstrap': False}	0.7644444444444445	0.7333333333333333	RF
2	['tsfresh__S3__sum_values', 'tsfresh__S6__sum_values', 'tsfresh__S4__sum_values', 'tsfresh__S5__sum_values', 'tsfresh__S1__sum_values', 'tsfresh__S2__sum_values']	6	{'NA': 0, 'NA_0': 1}	output\nastro_azzurro_100iter_30sample_FromBeer1All\features_only\df_features_labels_nastro_azzurro_100iter_FromBeer1All_tsfresh_0.9_0.8.csv	0.3	42	{'model__splitter': 'random', 'model__random_state': 42, 'model__min_samples_split': 5, 'model__min_samples_leaf': 1, 'model__max_features': None, 'model__max_depth': None, 'model__criterion': 'entropy'}	0.5792592592592593	0.5733333333333334	DT
3	['tsfresh__S3__sum_values', 'tsfresh__S6__sum_values', 'tsfresh__S4__sum_values', 'tsfresh__S5__sum_values', 'tsfresh__S1__sum_values', 'tsfresh__S2__sum_values']	6	{'NA': 0, 'NA_0': 1}	output\nastro_azzurro_100iter_30sample_FromBeer1All\features_only\df_features_labels_nastro_azzurro_100iter_FromBeer1All_tsfresh_0.9_0.8.csv	0.3	42	{'model__C': np.float64(4.201948880213996), 'model__class_weight': 'balanced', 'model__degree': 2, 'model__gamma': np.float64(0.29835418111364637), 'model__kernel': 'poly', 'model__max_iter': 80000, 'model__probability': True, 'model__shrinking': False}	0.5155555555555555	0.49333333333333335	SVC
4	['tsfresh__S3__sum_values', 'tsfresh__S6__sum_values', 'tsfresh__S4__sum_values', 'tsfresh__S5__sum_values', 'tsfresh__S1__sum_values', 'tsfresh__S2__sum_values']	6	{'NA': 0, 'NA_0': 1}	output\nastro_azzurro_100iter_30sample_FromBeer1All\features_only\df_features_labels_nastro_azzurro_100iter_FromBeer1All_tsfresh_0.9_0.8.csv	0.3	42	{'model__gamma': np.float64(0.6025701828603095), 'model__learning_rate': np.float64(0.010166003008594462), 'model__max_depth': np.int64(2), 'model__n_estimators': 100, 'model__reg_alpha': np.float64(0.8523594029140669), 'model__reg_lambda': np.float64(0.054801462675390544)}	0.914814814814815	0.5333333333333333	XGB
5	['tsfresh__S3__sum_values', 'tsfresh__S6__sum_values', 'tsfresh__S4__sum_values', 'tsfresh__S5__sum_values', 'tsfresh__S1__sum_values', 'tsfresh__S2__sum_values']	6	{'NA': 0, 'NA_0': 1}	output\nastro_azzurro_100iter_30sample_FromBeer1All\features_only\df_features_labels_nastro_azzurro_100iter_FromBeer1All_tsfresh_0.9_0.8.csv	0.3	42	{'model__lda__n_components': 1, 'model__svc__C': np.float64(2.119710692647552), 'model__svc__class_weight': 'balanced', 'model__svc__degree': 3, 'model__svc__gamma': np.float64(0.04074030745467313), 'model__svc__kernel': 'poly', 'model__svc__max_iter': 50000, 'model__svc__probability': True}	0.8999999999999999	0.7066666666666667	LSVC
6	['tsfresh__S3__sum_values', 'tsfresh__S6__sum_values', 'tsfresh__S4__sum_values', 'tsfresh__S5__sum_values', 'tsfresh__S1__sum_values', 'tsfresh__S2__sum_values']	6	{'NA': 0, 'NA_0': 1}	output\nastro_azzurro_100iter_30sample_FromBeer1All\features_only\df_features_labels_nastro_azzurro_100iter_FromBeer1All_tsfresh_0.9_0.8.csv	0.3	42	{'model__C': np.float64(3.435464113461036), 'model__class_weight': 'balanced', 'model__fit_intercept': True, 'model__max_iter': 30000, 'model__solver': 'lbfgs', 'model__tol': 0.01}	0.9896296296296296	0.9333333333333333	LgRg
7	['tsfresh__S3__sum_values', 'tsfresh__S6__sum_values', 'tsfresh__S4__sum_values', 'tsfresh__S5__sum_values', 'tsfresh__S1__sum_values', 'tsfresh__S2__sum_values']	6	{'NA': 0, 'NA_0': 1}	output\nastro_azzurro_100iter_30sample_FromBeer1All\features_only\df_features_labels_nastro_azzurro_100iter_FromBeer1All_tsfresh_0.9_0.8.csv	0.3	42	{'model__learning_rate': np.float64(0.09896572640604827), 'model__max_depth': np.int64(3), 'model__min_samples_leaf': 1, 'model__min_samples_split': 2, 'model__n_estimators': 100, 'model__subsample': 0.5}	0.8688888888888888	0.7866666666666666	GB
8	['tsfresh__S3__sum_values', 'tsfresh__S6__sum_values', 'tsfresh__S4__sum_values', 'tsfresh__S5__sum_values', 'tsfresh__S1__sum_values', 'tsfresh__S2__sum_values']	6	{'NA': 0, 'NA_0': 1}	output\nastro_azzurro_100iter_30sample_FromBeer1All\features_only\df_features_labels_nastro_azzurro_100iter_FromBeer1All_tsfresh_0.9_0.8.csv	0.3	42	{'model__solver': 'sgd', 'model__n_iter_no_change': 20, 'model__momentum': 0.99, 'model__max_iter': 10000, 'model__learning_rate': 'adaptive', 'model__hidden_layer_sizes': (12,), 'model__early_stopping': True, 'model__batch_size': 14, 'model__alpha': 0.0001, 'model__activation': 'relu'}	0.98	0.6533333333333333	MLP
9	['tsfresh__S3__sum_values', 'tsfresh__S6__sum_values', 'tsfresh__S4__sum_values', 'tsfresh__S5__sum_values', 'tsfresh__S1__sum_values', 'tsfresh__S2__sum_values']	6	{'NA': 0, 'NA_0': 1}	output\nastro_azzurro_100iter_30sample_FromBeer1All\features_only\df_features_labels_nastro_azzurro_100iter_FromBeer1All_tsfresh_0.9_0.8.csv	0.3	42	{'model__learning_rate': np.float64(0.1083328712321263), 'model__n_estimators': np.int64(100)}	0.8844444444444444	0.7733333333333333	Ada
10	['tsfresh__S3__sum_values', 'tsfresh__S6__sum_values', 'tsfresh__S4__sum_values', 'tsfresh__S5__sum_values', 'tsfresh__S1__sum_values', 'tsfresh__S2__sum_values']	6	{'NA': 0, 'NA_0': 1}	output\nastro_azzurro_100iter_30sample_FromBeer1All\features_only\df_features_labels_nastro_azzurro_100iter_FromBeer1All_tsfresh_0.9_0.8.csv	0.3	42	{'model__n_estimators': 100, 'model__min_samples_split': 10, 'model__min_samples_leaf': 1, 'model__max_features': None, 'model__max_depth': np.int64(5), 'model__criterion': 'gini', 'model__bootstrap': False}	0.8637037037037038	0.6533333333333333	ExTr
11	['tsfresh__S3__sum_values', 'tsfresh__S6__sum_values', 'tsfresh__S4__sum_values', 'tsfresh__S5__sum_values', 'tsfresh__S1__sum_values', 'tsfresh__S2__sum_values']	6	{'NA': 0, 'NA_0': 1}	output\nastro_azzurro_100iter_30sample_FromBeer1All\features_only\df_features_labels_nastro_azzurro_100iter_FromBeer1All_tsfresh_0.9_0.8.csv	0.3	42	{'model__kmeans__n_clusters': 3, 'model__logreg__C': np.float64(8.109234065375043), 'model__logreg__class_weight': 'balanced', 'model__logreg__max_iter': 10000, 'model__logreg__penalty': 'l2', 'model__logreg__solver': 'lbfgs'}	0.7651851851851852	0.68	KMLR
12	['tsfresh__S3__sum_values', 'tsfresh__S6__sum_values', 'tsfresh__S4__sum_values', 'tsfresh__S5__sum_values', 'tsfresh__S1__sum_values', 'tsfresh__S2__sum_values']	6	{'NA': 0, 'NA_0': 1}	output\nastro_azzurro_100iter_30sample_FromBeer1All\features_only\df_features_labels_nastro_azzurro_100iter_FromBeer1All_tsfresh_0.9_0.8.csv	0.3	42	{'model__C': np.float64(0.22855857345090436), 'model__class_weight': 'balanced', 'model__coef0': 0.0, 'model__degree': 4, 'model__gamma': np.float64(0.012843897525405268), 'model__max_iter': 10000, 'model__probability': True, 'model__shrinking': True}	0.3711111111111111	0.4	PSVM
13	['tsfresh__S3__sum_values', 'tsfresh__S6__sum_values', 'tsfresh__S4__sum_values', 'tsfresh__S5__sum_values', 'tsfresh__S1__sum_values', 'tsfresh__S2__sum_values']	6	{'NA': 0, 'NA_0': 1}	output\nastro_azzurro_100iter_30sample_FromBeer1All\features_only\df_features_labels_nastro_azzurro_100iter_FromBeer1All_tsfresh_0.9_0.8.csv	0.3	42	{'model__C': np.float64(6.575440932433016), 'model__class_weight': 'balanced', 'model__gamma': np.float64(0.06094344699348453), 'model__max_iter': 200000, 'model__probability': True, 'model__shrinking': False}	0.9385185185185185	0.68	RSVM
14	['tsfresh__S3__sum_values', 'tsfresh__S6__sum_values', 'tsfresh__S4__sum_values', 'tsfresh__S5__sum_values', 'tsfresh__S1__sum_values', 'tsfresh__S2__sum_values']	6	{'NA': 0, 'NA_0': 1}	output\nastro_azzurro_100iter_30sample_FromBeer1All\features_only\df_features_labels_nastro_azzurro_100iter_FromBeer1All_tsfresh_0.9_0.8.csv	0.3	42	{'_fallback': 'empty_param_grid'}	0.8155555555555555	0.6933333333333334	NB
15	['tsfresh__S3__sum_values', 'tsfresh__S6__sum_values', 'tsfresh__S4__sum_values', 'tsfresh__S5__sum_values', 'tsfresh__S1__sum_values', 'tsfresh__S2__sum_values']	6	{'NA': 0, 'NA_0': 1}	output\nastro_azzurro_100iter_30sample_FromBeer1All\features_only\df_features_labels_nastro_azzurro_100iter_FromBeer1All_tsfresh_0.9_0.8.csv	0.3	42	{'_fallback': 'empty_param_grid'}	0.7	0.7066666666666667	QDA
16	['tsfresh__S3__sum_values', 'tsfresh__S6__sum_values', 'tsfresh__S4__sum_values', 'tsfresh__S5__sum_values', 'tsfresh__S1__sum_values', 'tsfresh__S2__sum_values']	6	{'NA': 0, 'NA_0': 1}	output\nastro_azzurro_100iter_30sample_FromBeer1All\features_only\df_features_labels_nastro_azzurro_100iter_FromBeer1All_tsfresh_0.9_0.8.csv	0.3	42	{'mode_requested': 'soft', 'mode_used': 'soft', 'models': [{'model': 'random_forest', 'acc_test': 0.7333333333333333, 'acc_val': 0.9157894736842105, 'acc_selection': 0.9157894736842105}, {'model': 'gradient_boosting', 'acc_test': 0.7866666666666666, 'acc_val': 0.8947368421052632, 'acc_selection': 0.8947368421052632}]}	0.8362962962962962	0.8	RF+GB
17	['tsfresh__S3__sum_values', 'tsfresh__S6__sum_values', 'tsfresh__S4__sum_values', 'tsfresh__S5__sum_values', 'tsfresh__S1__sum_values', 'tsfresh__S2__sum_values']	6	{'NA': 0, 'NA_0': 1}	output\nastro_azzurro_100iter_30sample_FromBeer1All\features_only\df_features_labels_nastro_azzurro_100iter_FromBeer1All_tsfresh_0.9_0.8.csv	0.3	42	{'mode_requested': 'soft', 'mode_used': 'soft', 'models': [{'model': 'random_forest', 'acc_test': 0.7333333333333333, 'acc_val': 0.9157894736842105, 'acc_selection': 0.9157894736842105}, {'model': 'gradient_boosting', 'acc_test': 0.7866666666666666, 'acc_val': 0.8947368421052632, 'acc_selection': 0.8947368421052632}, {'model': 'extra_trees', 'acc_test': 0.6533333333333333, 'acc_val': 0.8947368421…	0.8481481481481481	0.7866666666666666	RF+GB+ExTr
18	['tsfresh__S3__sum_values', 'tsfresh__S6__sum_values', 'tsfresh__S4__sum_values', 'tsfresh__S5__sum_values', 'tsfresh__S1__sum_values', 'tsfresh__S2__sum_values']	6	{'NA': 0, 'NA_0': 1}	output\nastro_azzurro_100iter_30sample_FromBeer1All\features_only\df_features_labels_nastro_azzurro_100iter_FromBeer1All_tsfresh_0.9_0.8.csv	0.3	42	{'mode_requested': 'soft', 'mode_used': 'soft', 'models': [{'model': 'random_forest', 'acc_test': 0.7333333333333333, 'acc_val': 0.9157894736842105, 'acc_selection': 0.9157894736842105}, {'model': 'gradient_boosting', 'acc_test': 0.7866666666666666, 'acc_val': 0.8947368421052632, 'acc_selection': 0.8947368421052632}, {'model': 'extra_trees', 'acc_test': 0.6533333333333333, 'acc_val': 0.8947368421…	0.8614814814814815	0.7733333333333333	RF+GB+ExTr+KNN
19	['tsfresh__S3__sum_values', 'tsfresh__S6__sum_values', 'tsfresh__S4__sum_values', 'tsfresh__S5__sum_values', 'tsfresh__S1__sum_values', 'tsfresh__S2__sum_values']	6	{'NA': 0, 'NA_0': 1}	output\nastro_azzurro_100iter_30sample_FromBeer1All\features_only\df_features_labels_nastro_azzurro_100iter_FromBeer1All_tsfresh_0.9_0.8.csv	0.3	42	{'mode_requested': 'soft', 'mode_used': 'soft', 'models': [{'model': 'random_forest', 'acc_test': 0.7333333333333333, 'acc_val': 0.9157894736842105, 'acc_selection': 0.9157894736842105}, {'model': 'gradient_boosting', 'acc_test': 0.7866666666666666, 'acc_val': 0.8947368421052632, 'acc_selection': 0.8947368421052632}, {'model': 'extra_trees', 'acc_test': 0.6533333333333333, 'acc_val': 0.8947368421…	0.9481481481481481	0.76	RF+GB+ExTr+KNN+LgRg
