# Supplementary material for: Data-Driven MOX Chemosensing for Beer Discrimination: Towards Rapid Food Quality Screening
Source: Micromachines (Basel). 2026 Jul 15;17(7):840. doi: 10.3390/mi17070840 (PMC13413555; doi:10.3390/mi17070840)
Supplement: Supplementary file 1 [file micromachines-17-00840-s001.zip › S8.csv]

	features	number_of_features	labels	file_features	test_size	random_state	best_params	AUC	accuracy	model
0	['catch22__S4_CO_Embed2_Dist_tau_d_expfit_meandiff', 'catch22__S4_CO_trev_1_num', 'catch22__S6_CO_FirstMin_ac', 'catch22__S6_CO_Embed2_Dist_tau_d_expfit_meandiff', 'catch22__S4_CO_f1ecac', 'catch22__S6_CO_f1ecac', 'catch22__S5_CO_f1ecac', 'catch22__S1_CO_f1ecac', 'catch22__S4_SB_BinaryStats_mean_longstretch1', 'catch22__S1_CO_trev_1_num', 'catch22__S3_CO_trev_1_num', 'catch22__S4_DN_HistogramMode…	44	{'MRT': 0, 'MRT_0': 1}	output\moretti_100iter_30sample_FromBeer1All\features_only\df_features_labels_moretti_azzurro_100iter_FromBeer1All_catch22_0.3_0.1.csv	0.3	42	{'model__weights': 'uniform', 'model__p': 1, 'model__n_neighbors': np.int64(5), 'model__n_jobs': -1, 'model__metric': 'manhattan', 'model__leaf_size': np.int64(280), 'model__algorithm': 'ball_tree'}	1.0	0.9076923076923077	KNN
1	['catch22__S4_CO_Embed2_Dist_tau_d_expfit_meandiff', 'catch22__S4_CO_trev_1_num', 'catch22__S6_CO_FirstMin_ac', 'catch22__S6_CO_Embed2_Dist_tau_d_expfit_meandiff', 'catch22__S4_CO_f1ecac', 'catch22__S6_CO_f1ecac', 'catch22__S5_CO_f1ecac', 'catch22__S1_CO_f1ecac', 'catch22__S4_SB_BinaryStats_mean_longstretch1', 'catch22__S1_CO_trev_1_num', 'catch22__S3_CO_trev_1_num', 'catch22__S4_DN_HistogramMode…	44	{'MRT': 0, 'MRT_0': 1}	output\moretti_100iter_30sample_FromBeer1All\features_only\df_features_labels_moretti_azzurro_100iter_FromBeer1All_catch22_0.3_0.1.csv	0.3	42	{'model__random_state': 42, 'model__oob_score': False, 'model__n_estimators': 100, 'model__min_samples_split': 2, 'model__min_samples_leaf': 1, 'model__max_features': 'sqrt', 'model__max_depth': np.int64(15), 'model__criterion': 'entropy', 'model__bootstrap': False}	1.0	0.8461538461538461	RF
2	['catch22__S4_CO_Embed2_Dist_tau_d_expfit_meandiff', 'catch22__S4_CO_trev_1_num', 'catch22__S6_CO_FirstMin_ac', 'catch22__S6_CO_Embed2_Dist_tau_d_expfit_meandiff', 'catch22__S4_CO_f1ecac', 'catch22__S6_CO_f1ecac', 'catch22__S5_CO_f1ecac', 'catch22__S1_CO_f1ecac', 'catch22__S4_SB_BinaryStats_mean_longstretch1', 'catch22__S1_CO_trev_1_num', 'catch22__S3_CO_trev_1_num', 'catch22__S4_DN_HistogramMode…	44	{'MRT': 0, 'MRT_0': 1}	output\moretti_100iter_30sample_FromBeer1All\features_only\df_features_labels_moretti_azzurro_100iter_FromBeer1All_catch22_0.3_0.1.csv	0.3	42	{'model__splitter': 'random', 'model__random_state': 42, 'model__min_samples_split': 2, 'model__min_samples_leaf': 1, 'model__max_features': 'log2', 'model__max_depth': 15, 'model__criterion': 'gini'}	0.8214285714285714	0.8307692307692308	DT
3	['catch22__S4_CO_Embed2_Dist_tau_d_expfit_meandiff', 'catch22__S4_CO_trev_1_num', 'catch22__S6_CO_FirstMin_ac', 'catch22__S6_CO_Embed2_Dist_tau_d_expfit_meandiff', 'catch22__S4_CO_f1ecac', 'catch22__S6_CO_f1ecac', 'catch22__S5_CO_f1ecac', 'catch22__S1_CO_f1ecac', 'catch22__S4_SB_BinaryStats_mean_longstretch1', 'catch22__S1_CO_trev_1_num', 'catch22__S3_CO_trev_1_num', 'catch22__S4_DN_HistogramMode…	44	{'MRT': 0, 'MRT_0': 1}	output\moretti_100iter_30sample_FromBeer1All\features_only\df_features_labels_moretti_azzurro_100iter_FromBeer1All_catch22_0.3_0.1.csv	0.3	42	{'model__C': np.float64(4.438692947420278), 'model__class_weight': 'balanced', 'model__degree': 2, 'model__gamma': np.float64(0.110644681271406), 'model__kernel': 'rbf', 'model__max_iter': 80000, 'model__probability': True, 'model__shrinking': False}	1.0	0.8461538461538461	SVC
4	['catch22__S4_CO_Embed2_Dist_tau_d_expfit_meandiff', 'catch22__S4_CO_trev_1_num', 'catch22__S6_CO_FirstMin_ac', 'catch22__S6_CO_Embed2_Dist_tau_d_expfit_meandiff', 'catch22__S4_CO_f1ecac', 'catch22__S6_CO_f1ecac', 'catch22__S5_CO_f1ecac', 'catch22__S1_CO_f1ecac', 'catch22__S4_SB_BinaryStats_mean_longstretch1', 'catch22__S1_CO_trev_1_num', 'catch22__S3_CO_trev_1_num', 'catch22__S4_DN_HistogramMode…	44	{'MRT': 0, 'MRT_0': 1}	output\moretti_100iter_30sample_FromBeer1All\features_only\df_features_labels_moretti_azzurro_100iter_FromBeer1All_catch22_0.3_0.1.csv	0.3	42	{'model__gamma': np.float64(0.6207007754341555), 'model__learning_rate': np.float64(0.12727378187162458), 'model__max_depth': np.int64(2), 'model__n_estimators': 100, 'model__reg_alpha': np.float64(0.9126969835104047), 'model__reg_lambda': np.float64(0.6507483875912374)}	0.8904761904761905	0.8461538461538461	XGB
5	['catch22__S4_CO_Embed2_Dist_tau_d_expfit_meandiff', 'catch22__S4_CO_trev_1_num', 'catch22__S6_CO_FirstMin_ac', 'catch22__S6_CO_Embed2_Dist_tau_d_expfit_meandiff', 'catch22__S4_CO_f1ecac', 'catch22__S6_CO_f1ecac', 'catch22__S5_CO_f1ecac', 'catch22__S1_CO_f1ecac', 'catch22__S4_SB_BinaryStats_mean_longstretch1', 'catch22__S1_CO_trev_1_num', 'catch22__S3_CO_trev_1_num', 'catch22__S4_DN_HistogramMode…	44	{'MRT': 0, 'MRT_0': 1}	output\moretti_100iter_30sample_FromBeer1All\features_only\df_features_labels_moretti_azzurro_100iter_FromBeer1All_catch22_0.3_0.1.csv	0.3	42	{'model__lda__n_components': 1, 'model__svc__C': np.float64(2.52373898076092), 'model__svc__class_weight': 'balanced', 'model__svc__degree': 3, 'model__svc__gamma': np.float64(0.1032613706834941), 'model__svc__kernel': 'poly', 'model__svc__max_iter': 10000, 'model__svc__probability': True}	1.0	1.0	LSVC
6	['catch22__S4_CO_Embed2_Dist_tau_d_expfit_meandiff', 'catch22__S4_CO_trev_1_num', 'catch22__S6_CO_FirstMin_ac', 'catch22__S6_CO_Embed2_Dist_tau_d_expfit_meandiff', 'catch22__S4_CO_f1ecac', 'catch22__S6_CO_f1ecac', 'catch22__S5_CO_f1ecac', 'catch22__S1_CO_f1ecac', 'catch22__S4_SB_BinaryStats_mean_longstretch1', 'catch22__S1_CO_trev_1_num', 'catch22__S3_CO_trev_1_num', 'catch22__S4_DN_HistogramMode…	44	{'MRT': 0, 'MRT_0': 1}	output\moretti_100iter_30sample_FromBeer1All\features_only\df_features_labels_moretti_azzurro_100iter_FromBeer1All_catch22_0.3_0.1.csv	0.3	42	{'model__C': np.float64(9.863939297620488), 'model__class_weight': 'balanced', 'model__fit_intercept': True, 'model__max_iter': 10000, 'model__solver': 'lbfgs', 'model__tol': 0.0001}	1.0	1.0	LgRg
7	['catch22__S4_CO_Embed2_Dist_tau_d_expfit_meandiff', 'catch22__S4_CO_trev_1_num', 'catch22__S6_CO_FirstMin_ac', 'catch22__S6_CO_Embed2_Dist_tau_d_expfit_meandiff', 'catch22__S4_CO_f1ecac', 'catch22__S6_CO_f1ecac', 'catch22__S5_CO_f1ecac', 'catch22__S1_CO_f1ecac', 'catch22__S4_SB_BinaryStats_mean_longstretch1', 'catch22__S1_CO_trev_1_num', 'catch22__S3_CO_trev_1_num', 'catch22__S4_DN_HistogramMode…	44	{'MRT': 0, 'MRT_0': 1}	output\moretti_100iter_30sample_FromBeer1All\features_only\df_features_labels_moretti_azzurro_100iter_FromBeer1All_catch22_0.3_0.1.csv	0.3	42	{'model__learning_rate': np.float64(0.08408485365804003), 'model__max_depth': np.int64(3), 'model__min_samples_leaf': 2, 'model__min_samples_split': 5, 'model__n_estimators': 100, 'model__subsample': 0.5}	0.8923809523809524	0.8769230769230769	GB
8	['catch22__S4_CO_Embed2_Dist_tau_d_expfit_meandiff', 'catch22__S4_CO_trev_1_num', 'catch22__S6_CO_FirstMin_ac', 'catch22__S6_CO_Embed2_Dist_tau_d_expfit_meandiff', 'catch22__S4_CO_f1ecac', 'catch22__S6_CO_f1ecac', 'catch22__S5_CO_f1ecac', 'catch22__S1_CO_f1ecac', 'catch22__S4_SB_BinaryStats_mean_longstretch1', 'catch22__S1_CO_trev_1_num', 'catch22__S3_CO_trev_1_num', 'catch22__S4_DN_HistogramMode…	44	{'MRT': 0, 'MRT_0': 1}	output\moretti_100iter_30sample_FromBeer1All\features_only\df_features_labels_moretti_azzurro_100iter_FromBeer1All_catch22_0.3_0.1.csv	0.3	42	{'model__solver': 'adam', 'model__n_iter_no_change': 10, 'model__momentum': 0.9, 'model__max_iter': 10000, 'model__learning_rate': 'constant', 'model__hidden_layer_sizes': (44, 22), 'model__early_stopping': True, 'model__batch_size': 17, 'model__alpha': 0.0001, 'model__activation': 'relu'}	0.9676190476190476	0.8461538461538461	MLP
9	['catch22__S4_CO_Embed2_Dist_tau_d_expfit_meandiff', 'catch22__S4_CO_trev_1_num', 'catch22__S6_CO_FirstMin_ac', 'catch22__S6_CO_Embed2_Dist_tau_d_expfit_meandiff', 'catch22__S4_CO_f1ecac', 'catch22__S6_CO_f1ecac', 'catch22__S5_CO_f1ecac', 'catch22__S1_CO_f1ecac', 'catch22__S4_SB_BinaryStats_mean_longstretch1', 'catch22__S1_CO_trev_1_num', 'catch22__S3_CO_trev_1_num', 'catch22__S4_DN_HistogramMode…	44	{'MRT': 0, 'MRT_0': 1}	output\moretti_100iter_30sample_FromBeer1All\features_only\df_features_labels_moretti_azzurro_100iter_FromBeer1All_catch22_0.3_0.1.csv	0.3	42	{'model__learning_rate': np.float64(0.027387018299513337), 'model__n_estimators': np.int64(100)}	0.8495238095238096	0.7692307692307693	Ada
10	['catch22__S4_CO_Embed2_Dist_tau_d_expfit_meandiff', 'catch22__S4_CO_trev_1_num', 'catch22__S6_CO_FirstMin_ac', 'catch22__S6_CO_Embed2_Dist_tau_d_expfit_meandiff', 'catch22__S4_CO_f1ecac', 'catch22__S6_CO_f1ecac', 'catch22__S5_CO_f1ecac', 'catch22__S1_CO_f1ecac', 'catch22__S4_SB_BinaryStats_mean_longstretch1', 'catch22__S1_CO_trev_1_num', 'catch22__S3_CO_trev_1_num', 'catch22__S4_DN_HistogramMode…	44	{'MRT': 0, 'MRT_0': 1}	output\moretti_100iter_30sample_FromBeer1All\features_only\df_features_labels_moretti_azzurro_100iter_FromBeer1All_catch22_0.3_0.1.csv	0.3	42	{'model__n_estimators': 100, 'model__min_samples_split': 2, 'model__min_samples_leaf': 1, 'model__max_features': 'sqrt', 'model__max_depth': np.int64(5), 'model__criterion': 'entropy', 'model__bootstrap': False}	0.9980952380952381	0.8461538461538461	ExTr
11	['catch22__S4_CO_Embed2_Dist_tau_d_expfit_meandiff', 'catch22__S4_CO_trev_1_num', 'catch22__S6_CO_FirstMin_ac', 'catch22__S6_CO_Embed2_Dist_tau_d_expfit_meandiff', 'catch22__S4_CO_f1ecac', 'catch22__S6_CO_f1ecac', 'catch22__S5_CO_f1ecac', 'catch22__S1_CO_f1ecac', 'catch22__S4_SB_BinaryStats_mean_longstretch1', 'catch22__S1_CO_trev_1_num', 'catch22__S3_CO_trev_1_num', 'catch22__S4_DN_HistogramMode…	44	{'MRT': 0, 'MRT_0': 1}	output\moretti_100iter_30sample_FromBeer1All\features_only\df_features_labels_moretti_azzurro_100iter_FromBeer1All_catch22_0.3_0.1.csv	0.3	42	{'model__kmeans__n_clusters': 2, 'model__logreg__C': np.float64(7.123157954327556), 'model__logreg__class_weight': 'balanced', 'model__logreg__max_iter': 10000, 'model__logreg__penalty': 'l1', 'model__logreg__solver': 'saga'}	0.6828571428571429	0.7538461538461538	KMLR
12	['catch22__S4_CO_Embed2_Dist_tau_d_expfit_meandiff', 'catch22__S4_CO_trev_1_num', 'catch22__S6_CO_FirstMin_ac', 'catch22__S6_CO_Embed2_Dist_tau_d_expfit_meandiff', 'catch22__S4_CO_f1ecac', 'catch22__S6_CO_f1ecac', 'catch22__S5_CO_f1ecac', 'catch22__S1_CO_f1ecac', 'catch22__S4_SB_BinaryStats_mean_longstretch1', 'catch22__S1_CO_trev_1_num', 'catch22__S3_CO_trev_1_num', 'catch22__S4_DN_HistogramMode…	44	{'MRT': 0, 'MRT_0': 1}	output\moretti_100iter_30sample_FromBeer1All\features_only\df_features_labels_moretti_azzurro_100iter_FromBeer1All_catch22_0.3_0.1.csv	0.3	42	{'model__C': np.float64(3.726613855924561), 'model__class_weight': 'balanced', 'model__coef0': 0.0, 'model__degree': 4, 'model__gamma': np.float64(0.02937215870211607), 'model__max_iter': 10000, 'model__probability': True, 'model__shrinking': True}	0.9704761904761905	0.9076923076923077	PSVM
13	['catch22__S4_CO_Embed2_Dist_tau_d_expfit_meandiff', 'catch22__S4_CO_trev_1_num', 'catch22__S6_CO_FirstMin_ac', 'catch22__S6_CO_Embed2_Dist_tau_d_expfit_meandiff', 'catch22__S4_CO_f1ecac', 'catch22__S6_CO_f1ecac', 'catch22__S5_CO_f1ecac', 'catch22__S1_CO_f1ecac', 'catch22__S4_SB_BinaryStats_mean_longstretch1', 'catch22__S1_CO_trev_1_num', 'catch22__S3_CO_trev_1_num', 'catch22__S4_DN_HistogramMode…	44	{'MRT': 0, 'MRT_0': 1}	output\moretti_100iter_30sample_FromBeer1All\features_only\df_features_labels_moretti_azzurro_100iter_FromBeer1All_catch22_0.3_0.1.csv	0.3	42	{'model__C': np.float64(2.1024894337543074), 'model__class_weight': 'balanced', 'model__gamma': np.float64(0.07081745149133334), 'model__max_iter': 100000, 'model__probability': True, 'model__shrinking': False}	1.0	0.8461538461538461	RSVM
14	['catch22__S4_CO_Embed2_Dist_tau_d_expfit_meandiff', 'catch22__S4_CO_trev_1_num', 'catch22__S6_CO_FirstMin_ac', 'catch22__S6_CO_Embed2_Dist_tau_d_expfit_meandiff', 'catch22__S4_CO_f1ecac', 'catch22__S6_CO_f1ecac', 'catch22__S5_CO_f1ecac', 'catch22__S1_CO_f1ecac', 'catch22__S4_SB_BinaryStats_mean_longstretch1', 'catch22__S1_CO_trev_1_num', 'catch22__S3_CO_trev_1_num', 'catch22__S4_DN_HistogramMode…	44	{'MRT': 0, 'MRT_0': 1}	output\moretti_100iter_30sample_FromBeer1All\features_only\df_features_labels_moretti_azzurro_100iter_FromBeer1All_catch22_0.3_0.1.csv	0.3	42	{'_fallback': 'empty_param_grid'}	0.8047619047619048	0.8	NB
15	['catch22__S4_CO_Embed2_Dist_tau_d_expfit_meandiff', 'catch22__S4_CO_trev_1_num', 'catch22__S6_CO_FirstMin_ac', 'catch22__S6_CO_Embed2_Dist_tau_d_expfit_meandiff', 'catch22__S4_CO_f1ecac', 'catch22__S6_CO_f1ecac', 'catch22__S5_CO_f1ecac', 'catch22__S1_CO_f1ecac', 'catch22__S4_SB_BinaryStats_mean_longstretch1', 'catch22__S1_CO_trev_1_num', 'catch22__S3_CO_trev_1_num', 'catch22__S4_DN_HistogramMode…	44	{'MRT': 0, 'MRT_0': 1}	output\moretti_100iter_30sample_FromBeer1All\features_only\df_features_labels_moretti_azzurro_100iter_FromBeer1All_catch22_0.3_0.1.csv	0.3	42	{'_fallback': 'empty_param_grid'}	0.8333333333333334	0.8461538461538461	QDA
16	['catch22__S4_CO_Embed2_Dist_tau_d_expfit_meandiff', 'catch22__S4_CO_trev_1_num', 'catch22__S6_CO_FirstMin_ac', 'catch22__S6_CO_Embed2_Dist_tau_d_expfit_meandiff', 'catch22__S4_CO_f1ecac', 'catch22__S6_CO_f1ecac', 'catch22__S5_CO_f1ecac', 'catch22__S1_CO_f1ecac', 'catch22__S4_SB_BinaryStats_mean_longstretch1', 'catch22__S1_CO_trev_1_num', 'catch22__S3_CO_trev_1_num', 'catch22__S4_DN_HistogramMode…	44	{'MRT': 0, 'MRT_0': 1}	output\moretti_100iter_30sample_FromBeer1All\features_only\df_features_labels_moretti_azzurro_100iter_FromBeer1All_catch22_0.3_0.1.csv	0.3	42	{'mode_requested': 'soft', 'mode_used': 'soft', 'models': [{'model': 'logistic_regression', 'acc_test': 1.0, 'acc_val': 0.9915254237288136, 'acc_selection': 0.9915254237288136}, {'model': 'LineadDiscr_SVC', 'acc_test': 1.0, 'acc_val': 0.9830508474576272, 'acc_selection': 0.9830508474576272}]}	1.0	1.0	LgRg+LSVC
17	['catch22__S4_CO_Embed2_Dist_tau_d_expfit_meandiff', 'catch22__S4_CO_trev_1_num', 'catch22__S6_CO_FirstMin_ac', 'catch22__S6_CO_Embed2_Dist_tau_d_expfit_meandiff', 'catch22__S4_CO_f1ecac', 'catch22__S6_CO_f1ecac', 'catch22__S5_CO_f1ecac', 'catch22__S1_CO_f1ecac', 'catch22__S4_SB_BinaryStats_mean_longstretch1', 'catch22__S1_CO_trev_1_num', 'catch22__S3_CO_trev_1_num', 'catch22__S4_DN_HistogramMode…	44	{'MRT': 0, 'MRT_0': 1}	output\moretti_100iter_30sample_FromBeer1All\features_only\df_features_labels_moretti_azzurro_100iter_FromBeer1All_catch22_0.3_0.1.csv	0.3	42	{'mode_requested': 'soft', 'mode_used': 'soft', 'models': [{'model': 'logistic_regression', 'acc_test': 1.0, 'acc_val': 0.9915254237288136, 'acc_selection': 0.9915254237288136}, {'model': 'LineadDiscr_SVC', 'acc_test': 1.0, 'acc_val': 0.9830508474576272, 'acc_selection': 0.9830508474576272}, {'model': 'knn', 'acc_test': 0.9076923076923077, 'acc_val': 0.9576271186440678, 'acc_selection': 0.9576271…	1.0	1.0	LgRg+LSVC+KNN
18	['catch22__S4_CO_Embed2_Dist_tau_d_expfit_meandiff', 'catch22__S4_CO_trev_1_num', 'catch22__S6_CO_FirstMin_ac', 'catch22__S6_CO_Embed2_Dist_tau_d_expfit_meandiff', 'catch22__S4_CO_f1ecac', 'catch22__S6_CO_f1ecac', 'catch22__S5_CO_f1ecac', 'catch22__S1_CO_f1ecac', 'catch22__S4_SB_BinaryStats_mean_longstretch1', 'catch22__S1_CO_trev_1_num', 'catch22__S3_CO_trev_1_num', 'catch22__S4_DN_HistogramMode…	44	{'MRT': 0, 'MRT_0': 1}	output\moretti_100iter_30sample_FromBeer1All\features_only\df_features_labels_moretti_azzurro_100iter_FromBeer1All_catch22_0.3_0.1.csv	0.3	42	{'mode_requested': 'soft', 'mode_used': 'soft', 'models': [{'model': 'logistic_regression', 'acc_test': 1.0, 'acc_val': 0.9915254237288136, 'acc_selection': 0.9915254237288136}, {'model': 'LineadDiscr_SVC', 'acc_test': 1.0, 'acc_val': 0.9830508474576272, 'acc_selection': 0.9830508474576272}, {'model': 'knn', 'acc_test': 0.9076923076923077, 'acc_val': 0.9576271186440678, 'acc_selection': 0.9576271…	1.0	0.9846153846153847	LgRg+LSVC+KNN+PSVM
19	['catch22__S4_CO_Embed2_Dist_tau_d_expfit_meandiff', 'catch22__S4_CO_trev_1_num', 'catch22__S6_CO_FirstMin_ac', 'catch22__S6_CO_Embed2_Dist_tau_d_expfit_meandiff', 'catch22__S4_CO_f1ecac', 'catch22__S6_CO_f1ecac', 'catch22__S5_CO_f1ecac', 'catch22__S1_CO_f1ecac', 'catch22__S4_SB_BinaryStats_mean_longstretch1', 'catch22__S1_CO_trev_1_num', 'catch22__S3_CO_trev_1_num', 'catch22__S4_DN_HistogramMode…	44	{'MRT': 0, 'MRT_0': 1}	output\moretti_100iter_30sample_FromBeer1All\features_only\df_features_labels_moretti_azzurro_100iter_FromBeer1All_catch22_0.3_0.1.csv	0.3	42	{'mode_requested': 'soft', 'mode_used': 'soft', 'models': [{'model': 'logistic_regression', 'acc_test': 1.0, 'acc_val': 0.9915254237288136, 'acc_selection': 0.9915254237288136}, {'model': 'LineadDiscr_SVC', 'acc_test': 1.0, 'acc_val': 0.9830508474576272, 'acc_selection': 0.9830508474576272}, {'model': 'knn', 'acc_test': 0.9076923076923077, 'acc_val': 0.9576271186440678, 'acc_selection': 0.9576271…	1.0	0.9692307692307692	LgRg+LSVC+KNN+PSVM+GB
