# Supplementary material for: Data-Driven MOX Chemosensing for Beer Discrimination: Towards Rapid Food Quality Screening
Source: Micromachines (Basel). 2026 Jul 15;17(7):840. doi: 10.3390/mi17070840 (PMC13413555; doi:10.3390/mi17070840)
Supplement: Supplementary file 1 [file micromachines-17-00840-s001.zip › S9.csv]

	features	number_of_features	labels	file_features	test_size	random_state	best_params	AUC	accuracy	model
0	['standard__S4_integral', 'standard__S4_wavelet_energy', 'standard__S4_sharpe_foward50', 'standard__S4_energy', 'standard__S6_sharpe_foward50', 'standard__S6_integral', 'standard__S6_sharpe_foward25', 'standard__S3_spectral_entropy', 'standard__S6_energy', 'standard__S6_wavelet_energy', 'standard__S6_spectral_entropy', 'standard__S1_entropy', 'standard__S3_sharpe_foward50', 'standard__S4_sharpe_f…	61	{'FRST': 0, 'FRST_0': 1}	output\forst_100iter_30sample_FromBeer1All\features_only\df_features_labels_forst_100iter_FromBeer1All_standard_0.7_0.1.csv	0.3	42	{'model__weights': 'distance', 'model__p': 1, 'model__n_neighbors': np.int64(31), 'model__n_jobs': -1, 'model__metric': 'manhattan', 'model__leaf_size': np.int64(50), 'model__algorithm': 'kd_tree'}	0.8990697674418604	0.8970588235294118	KNN
1	['standard__S4_integral', 'standard__S4_wavelet_energy', 'standard__S4_sharpe_foward50', 'standard__S4_energy', 'standard__S6_sharpe_foward50', 'standard__S6_integral', 'standard__S6_sharpe_foward25', 'standard__S3_spectral_entropy', 'standard__S6_energy', 'standard__S6_wavelet_energy', 'standard__S6_spectral_entropy', 'standard__S1_entropy', 'standard__S3_sharpe_foward50', 'standard__S4_sharpe_f…	61	{'FRST': 0, 'FRST_0': 1}	output\forst_100iter_30sample_FromBeer1All\features_only\df_features_labels_forst_100iter_FromBeer1All_standard_0.7_0.1.csv	0.3	42	{'model__random_state': 42, 'model__oob_score': False, 'model__n_estimators': 100, 'model__min_samples_split': 2, 'model__min_samples_leaf': 4, 'model__max_features': 'sqrt', 'model__max_depth': np.int64(15), 'model__criterion': 'gini', 'model__bootstrap': False}	0.9730232558139535	0.8529411764705882	RF
2	['standard__S4_integral', 'standard__S4_wavelet_energy', 'standard__S4_sharpe_foward50', 'standard__S4_energy', 'standard__S6_sharpe_foward50', 'standard__S6_integral', 'standard__S6_sharpe_foward25', 'standard__S3_spectral_entropy', 'standard__S6_energy', 'standard__S6_wavelet_energy', 'standard__S6_spectral_entropy', 'standard__S1_entropy', 'standard__S3_sharpe_foward50', 'standard__S4_sharpe_f…	61	{'FRST': 0, 'FRST_0': 1}	output\forst_100iter_30sample_FromBeer1All\features_only\df_features_labels_forst_100iter_FromBeer1All_standard_0.7_0.1.csv	0.3	42	{'model__splitter': 'random', 'model__random_state': 42, 'model__min_samples_split': 2, 'model__min_samples_leaf': 4, 'model__max_features': 'log2', 'model__max_depth': 10, 'model__criterion': 'entropy'}	0.88	0.9117647058823529	DT
3	['standard__S4_integral', 'standard__S4_wavelet_energy', 'standard__S4_sharpe_foward50', 'standard__S4_energy', 'standard__S6_sharpe_foward50', 'standard__S6_integral', 'standard__S6_sharpe_foward25', 'standard__S3_spectral_entropy', 'standard__S6_energy', 'standard__S6_wavelet_energy', 'standard__S6_spectral_entropy', 'standard__S1_entropy', 'standard__S3_sharpe_foward50', 'standard__S4_sharpe_f…	61	{'FRST': 0, 'FRST_0': 1}	output\forst_100iter_30sample_FromBeer1All\features_only\df_features_labels_forst_100iter_FromBeer1All_standard_0.7_0.1.csv	0.3	42	{'model__C': np.float64(3.381652113111206), 'model__class_weight': 'balanced', 'model__degree': 4, 'model__gamma': np.float64(0.04563318619132768), 'model__kernel': 'rbf', 'model__max_iter': 80000, 'model__probability': True, 'model__shrinking': False}	0.9293023255813952	0.8676470588235294	SVC
4	['standard__S4_integral', 'standard__S4_wavelet_energy', 'standard__S4_sharpe_foward50', 'standard__S4_energy', 'standard__S6_sharpe_foward50', 'standard__S6_integral', 'standard__S6_sharpe_foward25', 'standard__S3_spectral_entropy', 'standard__S6_energy', 'standard__S6_wavelet_energy', 'standard__S6_spectral_entropy', 'standard__S1_entropy', 'standard__S3_sharpe_foward50', 'standard__S4_sharpe_f…	61	{'FRST': 0, 'FRST_0': 1}	output\forst_100iter_30sample_FromBeer1All\features_only\df_features_labels_forst_100iter_FromBeer1All_standard_0.7_0.1.csv	0.3	42	{'model__gamma': np.float64(0.38375988926364046), 'model__learning_rate': np.float64(0.06022356918073479), 'model__max_depth': np.int64(4), 'model__n_estimators': 100, 'model__reg_alpha': np.float64(0.04498411547067782), 'model__reg_lambda': np.float64(0.7292995959561788)}	1.0	1.0	XGB
5	['standard__S4_integral', 'standard__S4_wavelet_energy', 'standard__S4_sharpe_foward50', 'standard__S4_energy', 'standard__S6_sharpe_foward50', 'standard__S6_integral', 'standard__S6_sharpe_foward25', 'standard__S3_spectral_entropy', 'standard__S6_energy', 'standard__S6_wavelet_energy', 'standard__S6_spectral_entropy', 'standard__S1_entropy', 'standard__S3_sharpe_foward50', 'standard__S4_sharpe_f…	61	{'FRST': 0, 'FRST_0': 1}	output\forst_100iter_30sample_FromBeer1All\features_only\df_features_labels_forst_100iter_FromBeer1All_standard_0.7_0.1.csv	0.3	42	{'model__lda__n_components': 1, 'model__svc__C': np.float64(0.12333007339951566), 'model__svc__class_weight': 'balanced', 'model__svc__degree': 3, 'model__svc__gamma': np.float64(0.5555823966854406), 'model__svc__kernel': 'linear', 'model__svc__max_iter': 10000, 'model__svc__probability': True}	1.0	1.0	LSVC
6	['standard__S4_integral', 'standard__S4_wavelet_energy', 'standard__S4_sharpe_foward50', 'standard__S4_energy', 'standard__S6_sharpe_foward50', 'standard__S6_integral', 'standard__S6_sharpe_foward25', 'standard__S3_spectral_entropy', 'standard__S6_energy', 'standard__S6_wavelet_energy', 'standard__S6_spectral_entropy', 'standard__S1_entropy', 'standard__S3_sharpe_foward50', 'standard__S4_sharpe_f…	61	{'FRST': 0, 'FRST_0': 1}	output\forst_100iter_30sample_FromBeer1All\features_only\df_features_labels_forst_100iter_FromBeer1All_standard_0.7_0.1.csv	0.3	42	{'model__C': np.float64(1.301290295179981), 'model__class_weight': 'balanced', 'model__fit_intercept': True, 'model__max_iter': 20000, 'model__solver': 'saga', 'model__tol': 0.01}	0.8865116279069767	0.7352941176470589	LgRg
7	['standard__S4_integral', 'standard__S4_wavelet_energy', 'standard__S4_sharpe_foward50', 'standard__S4_energy', 'standard__S6_sharpe_foward50', 'standard__S6_integral', 'standard__S6_sharpe_foward25', 'standard__S3_spectral_entropy', 'standard__S6_energy', 'standard__S6_wavelet_energy', 'standard__S6_spectral_entropy', 'standard__S1_entropy', 'standard__S3_sharpe_foward50', 'standard__S4_sharpe_f…	61	{'FRST': 0, 'FRST_0': 1}	output\forst_100iter_30sample_FromBeer1All\features_only\df_features_labels_forst_100iter_FromBeer1All_standard_0.7_0.1.csv	0.3	42	{'model__learning_rate': np.float64(0.11036664618277134), 'model__max_depth': np.int64(3), 'model__min_samples_leaf': 2, 'model__min_samples_split': 5, 'model__n_estimators': 100, 'model__subsample': 0.5}	0.9311627906976744	0.8529411764705882	GB
8	['standard__S4_integral', 'standard__S4_wavelet_energy', 'standard__S4_sharpe_foward50', 'standard__S4_energy', 'standard__S6_sharpe_foward50', 'standard__S6_integral', 'standard__S6_sharpe_foward25', 'standard__S3_spectral_entropy', 'standard__S6_energy', 'standard__S6_wavelet_energy', 'standard__S6_spectral_entropy', 'standard__S1_entropy', 'standard__S3_sharpe_foward50', 'standard__S4_sharpe_f…	61	{'FRST': 0, 'FRST_0': 1}	output\forst_100iter_30sample_FromBeer1All\features_only\df_features_labels_forst_100iter_FromBeer1All_standard_0.7_0.1.csv	0.3	42	{'model__solver': 'adam', 'model__n_iter_no_change': 20, 'model__momentum': 0.95, 'model__max_iter': 10000, 'model__learning_rate': 'constant', 'model__hidden_layer_sizes': (61, 30), 'model__early_stopping': True, 'model__batch_size': 43, 'model__alpha': 0.0001, 'model__activation': 'relu'}	0.996279069767442	0.9117647058823529	MLP
9	['standard__S4_integral', 'standard__S4_wavelet_energy', 'standard__S4_sharpe_foward50', 'standard__S4_energy', 'standard__S6_sharpe_foward50', 'standard__S6_integral', 'standard__S6_sharpe_foward25', 'standard__S3_spectral_entropy', 'standard__S6_energy', 'standard__S6_wavelet_energy', 'standard__S6_spectral_entropy', 'standard__S1_entropy', 'standard__S3_sharpe_foward50', 'standard__S4_sharpe_f…	61	{'FRST': 0, 'FRST_0': 1}	output\forst_100iter_30sample_FromBeer1All\features_only\df_features_labels_forst_100iter_FromBeer1All_standard_0.7_0.1.csv	0.3	42	{'model__learning_rate': np.float64(0.06006138987300635), 'model__n_estimators': np.int64(50)}	0.8	0.8529411764705882	Ada
10	['standard__S4_integral', 'standard__S4_wavelet_energy', 'standard__S4_sharpe_foward50', 'standard__S4_energy', 'standard__S6_sharpe_foward50', 'standard__S6_integral', 'standard__S6_sharpe_foward25', 'standard__S3_spectral_entropy', 'standard__S6_energy', 'standard__S6_wavelet_energy', 'standard__S6_spectral_entropy', 'standard__S1_entropy', 'standard__S3_sharpe_foward50', 'standard__S4_sharpe_f…	61	{'FRST': 0, 'FRST_0': 1}	output\forst_100iter_30sample_FromBeer1All\features_only\df_features_labels_forst_100iter_FromBeer1All_standard_0.7_0.1.csv	0.3	42	{'model__n_estimators': 100, 'model__min_samples_split': 2, 'model__min_samples_leaf': 4, 'model__max_features': 'sqrt', 'model__max_depth': np.int64(15), 'model__criterion': 'gini', 'model__bootstrap': False}	0.9869767441860465	0.8529411764705882	ExTr
11	['standard__S4_integral', 'standard__S4_wavelet_energy', 'standard__S4_sharpe_foward50', 'standard__S4_energy', 'standard__S6_sharpe_foward50', 'standard__S6_integral', 'standard__S6_sharpe_foward25', 'standard__S3_spectral_entropy', 'standard__S6_energy', 'standard__S6_wavelet_energy', 'standard__S6_spectral_entropy', 'standard__S1_entropy', 'standard__S3_sharpe_foward50', 'standard__S4_sharpe_f…	61	{'FRST': 0, 'FRST_0': 1}	output\forst_100iter_30sample_FromBeer1All\features_only\df_features_labels_forst_100iter_FromBeer1All_standard_0.7_0.1.csv	0.3	42	{'model__kmeans__n_clusters': 3, 'model__logreg__C': np.float64(1.04121902237711), 'model__logreg__class_weight': 'balanced', 'model__logreg__max_iter': 10000, 'model__logreg__penalty': 'l1', 'model__logreg__solver': 'saga'}	0.7283720930232559	0.6911764705882353	KMLR
12	['standard__S4_integral', 'standard__S4_wavelet_energy', 'standard__S4_sharpe_foward50', 'standard__S4_energy', 'standard__S6_sharpe_foward50', 'standard__S6_integral', 'standard__S6_sharpe_foward25', 'standard__S3_spectral_entropy', 'standard__S6_energy', 'standard__S6_wavelet_energy', 'standard__S6_spectral_entropy', 'standard__S1_entropy', 'standard__S3_sharpe_foward50', 'standard__S4_sharpe_f…	61	{'FRST': 0, 'FRST_0': 1}	output\forst_100iter_30sample_FromBeer1All\features_only\df_features_labels_forst_100iter_FromBeer1All_standard_0.7_0.1.csv	0.3	42	{'model__C': np.float64(5.421417462791483), 'model__class_weight': 'balanced', 'model__coef0': 0.0, 'model__degree': 3, 'model__gamma': np.float64(0.6118385242727733), 'model__max_iter': 50000, 'model__probability': True, 'model__shrinking': True}	0.7813953488372093	0.7058823529411765	PSVM
13	['standard__S4_integral', 'standard__S4_wavelet_energy', 'standard__S4_sharpe_foward50', 'standard__S4_energy', 'standard__S6_sharpe_foward50', 'standard__S6_integral', 'standard__S6_sharpe_foward25', 'standard__S3_spectral_entropy', 'standard__S6_energy', 'standard__S6_wavelet_energy', 'standard__S6_spectral_entropy', 'standard__S1_entropy', 'standard__S3_sharpe_foward50', 'standard__S4_sharpe_f…	61	{'FRST': 0, 'FRST_0': 1}	output\forst_100iter_30sample_FromBeer1All\features_only\df_features_labels_forst_100iter_FromBeer1All_standard_0.7_0.1.csv	0.3	42	{'model__C': np.float64(6.235488317185976), 'model__class_weight': 'balanced', 'model__gamma': np.float64(0.03870555098109019), 'model__max_iter': 200000, 'model__probability': True, 'model__shrinking': True}	0.9181395348837209	0.8529411764705882	RSVM
14	['standard__S4_integral', 'standard__S4_wavelet_energy', 'standard__S4_sharpe_foward50', 'standard__S4_energy', 'standard__S6_sharpe_foward50', 'standard__S6_integral', 'standard__S6_sharpe_foward25', 'standard__S3_spectral_entropy', 'standard__S6_energy', 'standard__S6_wavelet_energy', 'standard__S6_spectral_entropy', 'standard__S1_entropy', 'standard__S3_sharpe_foward50', 'standard__S4_sharpe_f…	61	{'FRST': 0, 'FRST_0': 1}	output\forst_100iter_30sample_FromBeer1All\features_only\df_features_labels_forst_100iter_FromBeer1All_standard_0.7_0.1.csv	0.3	42	{'_fallback': 'empty_param_grid'}	0.8	0.8529411764705882	NB
15	['standard__S4_integral', 'standard__S4_wavelet_energy', 'standard__S4_sharpe_foward50', 'standard__S4_energy', 'standard__S6_sharpe_foward50', 'standard__S6_integral', 'standard__S6_sharpe_foward25', 'standard__S3_spectral_entropy', 'standard__S6_energy', 'standard__S6_wavelet_energy', 'standard__S6_spectral_entropy', 'standard__S1_entropy', 'standard__S3_sharpe_foward50', 'standard__S4_sharpe_f…	61	{'FRST': 0, 'FRST_0': 1}	output\forst_100iter_30sample_FromBeer1All\features_only\df_features_labels_forst_100iter_FromBeer1All_standard_0.7_0.1.csv	0.3	42	{'_fallback': 'empty_param_grid'}	0.8	0.8529411764705882	QDA
16	['standard__S4_integral', 'standard__S4_wavelet_energy', 'standard__S4_sharpe_foward50', 'standard__S4_energy', 'standard__S6_sharpe_foward50', 'standard__S6_integral', 'standard__S6_sharpe_foward25', 'standard__S3_spectral_entropy', 'standard__S6_energy', 'standard__S6_wavelet_energy', 'standard__S6_spectral_entropy', 'standard__S1_entropy', 'standard__S3_sharpe_foward50', 'standard__S4_sharpe_f…	61	{'FRST': 0, 'FRST_0': 1}	output\forst_100iter_30sample_FromBeer1All\features_only\df_features_labels_forst_100iter_FromBeer1All_standard_0.7_0.1.csv	0.3	42	{'mode_requested': 'soft', 'mode_used': 'soft', 'models': [{'model': 'xgboost_classifier', 'acc_test': 1.0, 'acc_val': 0.9818181818181818, 'acc_selection': 0.9818181818181818}, {'model': 'LineadDiscr_SVC', 'acc_test': 1.0, 'acc_val': 0.9545454545454546, 'acc_selection': 0.9545454545454546}]}	1.0	1.0	XGB+LSVC
17	['standard__S4_integral', 'standard__S4_wavelet_energy', 'standard__S4_sharpe_foward50', 'standard__S4_energy', 'standard__S6_sharpe_foward50', 'standard__S6_integral', 'standard__S6_sharpe_foward25', 'standard__S3_spectral_entropy', 'standard__S6_energy', 'standard__S6_wavelet_energy', 'standard__S6_spectral_entropy', 'standard__S1_entropy', 'standard__S3_sharpe_foward50', 'standard__S4_sharpe_f…	61	{'FRST': 0, 'FRST_0': 1}	output\forst_100iter_30sample_FromBeer1All\features_only\df_features_labels_forst_100iter_FromBeer1All_standard_0.7_0.1.csv	0.3	42	{'mode_requested': 'soft', 'mode_used': 'soft', 'models': [{'model': 'xgboost_classifier', 'acc_test': 1.0, 'acc_val': 0.9818181818181818, 'acc_selection': 0.9818181818181818}, {'model': 'LineadDiscr_SVC', 'acc_test': 1.0, 'acc_val': 0.9545454545454546, 'acc_selection': 0.9545454545454546}, {'model': 'knn', 'acc_test': 0.8970588235294118, 'acc_val': 0.9454545454545454, 'acc_selection': 0.94545454…	1.0	1.0	XGB+LSVC+KNN
18	['standard__S4_integral', 'standard__S4_wavelet_energy', 'standard__S4_sharpe_foward50', 'standard__S4_energy', 'standard__S6_sharpe_foward50', 'standard__S6_integral', 'standard__S6_sharpe_foward25', 'standard__S3_spectral_entropy', 'standard__S6_energy', 'standard__S6_wavelet_energy', 'standard__S6_spectral_entropy', 'standard__S1_entropy', 'standard__S3_sharpe_foward50', 'standard__S4_sharpe_f…	61	{'FRST': 0, 'FRST_0': 1}	output\forst_100iter_30sample_FromBeer1All\features_only\df_features_labels_forst_100iter_FromBeer1All_standard_0.7_0.1.csv	0.3	42	{'mode_requested': 'soft', 'mode_used': 'soft', 'models': [{'model': 'xgboost_classifier', 'acc_test': 1.0, 'acc_val': 0.9818181818181818, 'acc_selection': 0.9818181818181818}, {'model': 'LineadDiscr_SVC', 'acc_test': 1.0, 'acc_val': 0.9545454545454546, 'acc_selection': 0.9545454545454546}, {'model': 'knn', 'acc_test': 0.8970588235294118, 'acc_val': 0.9454545454545454, 'acc_selection': 0.94545454…	1.0	0.9264705882352942	XGB+LSVC+KNN+DT
19	['standard__S4_integral', 'standard__S4_wavelet_energy', 'standard__S4_sharpe_foward50', 'standard__S4_energy', 'standard__S6_sharpe_foward50', 'standard__S6_integral', 'standard__S6_sharpe_foward25', 'standard__S3_spectral_entropy', 'standard__S6_energy', 'standard__S6_wavelet_energy', 'standard__S6_spectral_entropy', 'standard__S1_entropy', 'standard__S3_sharpe_foward50', 'standard__S4_sharpe_f…	61	{'FRST': 0, 'FRST_0': 1}	output\forst_100iter_30sample_FromBeer1All\features_only\df_features_labels_forst_100iter_FromBeer1All_standard_0.7_0.1.csv	0.3	42	{'mode_requested': 'soft', 'mode_used': 'soft', 'models': [{'model': 'xgboost_classifier', 'acc_test': 1.0, 'acc_val': 0.9818181818181818, 'acc_selection': 0.9818181818181818}, {'model': 'LineadDiscr_SVC', 'acc_test': 1.0, 'acc_val': 0.9545454545454546, 'acc_selection': 0.9545454545454546}, {'model': 'knn', 'acc_test': 0.8970588235294118, 'acc_val': 0.9454545454545454, 'acc_selection': 0.94545454…	1.0	0.9264705882352942	XGB+LSVC+KNN+DT+MLP
