# Supplementary material for: Data-Driven MOX Chemosensing for Beer Discrimination: Towards Rapid Food Quality Screening
Source: Micromachines (Basel). 2026 Jul 15;17(7):840. doi: 10.3390/mi17070840 (PMC13413555; doi:10.3390/mi17070840)
Supplement: Supplementary file 1 [file micromachines-17-00840-s001.zip › Table S30_MRTvsMRT_0.csv]

rank	feature	importance_mean	importance_std	sensor	feature_type
1	catch22__S1_CO_f1ecac	0.14385714285714285	0.02659467322587231	S1	CO_f1ecac
2	catch22__S4_SB_BinaryStats_diff_longstretch0	0.12266666666666669	0.023877237046601326	S4	SB_BinaryStats_diff_longstretch0
3	catch22__S3_CO_f1ecac	0.1129047619047619	0.031266138689825904	S3	CO_f1ecac
4	catch22__S6_CO_Embed2_Dist_tau_d_expfit_meandiff	0.08261904761904763	0.022076192530506505	S6	CO_Embed2_Dist_tau_d_expfit_meandiff
5	catch22__S4_CO_Embed2_Dist_tau_d_expfit_meandiff	0.07609523809523809	0.02305942240064237	S4	CO_Embed2_Dist_tau_d_expfit_meandiff
6	catch22__S4_CO_f1ecac	0.056000000000000015	0.019120337381628532	S4	CO_f1ecac
7	catch22__S4_CO_FirstMin_ac	0.05595238095238095	0.01874914964058096	S4	CO_FirstMin_ac
8	catch22__S6_CO_f1ecac	0.05261904761904763	0.020560457833031218	S6	CO_f1ecac
9	catch22__S6_SB_BinaryStats_diff_longstretch0	0.035	0.01640094295170909	S6	SB_BinaryStats_diff_longstretch0
10	catch22__S4_DN_HistogramMode_10	0.02633333333333331	0.010049875621120904	S4	DN_HistogramMode_10
11	catch22__S5_SB_BinaryStats_diff_longstretch0	0.025333333333333305	0.010132456102380458	S5	SB_BinaryStats_diff_longstretch0
12	catch22__S1_SB_BinaryStats_diff_longstretch0	0.016666666666666642	0.013333333333333334	S1	SB_BinaryStats_diff_longstretch0
13	catch22__S4_SP_Summaries_welch_rect_centroid	0.015999999999999966	0.011035296904831227	S4	SP_Summaries_welch_rect_centroid
14	catch22__S6_CO_FirstMin_ac	0.0153333333333333	0.010974718422102878	S6	CO_FirstMin_ac
15	catch22__S1_CO_FirstMin_ac	0.012999999999999954	0.006904105059069301	S1	CO_FirstMin_ac
16	catch22__S2_CO_FirstMin_ac	0.012666666666666633	0.010306416555826859	S2	CO_FirstMin_ac
17	catch22__S1_SP_Summaries_welch_rect_centroid	0.01233333333333329	0.007310570733153744	S1	SP_Summaries_welch_rect_centroid
18	catch22__S2_CO_trev_1_num	0.011999999999999957	0.0074833147735478564	S2	CO_trev_1_num
19	catch22__S3_SB_BinaryStats_diff_longstretch0	0.011333333333333315	0.013097921802925657	S3	SB_BinaryStats_diff_longstretch0
20	catch22__S5_CO_f1ecac	0.009666666666666636	0.009480975102218571	S5	CO_f1ecac
21	catch22__S5_SB_BinaryStats_mean_longstretch1	0.00833333333333331	0.010137937550497012	S5	SB_BinaryStats_mean_longstretch1
22	catch22__S3_SP_Summaries_welch_rect_centroid	0.006999999999999975	0.008225975119502016	S3	SP_Summaries_welch_rect_centroid
23	catch22__S4_SB_BinaryStats_mean_longstretch1	0.006999999999999975	0.008225975119502016	S4	SB_BinaryStats_mean_longstretch1
24	catch22__S2_CO_Embed2_Dist_tau_d_expfit_meandiff	0.005666666666666646	0.00789514618821798	S2	CO_Embed2_Dist_tau_d_expfit_meandiff
25	catch22__S1_CO_Embed2_Dist_tau_d_expfit_meandiff	0.00466666666666665	0.0074833147735478564	S1	CO_Embed2_Dist_tau_d_expfit_meandiff
26	catch22__S6_IN_AutoMutualInfoStats_40_gaussian_fmmi	0.0043333333333333175	0.007310570733153745	S6	IN_AutoMutualInfoStats_40_gaussian_fmmi
27	catch22__S1_CO_trev_1_num	0.0036666666666666558	0.007666666666666649	S1	CO_trev_1_num
28	catch22__S5_CO_FirstMin_ac	0.0036666666666666558	0.007666666666666649	S5	CO_FirstMin_ac
29	catch22__S6_SB_BinaryStats_mean_longstretch1	0.002333333333333325	0.005783117190965804	S6	SB_BinaryStats_mean_longstretch1
30	catch22__S1_PD_PeriodicityWang_th0_01	0.001999999999999993	0.0054160256030906205	S1	PD_PeriodicityWang_th0_01
31	catch22__S3_CO_trev_1_num	0.0	0.0	S3	CO_trev_1_num
32	catch22__S4_CO_trev_1_num	0.0	0.0	S4	CO_trev_1_num
33	catch22__S5_CO_Embed2_Dist_tau_d_expfit_meandiff	0.0	0.0	S5	CO_Embed2_Dist_tau_d_expfit_meandiff
34	catch22__S2_SB_BinaryStats_mean_longstretch1	0.0	0.0	S2	SB_BinaryStats_mean_longstretch1
35	catch22__S1_SB_BinaryStats_mean_longstretch1	0.0	0.0	S1	SB_BinaryStats_mean_longstretch1
36	catch22__S2_CO_f1ecac	0.0	0.0	S2	CO_f1ecac
37	catch22__S5_IN_AutoMutualInfoStats_40_gaussian_fmmi	0.0	0.0	S5	IN_AutoMutualInfoStats_40_gaussian_fmmi
38	catch22__S2_SB_BinaryStats_diff_longstretch0	0.0	0.0	S2	SB_BinaryStats_diff_longstretch0
39	catch22__S3_SB_BinaryStats_mean_longstretch1	0.0	0.0	S3	SB_BinaryStats_mean_longstretch1
40	catch22__S4_IN_AutoMutualInfoStats_40_gaussian_fmmi	0.0	0.0	S4	IN_AutoMutualInfoStats_40_gaussian_fmmi
41	catch22__S4_PD_PeriodicityWang_th0_01	0.0	0.0	S4	PD_PeriodicityWang_th0_01
42	catch22__S3_CO_FirstMin_ac	0.0	0.0	S3	CO_FirstMin_ac
43	catch22__S3_PD_PeriodicityWang_th0_01	0.0	0.0	S3	PD_PeriodicityWang_th0_01
44	catch22__S1_IN_AutoMutualInfoStats_40_gaussian_fmmi	0.0	0.0	S1	IN_AutoMutualInfoStats_40_gaussian_fmmi
