# Supplementary material for: Data-Driven MOX Chemosensing for Beer Discrimination: Towards Rapid Food Quality Screening
Source: Micromachines (Basel). 2026 Jul 15;17(7):840. doi: 10.3390/mi17070840 (PMC13413555; doi:10.3390/mi17070840)
Supplement: Supplementary file 1 [file micromachines-17-00840-s001.zip › Table S31_FRSTvsFRST_0.csv]

rank	feature	importance_mean	importance_std	sensor	feature_type
1	standard__S4_energy	0.6323813953488372	0.056968439071976136	S4	energy
2	standard__S6_energy	0.602706976744186	0.05524733236917617	S6	energy
3	standard__S5_wavelet_energy	0.5934046511627907	0.05326381091578068	S5	wavelet_energy
4	standard__S4_integral	0.5444651162790698	0.07127845896775364	S4	integral
5	standard__S6_integral	0.38019534883720923	0.06408243001532066	S6	integral
6	standard__S1_energy	0.3640093023255814	0.060807537746862664	S1	energy
7	standard__S5_energy	0.2861023255813953	0.04730812340128508	S5	energy
8	standard__S6_wavelet_energy	0.15692093023255815	0.037241484919730346	S6	wavelet_energy
9	standard__S4_wavelet_energy	0.1502046511627907	0.034996581460185604	S4	wavelet_energy
10	standard__S2_wavelet_energy	0.14921860465116277	0.03243627558829807	S2	wavelet_energy
11	standard__S2_spectral_entropy	0.07592558139534887	0.03267918495402016	S2	spectral_entropy
12	standard__S1_wavelet_energy	0.07511627906976742	0.018489469032838064	S1	wavelet_energy
13	standard__S2_entropy	0.046000000000000034	0.0227156333832011	S2	entropy
14	standard__S5_integral	0.030688372093023285	0.021531918023725213	S5	integral
15	standard__S2_energy	0.014418604651162816	0.011525127156617571	S2	energy
16	standard__S3_energy	0.013720930232558165	0.010319398945271549	S3	energy
17	standard__S2_integral	0.012558139534883743	0.011114235484045155	S2	integral
18	standard__S3_wavelet_energy	0.011832558139534894	0.012961367901156063	S3	wavelet_energy
19	standard__S2_sharpe_foward50	0.0006976744186046524	0.0027614749039623107	S2	sharpe_foward50
20	standard__S5_skewness	0.0006976744186046524	0.0027614749039623107	S5	skewness
21	standard__S5_kurtosis	0.00040000000000000034	0.002800000000000002	S5	kurtosis
22	standard__S3_sharpe_foward50	0.0	0.0	S3	sharpe_foward50
23	standard__S1_entropy	0.0	0.0	S1	entropy
24	standard__S6_spectral_entropy	0.0	0.0	S6	spectral_entropy
25	standard__S3_spectral_entropy	0.0	0.0	S3	spectral_entropy
26	standard__S6_sharpe_foward25	0.0	0.0	S6	sharpe_foward25
27	standard__S1_spectral_entropy	0.0	0.0	S1	spectral_entropy
28	standard__S6_sharpe_foward50	0.0	0.0	S6	sharpe_foward50
29	standard__S4_sharpe_foward50	0.0	0.0	S4	sharpe_foward50
30	standard__S1_sharpe_foward25	0.0	0.0	S1	sharpe_foward25
31	standard__S1_delta_R	0.0	0.0	S1	delta_R
32	standard__S6_skewness	0.0	0.0	S6	skewness
33	standard__S1_p2p	0.0	0.0	S1	p2p
34	standard__S1_sharpe_foward50	0.0	0.0	S1	sharpe_foward50
35	standard__S3_sharpe_back50	0.0	0.0	S3	sharpe_back50
36	standard__S6_entropy	0.0	0.0	S6	entropy
37	standard__S2_sharpe_foward25	0.0	0.0	S2	sharpe_foward25
38	standard__S4_sharpe_foward25	0.0	0.0	S4	sharpe_foward25
39	standard__S3_sharpe_foward25	0.0	0.0	S3	sharpe_foward25
40	standard__S5_entropy	0.0	0.0	S5	entropy
41	standard__S5_sharpe_foward50	0.0	0.0	S5	sharpe_foward50
42	standard__S3_entropy	0.0	0.0	S3	entropy
43	standard__S2_min_derivative	0.0	0.0	S2	min_derivative
44	standard__S6_kurtosis	0.0	0.0	S6	kurtosis
45	standard__S1_min_derivative	0.0	0.0	S1	min_derivative
46	standard__S3_min_derivative	0.0	0.0	S3	min_derivative
47	standard__S3_skewness	0.0	0.0	S3	skewness
48	standard__S5_sharpe_foward25	0.0	0.0	S5	sharpe_foward25
49	standard__S2_skewness	0.0	0.0	S2	skewness
50	standard__S1_skewness	0.0	0.0	S1	skewness
51	standard__S1_kurtosis	0.0	0.0	S1	kurtosis
52	standard__S4_kurtosis	0.0	0.0	S4	kurtosis
53	standard__S4_sharpe_back50	0.0	0.0	S4	sharpe_back50
54	standard__S4_entropy	0.0	0.0	S4	entropy
55	standard__S2_kurtosis	0.0	0.0	S2	kurtosis
56	standard__S4_sharpe_back25	0.0	0.0	S4	sharpe_back25
57	standard__S3_integral	0.0	0.0	S3	integral
58	standard__S6_sharpe_back25	0.0	0.0	S6	sharpe_back25
59	standard__S3_kurtosis	0.0	0.0	S3	kurtosis
60	standard__S2_sharpe_back50	0.0	0.0	S2	sharpe_back50
61	standard__S5_sharpe_back50	0.0	0.0	S5	sharpe_back50
