# Supplementary material for: Data-Driven MOX Chemosensing for Beer Discrimination: Towards Rapid Food Quality Screening
Source: Micromachines (Basel). 2026 Jul 15;17(7):840. doi: 10.3390/mi17070840 (PMC13413555; doi:10.3390/mi17070840)
Supplement: Supplementary file 1 [file micromachines-17-00840-s001.zip › Table S32_HNKvsHNK_0.csv]

rank	feature	importance_mean	importance_std	sensor	feature_type
1	standard__S4_energy	0.6406000000000001	0.0601800631438685	S4	energy
2	standard__S4_integral	0.6154	0.061715800245966165	S4	integral
3	standard__S1_energy	0.4728000000000001	0.05477371632452926	S1	energy
4	standard__S5_wavelet_energy	0.4546	0.050604742860724056	S5	wavelet_energy
5	standard__S1_spectral_entropy	0.4431999999999999	0.06008127828200729	S1	spectral_entropy
6	standard__S3_integral	0.3899999999999999	0.05556977595779921	S3	integral
7	standard__S2_kurtosis	0.2958	0.05678344829261429	S2	kurtosis
8	standard__S4_wavelet_energy	0.1508	0.027483813418082988	S4	wavelet_energy
9	standard__S2_integral	0.1482	0.03128514024261356	S2	integral
10	standard__S6_wavelet_energy	0.1328	0.031751535395945794	S6	wavelet_energy
11	standard__S1_wavelet_energy	0.132	0.024494897427831744	S1	wavelet_energy
12	standard__S5_integral	0.1318	0.02868379333351848	S5	integral
13	standard__S5_energy	0.06940000000000004	0.017709884245810305	S5	energy
14	standard__S1_integral	0.06640000000000006	0.014249210504445513	S1	integral
15	standard__S3_wavelet_energy	0.04280000000000003	0.01327252801842966	S3	wavelet_energy
16	standard__S3_energy	0.04220000000000004	0.013898201322473361	S3	energy
17	standard__S6_energy	0.03340000000000003	0.013944174410842699	S6	energy
18	standard__S3_spectral_entropy	0.015200000000000014	0.009846826900072944	S3	spectral_entropy
19	standard__S2_min_derivative	0.005600000000000005	0.008979977728257468	S2	min_derivative
20	standard__S2_skewness	0.0026000000000000025	0.0043863424398922655	S2	skewness
21	standard__S2_teager_kaiser	0.0010000000000000009	0.004123105625617665	S2	teager_kaiser
22	standard__S2_spectral_entropy	0.00040000000000000034	0.001959591794226544	S2	spectral_entropy
23	standard__S1_teager_kaiser	0.0	0.0	S1	teager_kaiser
24	standard__S4_sharpe_foward50	0.0	0.0	S4	sharpe_foward50
25	standard__S1_kurtosis	0.0	0.0	S1	kurtosis
26	standard__S3_sharpe_foward25	0.0	0.0	S3	sharpe_foward25
27	standard__S2_energy	0.0	0.0	S2	energy
28	standard__S2_wavelet_energy	0.0	0.0	S2	wavelet_energy
29	standard__S3_sharpe_foward50	0.0	0.0	S3	sharpe_foward50
30	standard__S3_min_derivative	0.0	0.0	S3	min_derivative
31	standard__S1_sharpe_foward25	0.0	0.0	S1	sharpe_foward25
32	standard__S3_entropy	0.0	0.0	S3	entropy
33	standard__S3_skewness	0.0	0.0	S3	skewness
34	standard__S3_kurtosis	0.0	0.0	S3	kurtosis
35	standard__S1_min_derivative	0.0	0.0	S1	min_derivative
36	standard__S1_skewness	0.0	0.0	S1	skewness
37	standard__S4_entropy	0.0	0.0	S4	entropy
38	standard__S6_sharpe_foward25	0.0	0.0	S6	sharpe_foward25
39	standard__S1_sharpe_foward50	0.0	0.0	S1	sharpe_foward50
40	standard__S5_kurtosis	0.0	0.0	S5	kurtosis
41	standard__S6_kurtosis	0.0	0.0	S6	kurtosis
42	standard__S5_sharpe_foward25	0.0	0.0	S5	sharpe_foward25
43	standard__S2_sharpe_foward25	0.0	0.0	S2	sharpe_foward25
44	standard__S6_integral	0.0	0.0	S6	integral
45	standard__S4_kurtosis	0.0	0.0	S4	kurtosis
46	standard__S2_entropy	0.0	0.0	S2	entropy
47	standard__S2_sharpe_foward50	0.0	0.0	S2	sharpe_foward50
48	standard__S5_sharpe_foward50	0.0	0.0	S5	sharpe_foward50
49	standard__S4_sharpe_foward25	0.0	0.0	S4	sharpe_foward25
50	standard__S6_sharpe_foward50	0.0	0.0	S6	sharpe_foward50
51	standard__S1_entropy	0.0	0.0	S1	entropy
52	standard__S5_entropy	0.0	0.0	S5	entropy
