# Supplementary material for: Data-Driven MOX Chemosensing for Beer Discrimination: Towards Rapid Food Quality Screening
Source: Micromachines (Basel). 2026 Jul 15;17(7):840. doi: 10.3390/mi17070840 (PMC13413555; doi:10.3390/mi17070840)
Supplement: Supplementary file 1 [file micromachines-17-00840-s001.zip › Table S33_NAvsNA_0.csv]

rank	feature	importance_mean	importance_std	sensor	feature_type
1	tsfresh__S4__sum_values	0.3491111111111111	0.05203702385659513	S4	_sum_values
2	tsfresh__S1__sum_values	0.08888888888888881	0.024011314205526994	S1	_sum_values
3	tsfresh__S6__sum_values	0.07399999999999997	0.0173005387770239	S6	_sum_values
4	tsfresh__S3__sum_values	0.0505555555555555	0.030996813854585158	S3	_sum_values
5	tsfresh__S2__sum_values	0.031222222222222165	0.017634492015421797	S2	_sum_values
6	tsfresh__S5__sum_values	-0.013333333333333393	0.03355481971231445	S5	_sum_values
