# Supplementary material for: Data-Driven MOX Chemosensing for Beer Discrimination: Towards Rapid Food Quality Screening
Source: Micromachines (Basel). 2026 Jul 15;17(7):840. doi: 10.3390/mi17070840 (PMC13413555; doi:10.3390/mi17070840)
Supplement: Supplementary file 1 [file micromachines-17-00840-s001.zip › Table S34_Alcoholic_beers_importance.csv]

rank	feature	importance_mean	importance_std	sensor	feature_type
1	standard__S4_kurtosis	0.019068131868131832	0.007053438269819658	S4	kurtosis
2	standard__S4_wavelet_energy	0.016286813186813177	0.007293575474850616	S4	wavelet_energy
3	standard__S4_spectral_entropy	0.01588901098901098	0.009207877751123129	S4	spectral_entropy
4	standard__S6_entropy	0.015794679005205293	0.007392673297247951	S6	entropy
5	standard__S5_hilbert_amplitude_std	0.01379010989010988	0.008285032836990497	S5	hilbert_amplitude_std
6	standard__S5_p2p	0.013015384615384595	0.008384339142540869	S5	p2p
7	standard__S5_skewness	0.012076923076923067	0.006906390146239285	S5	skewness
8	standard__S5_rms	0.011719780219780214	0.006739366565748111	S5	rms
9	standard__S4_sharpe_foward25	0.011489010989010975	0.0050246013539234895	S4	sharpe_foward25
10	standard__S5_iqr	0.011205841526894142	0.007600068141504654	S5	iqr
11	standard__S6_skewness	0.01056043956043955	0.007118377324729959	S6	skewness
12	standard__S5_delta_R	0.010384615384615358	0.007472123453848438	S5	delta_R
13	standard__S5_energy	0.00980769230769231	0.0078092078862488454	S5	energy
14	standard__S4_entropy	0.009673626373626357	0.00746547348050539	S4	entropy
15	standard__S4_rms	0.009549450549450516	0.00484874466640542	S4	rms
16	standard__S6_mad	0.009423076923076918	0.008033307143925162	S6	mad
17	standard__S4_iqr	0.0094230769230769	0.00450591327456154	S4	iqr
18	standard__S4_hilbert_amplitude_mean	0.009225274725274693	0.0036297395301697747	S4	hilbert_amplitude_mean
19	standard__S5_teager_kaiser	0.009214285714285682	0.004479019642117453	S5	teager_kaiser
20	standard__S4_skewness	0.008653846153846123	0.0028846153846153744	S4	skewness
21	standard__S6_teager_kaiser	0.008637362637362606	0.004395315924600153	S6	teager_kaiser
22	standard__S4_integral	0.008461538461538432	0.003124630155629204	S4	integral
23	standard__S5_mad	0.008265934065934037	0.005135433733197622	S5	mad
24	standard__S5_moving_average	0.007936379410063598	0.0069156171865120235	S5	moving_average
25	standard__S4_energy	0.007928571428571401	0.004220055651496401	S4	energy
26	standard__S4_stdev	0.007923076923076897	0.004924364529418664	S4	stdev
27	standard__S5_sharpe_foward50	0.007842105263157886	0.0072783934156313065	S5	sharpe_foward50
28	standard__S4_sharpe_back50	0.007626373626373599	0.005941580508563469	S4	sharpe_back50
29	standard__S5_sharpe_foward25	0.007565934065934039	0.005933610584890024	S5	sharpe_foward25
30	standard__S5_kurtosis	0.007543956043956017	0.004479019642117453	S5	kurtosis
31	standard__S3_sharpe_foward25	0.007445054945054918	0.004757508889580777	S3	sharpe_foward25
32	standard__S4_sharpe_foward50	0.0074340659340659185	0.006826336565780389	S4	sharpe_foward50
33	standard__S5_spectral_entropy	0.007364372469635616	0.007045780455271601	S5	spectral_entropy
34	standard__S5_wavelet_energy	0.007346153846153827	0.006247281741937405	S5	wavelet_energy
35	standard__S1_mad	0.007274725274725256	0.006864227461636966	S1	mad
36	standard__S3_stdev	0.007005494505494481	0.0032604462271734747	S3	stdev
37	standard__S5_entropy	0.006934065934065912	0.005751033572438091	S5	entropy
38	standard__S2_p2p	0.006884615384615361	0.0053048049161724415	S2	p2p
39	standard__S6_delta_R	0.006815500289184481	0.005922135480846174	S6	delta_R
40	standard__S4_mad	0.006730769230769207	0.005388048356200712	S4	mad
41	standard__S1_p2p	0.006538461538461516	0.004485347611419446	S1	p2p
42	standard__S4_median	0.006461538461538439	0.0065712172408960556	S4	median
43	standard__S5_hilbert_amplitude_mean	0.006434065934065922	0.007111743308594061	S5	hilbert_amplitude_mean
44	standard__S1_median	0.0057842683632157235	0.007366315402355206	S1	median
45	standard__S5_stdev	0.00565384615384614	0.007298823420971046	S5	stdev
46	standard__S6_p2p	0.0047810873337189004	0.004551090262048979	S6	p2p
47	standard__S6_energy	0.004423076923076907	0.004792282997837334	S6	energy
48	standard__S1_kurtosis	0.004276171197223841	0.006113347882374344	S1	kurtosis
49	standard__S1_hilbert_amplitude_mean	0.004038461538461524	0.0047457548766357775	S1	hilbert_amplitude_mean
50	standard__S6_sharpe_foward25	0.004038461538461524	0.0047457548766357775	S6	sharpe_foward25
51	standard__S6_moving_average	0.0038305378831694735	0.006946459592335857	S6	moving_average
52	standard__S4_moving_average	0.0019838056680161966	0.0047255826595675515	S4	moving_average
53	standard__S1_moving_average	0.0018571428571428506	0.0031331017427801756	S1	moving_average
54	standard__S4_teager_kaiser	0.0017307692307692245	0.003694110136980476	S4	teager_kaiser
55	standard__S6_sharpe_foward50	0.0014363794100636263	0.005679686356099159	S6	sharpe_foward50
56	standard__S1_wavelet_energy	0.0011428571428571388	0.002618614682831899	S1	wavelet_energy
57	standard__S6_spectral_entropy	0.0010135916714864156	0.005424458565699372	S6	spectral_entropy
58	standard__S5_integral	0.0010017351069982717	0.006813661839857346	S5	integral
59	standard__S3_mad	0.0009248120300751861	0.0033082365001652174	S3	mad
60	standard__S1_spectral_entropy	0.0008909774436090201	0.0033146320418645046	S1	spectral_entropy
61	standard__S1_sharpe_foward50	0.000763736263736261	0.0023124558371028104	S1	sharpe_foward50
62	standard__S6_stdev	0.00042452284557548126	0.005243355006629802	S6	stdev
63	standard__S2_stdev	0.00014285714285714235	0.0009999999999999966	S2	stdev
64	standard__S1_energy	0.0	0.0	S1	energy
65	standard__S6_integral	-0.00027761711972237093	0.003473079354918834	S6	integral
66	standard__S6_wavelet_energy	-0.00035511856564486967	0.006061754229664718	S6	wavelet_energy
67	standard__S1_rms	-0.0006578947368421018	0.001973684210526305	S1	rms
68	standard__S1_delta_R	-0.0010425101214574805	0.005695431457259239	S1	delta_R
69	standard__S6_rms	-0.0011336032388663897	0.00360352316578463	S6	rms
70	standard__S3_spectral_entropy	-0.0014473684210526238	0.0027253046285799823	S3	spectral_entropy
71	standard__S1_stdev	-0.0014473684210526238	0.0027253046285799823	S1	stdev
72	standard__S6_hilbert_amplitude_mean	-0.0014548872180451021	0.004636697993763978	S6	hilbert_amplitude_mean
73	standard__S4_hilbert_amplitude_std	-0.0016766917293232985	0.003495803998933533	S4	hilbert_amplitude_std
74	standard__S6_hilbert_amplitude_std	-0.0023264893001734956	0.004618655128066753	S6	hilbert_amplitude_std
75	standard__S2_delta_R	-0.0024999999999999866	0.003193331868292509	S2	delta_R
76	standard__S1_sharpe_foward25	-0.004605263157894712	0.0030148524308919837	S1	sharpe_foward25
77	standard__S1_hilbert_amplitude_std	-0.005394736842105234	0.0025275490410919007	S1	hilbert_amplitude_std
