# Supplementary material for: Data-Driven MOX Chemosensing for Beer Discrimination: Towards Rapid Food Quality Screening
Source: Micromachines (Basel). 2026 Jul 15;17(7):840. doi: 10.3390/mi17070840 (PMC13413555; doi:10.3390/mi17070840)
Supplement: Supplementary file 1 [file micromachines-17-00840-s001.zip › Table S35_Alcohol_free_beers_importance.csv]

rank	feature	importance_mean	importance_std	sensor	feature_type
1	standard__S2_entropy	0.06910714285714291	0.021228981201582498	S2	entropy
2	standard__S4_sharpe_back50	0.06630952380952385	0.018492276379999464	S4	sharpe_back50
3	standard__S3_energy	0.06609523809523812	0.020376612800128226	S3	energy
4	standard__S4_kurtosis	0.06261904761904767	0.019114095308326324	S4	kurtosis
5	standard__S3_wavelet_energy	0.06259523809523813	0.020068392133197714	S3	wavelet_energy
6	standard__S6_integral	0.06160714285714288	0.02121094851096229	S6	integral
7	standard__S3_integral	0.059892857142857185	0.016576238526079125	S3	integral
8	standard__S1_sharpe_back50	0.05932142857142859	0.018780345813879187	S1	sharpe_back50
9	standard__S2_sharpe_foward50	0.05600000000000002	0.02314484118479511	S2	sharpe_foward50
10	standard__S6_energy	0.05253571428571433	0.022117179812470283	S6	energy
11	standard__S6_wavelet_energy	0.04746428571428576	0.01968207124698589	S6	wavelet_energy
12	standard__S4_integral	0.04182142857142859	0.024898549826178874	S4	integral
13	standard__S3_sharpe_foward50	0.03935714285714289	0.0198140591191081	S3	sharpe_foward50
14	standard__S5_kurtosis	0.03889285714285719	0.015751943514684015	S5	kurtosis
15	standard__S1_integral	0.03788095238095239	0.01604617062843139	S1	integral
16	standard__S6_sharpe_back50	0.037250000000000026	0.026229162445359045	S6	sharpe_back50
17	standard__S6_kurtosis	0.026952380952381	0.014380656729852748	S6	kurtosis
18	standard__S1_energy	0.024892857142857175	0.01596556402680084	S1	energy
19	standard__S1_sharpe_back25	0.024142857142857153	0.012403916432205698	S1	sharpe_back25
20	standard__S1_wavelet_energy	0.023785714285714316	0.015825257517974343	S1	wavelet_energy
21	standard__S4_wavelet_energy	0.022023809523809536	0.01762708954179008	S4	wavelet_energy
22	standard__S6_sharpe_foward25	0.02017857142857146	0.013915974156870702	S6	sharpe_foward25
23	standard__S2_sharpe_back25	0.017857142857142894	0.012163847404233142	S2	sharpe_back25
24	standard__S3_kurtosis	0.01767857142857146	0.012902944213928645	S3	kurtosis
25	standard__S4_energy	0.014261904761904786	0.016039633451854215	S4	energy
26	standard__S3_entropy	0.014202380952380973	0.009873067708994753	S3	entropy
27	standard__S4_sharpe_foward25	0.013714285714285757	0.01111420308452574	S4	sharpe_foward25
28	standard__S5_integral	0.00930952380952383	0.01467126551276445	S5	integral
29	standard__S5_sharpe_foward25	0.008928571428571445	0.01225265485600603	S5	sharpe_foward25
30	standard__S3_sharpe_foward25	0.005809523809523849	0.01235950523340286	S3	sharpe_foward25
31	standard__S3_sharpe_back50	0.0051190476190476585	0.006823204705193877	S3	sharpe_back50
32	standard__S5_wavelet_energy	0.005059523809523836	0.01339074057349241	S5	wavelet_energy
33	standard__S5_sharpe_back50	0.002726190476190491	0.008825668924947795	S5	sharpe_back50
34	standard__S5_energy	0.002607142857142881	0.013796119315346078	S5	energy
35	standard__S6_entropy	0.002488095238095256	0.010209463008436578	S6	entropy
36	standard__S1_kurtosis	0.0017619047619047868	0.006482315031164823	S1	kurtosis
37	standard__S2_integral	0.00017857142857145015	0.013824012309258503	S2	integral
38	standard__S6_sharpe_foward50	3.1086244689504386e-17	0.005890150893739534	S6	sharpe_foward50
39	standard__S2_sharpe_back50	-0.00017857142857139908	0.010691940985659074	S2	sharpe_back50
40	standard__S6_sharpe_back25	-0.0017499999999999781	0.006293116582944469	S6	sharpe_back25
41	standard__S4_sharpe_foward50	-0.00249999999999998	0.012638125740085918	S4	sharpe_foward50
42	standard__S2_sharpe_foward25	-0.0027142857142856804	0.008851380614091261	S2	sharpe_foward25
43	standard__S1_entropy	-0.00423809523809521	0.00919571772564794	S1	entropy
44	standard__S2_wavelet_energy	-0.005464285714285692	0.006190121326825197	S2	wavelet_energy
45	standard__S2_energy	-0.005607142857142835	0.005714397320338666	S2	energy
46	standard__S5_sharpe_foward50	-0.005857142857142827	0.010836838783978099	S5	sharpe_foward50
